# Supplementary material for: Automatic modular design of robot swarms using behavior trees as a control architecture
Source: PeerJ Comput Sci. 2020 Nov 9;6:e314. doi: 10.7717/peerj-cs.314 (PMC7924474; doi:10.7717/peerj-cs.314)
Supplement: Supplemental Information 2 [file peerj-cs-06-314-s002.zip › AutoMoDe-private-master/CMakeLists.txt]

#
# Set minimum required version
#
cmake_minimum_required(VERSION 2.8)

#
# Set the path additional cmake files must be searched for
#
set(CMAKE_MODULE_PATH ${CMAKE_MODULE_PATH} ${CMAKE_SOURCE_DIR}/src/cmake)

#
# Make sure we are under Unix
#
if(NOT UNIX)
  message(FATAL_ERROR "ARGoS compiles only under UNIX, sorry!")
endif(NOT UNIX)

#
# Set build options
#
include(${CMAKE_SOURCE_DIR}/src/cmake/ARGoSBuildOptions.cmake)

#
# Set compiler flags
#
include(${CMAKE_SOURCE_DIR}/src/cmake/ARGoSBuildFlags.cmake)

#
# Check for libraries
#
include(${CMAKE_SOURCE_DIR}/src/cmake/ARGoSBuildChecks.cmake)

#
# Set up CPack for later use
#
include(${CMAKE_SOURCE_DIR}/src/cmake/ARGoSPackaging.cmake)


include(${CMAKE_SOURCE_DIR}/src/cmake/FindPthreads.cmake)


#
# Compile stuff
#
add_subdirectory(src)
