# Supplementary material for: Automatic modular design of robot swarms using behavior trees as a control architecture
Source: PeerJ Comput Sci. 2020 Nov 9;6:e314. doi: 10.7717/peerj-cs.314 (PMC7924474; doi:10.7717/peerj-cs.314)
Supplement: Supplemental Information 2 [file peerj-cs-06-314-s002.zip › AutoMoDe-private-master/LICENSE]

MIT License

Copyright (c) 2016 Antoine Ligot, Ken Hasselmann, Lorenzo Garattoni,
Gianpiero Francesca and Mauro Birattari - IRIDIA, Université libre
de Bruxelles, Belgium. <aligot@ulb.ac.be, mbiro@ulb.ac.be>

Permission is hereby granted, free of charge, to any person obtaining
a copy of this software and associated documentation files (the
"Software"), to deal in the Software without restriction, including
without limitation the rights to use, copy, modify, merge, publish,
distribute, sublicense, and/or sell copies of the Software, and to
permit persons to whom the Software is furnished to do so, subject to
the following conditions:

1) The above copyright notice and this permission notice shall be
included in all copies or substantial portions of the Software.

2) All scientific publications that include results obtained with
the Software or with any modified/derived version of it shall cite
the following technical report:

  A. Ligot, K. Hasselmann, B. Delhaisse, L. Garattoni, G. Francesca,
  M. Birattari (2016). AutoMoDe and NEAT implementations for the e-puck
  robot in ARGoS3, Technical report TR/IRIDIA/2017-002. IRIDIA, Université
  libre de Bruxelles, Belgium.

THE SOFTWARE IS PROVIDED "AS IS", WITHOUT WARRANTY OF ANY KIND,
EXPRESS OR IMPLIED, INCLUDING BUT NOT LIMITED TO THE WARRANTIES OF
MERCHANTABILITY, FITNESS FOR A PARTICULAR PURPOSE AND
NONINFRINGEMENT. IN NO EVENT SHALL THE AUTHORS OR COPYRIGHT HOLDERS BE
LIABLE FOR ANY CLAIM, DAMAGES OR OTHER LIABILITY, WHETHER IN AN ACTION
OF CONTRACT, TORT OR OTHERWISE, ARISING FROM, OUT OF OR IN CONNECTION
WITH THE SOFTWARE OR THE USE OR OTHER DEALINGS IN THE SOFTWARE.
