# Supplementary material for: Automatic modular design of robot swarms using behavior trees as a control architecture
Source: PeerJ Comput Sci. 2020 Nov 9;6:e314. doi: 10.7717/peerj-cs.314 (PMC7924474; doi:10.7717/peerj-cs.314)
Supplement: Supplemental Information 2 [file peerj-cs-06-314-s002.zip › AutoMoDe-private-master/optimization/example/depend_config.txt]

N0x0 (|NumStates-2)
N0x1 (|NumStates-2)
N0x2 (|NumStates-2)
N0x3 (|NumStates-2)
N1x0 (|NumStates-2)
N1x1 (|NumStates-2)
N1x2 (|NumStates-2)
N1x3 (|NumStates-2)
N2x0 (|NumStates-2)
N2x1 (|NumStates-2)
N2x2 (|NumStates-2)
N2x3 (|NumStates-2)
N3x0 (|NumStates-2)
N3x1 (|NumStates-2)
N3x2 (|NumStates-2)
N3x3 (|NumStates-2)
