# Supplementary material for: Automatic modular design of robot swarms using behavior trees as a control architecture
Source: PeerJ Comput Sci. 2020 Nov 9;6:e314. doi: 10.7717/peerj-cs.314 (PMC7924474; doi:10.7717/peerj-cs.314)
Supplement: Supplemental Information 2 [file peerj-cs-06-314-s002.zip › AutoMoDe-private-master/optimization/example/scenario.txt]

###################################################### -*- mode: r -*- #####
## Scenario setup for Iterated Race (iRace).
############################################################################
## To use the default value of a parameter of iRace, simply do not set
## the parameter (comment it out in this file, and do not give any
## value on the command line).

## File that contains the description of the parameters.
parameterFile = "./new_grammar.txt"

#File that contains the options for parameter dependencies
dependencyFile = "./depend_config.txt"

## Directory where the programs will be run.
execDir = "./execution-folder"

## Directory where tuning instances are located, either absolute path or
## relative to current directory.
trainInstancesDir = "./experiments-folder"

#The maximum total budget for the runs of targetRunner
maxExperiments = 200

## Indicates the number of decimal places to be considered for the
## real parameters.
digits = 2

nbIterations = 2

## END of scenario file
############################################################################
