# Supplementary material for: Automatic modular design of robot swarms using behavior trees as a control architecture
Source: PeerJ Comput Sci. 2020 Nov 9;6:e314. doi: 10.7717/peerj-cs.314 (PMC7924474; doi:10.7717/peerj-cs.314)
Supplement: Supplemental Information 2 [file peerj-cs-06-314-s002.zip › AutoMoDe-private-master/src/CMakeLists.txt]

if(ARGOS_BUILD_FOR_SIMULATOR)
	include(SimLibrary.cmake)
elseif(ARGOS_BUILD_FOR_EPUCK)
	include(RealLibrary.cmake)
endif(ARGOS_BUILD_FOR_SIMULATOR)
