# Supplementary material for: Automatic modular design of robot swarms using behavior trees as a control architecture
Source: PeerJ Comput Sci. 2020 Nov 9;6:e314. doi: 10.7717/peerj-cs.314 (PMC7924474; doi:10.7717/peerj-cs.314)
Supplement: Supplemental Information 2 [file peerj-cs-06-314-s002.zip › AutoMoDe-private-master/src/cmake/ARGoSBuildFlags.cmake]

#
# Get information about the current processor
#
execute_process(
  COMMAND uname -m
  COMMAND tr -d '\n'
  OUTPUT_VARIABLE ARGOS_PROCESSOR_ARCH)

#
# General compilation flags
#
set(CMAKE_C_FLAGS                "-Wall")
set(CMAKE_C_FLAGS_RELEASE        "-Os -DNDEBUG")
set(CMAKE_C_FLAGS_RELWITHDEBINFO "-Os -ggdb3 -DNDEBUG")
set(CMAKE_C_FLAGS_DEBUG          "-ggdb3")

set(CMAKE_CXX_FLAGS                "-Wall")
set(CMAKE_CXX_FLAGS_RELEASE        "-Os -DNDEBUG")
set(CMAKE_CXX_FLAGS_RELWITHDEBINFO "-Os -ggdb3 -DNDEBUG")
set(CMAKE_CXX_FLAGS_DEBUG          "-ggdb3")

if(APPLE)
  # MAC OSX
  # Allow for dynamic lookup of undefined symbols
  set(CMAKE_EXE_LINKER_FLAGS "${CMAKE_EXE_LINKER_FLAGS} -undefined dynamic_lookup")
  set(CMAKE_SHARED_LINKER_FLAGS "${CMAKE_SHARED_LINKER_FLAGS} -undefined dynamic_lookup")
  set(CMAKE_MODULE_LINKER_FLAGS "${CMAKE_MODULE_LINKER_FLAGS} -undefined dynamic_lookup")
  set(ARGOS_SHARED_LIBRARY_EXTENSION "dylib")
  set(ARGOS_MODULE_LIBRARY_EXTENSION "so")
  set(ARGOS_DYNAMIC_LIBRARY_VARIABLE "DYLD_LIBRARY_PATH")
else(APPLE)
  # Linux
  # Avoid discarding unused symbols to allow plugins to work
  set(CMAKE_SHARED_LINKER_FLAGS "-Wl,--no-as-needed")
  set(ARGOS_SHARED_LIBRARY_EXTENSION "so")
  set(ARGOS_MODULE_LIBRARY_EXTENSION "so")
  set(ARGOS_DYNAMIC_LIBRARY_VARIABLE "LD_LIBRARY_PATH")
endif(APPLE)
