# Supplementary material for: Automatic modular design of robot swarms using behavior trees as a control architecture
Source: PeerJ Comput Sci. 2020 Nov 9;6:e314. doi: 10.7717/peerj-cs.314 (PMC7924474; doi:10.7717/peerj-cs.314)
Supplement: Supplemental Information 2 [file peerj-cs-06-314-s002.zip › AutoMoDe-private-master/src/cmake/ARGoSPackaging.cmake]

#
# Project name
#
project(argos3_epuck_${ARGOS_BUILD_FOR})

#
# Time to call CPack
#
include(CPack)
