# Supplementary material for: Automatic modular design of robot swarms using behavior trees as a control architecture
Source: PeerJ Comput Sci. 2020 Nov 9;6:e314. doi: 10.7717/peerj-cs.314 (PMC7924474; doi:10.7717/peerj-cs.314)
Supplement: Supplemental Information 2 [file peerj-cs-06-314-s002.zip › AutoMoDe-private-master/src/cmake/TargetLocalEPuck.cmake]

#
# Use this file as follows:
# $ cmake -DCMAKE_TOOLCHAIN_FILE=TargetLocalEPuck.cmake <other args...>
#

# The name of the target system
# 'Linux' here is fine because the target board has a Linux OS on it
# NOTE: When this variable is set, the variable CMAKE_CROSSCOMPILING
# is also set automatically by CMake
#set(CMAKE_SYSTEM_NAME Linux)

# Configure ARGoS flags
set(ARGOS_BUILD_FOR localepuck)
set(ARGOS_DOCUMENTATION OFF)
set(ARGOS_DYNAMIC_LIBRARY_LOADING OFF)
set(ARGOS_THREADSAFE_LOG OFF)
set(ARGOS_USE_DOUBLE OFF)
