# Supplementary material for: Automatic modular design of robot swarms using behavior trees as a control architecture
Source: PeerJ Comput Sci. 2020 Nov 9;6:e314. doi: 10.7717/peerj-cs.314 (PMC7924474; doi:10.7717/peerj-cs.314)
Supplement: Supplemental Information 2 [file peerj-cs-06-314-s002.zip › AutoMoDe-private-master/src/modules/AutoMoDeCondition.h]

/**
  * @file <src/modules/AutoMoDeCondition.h>
  *
  * @author Antoine Ligot - <aligot@ulb.ac.be>
  *
  * @package ARGoS3-AutoMoDe
  *
  * @license MIT License
  */

#ifndef AUTOMODECONDITION_H
#define AUTOMODECONDITION_H

#include <argos3/core/utility/math/vector2.h>
#include <argos3/core/utility/logging/argos_log.h>

#include <argos3/demiurge/epuck-dao/EpuckDAO.h>

#include <map>

namespace argos {
	class AutoMoDeCondition {
		protected:
			/*
			 * Map containing all parameters of the condition.
			 */
			std::map<std::string, Real> m_mapParameters;

			/*
			 * Index of the behaviour at the origin of the condition.
			 */
			UInt32 m_unFromBehaviourIndex;

			/*
			 * Index of the behaviour at the extremity of the condition.
			 */
			UInt32 m_unToBehaviourIndex;

			/*
			 * Name of the condition.
			 */
			std::string m_strLabel;

			/*
			 * Index of the condition.
			 */
			UInt32 m_unIndex;

			/*
			 * Identifier of the condition.
			 */
			UInt32 m_unIdentifier;

			/*
			 * Shared pointer to the state of the robot.
			 */
			EpuckDAO* m_pcRobotDAO;

		public:

			virtual ~AutoMoDeCondition(){};

			/*
			 * Tests whether the condition evaluates to true or false.
			 */
			virtual bool Verify() = 0;

			/*
			 * Reset method.
			 */
			virtual void Reset() = 0;

			/**
			 * Initialize the condition.
			 */
			virtual void Init() = 0;

			/*
			 * Returns the DOT description of the condition.
			 */
			const std::string GetDOTDescription();

			/*
			 * Cloning method.
			 */
			virtual AutoMoDeCondition* Clone() = 0;

			/*
			 * Setters for the origin and extremity behaviours of the condition.
			 */
			void SetOriginAndExtremity(const UInt32& un_from, const UInt32& un_to);
			void SetOrigin(const UInt32& un_from);
			void SetExtremity(const UInt32& un_to);

			/*
			 * Setter and getter for the index of the condition.
			 */
			void SetIndex(const UInt32& un_index);
			const UInt32& GetIndex() const;

			/*
			 * Getters for the origin and extremity behaviour of the condition.
			 */
			const UInt32& GetOrigin() const;
			const UInt32& GetExtremity() const;

			/*
			 * Getter and setter for the identifier of the condition.
			 */
			void SetIdentifier(const UInt32& un_id);
			const UInt32& GetIdentifier() const;

			/*
			 * Adds a pair <parameter, value> to the parameters map.
			 */
			void AddParameter(const std::string& str_identifier, const Real& f_value);

			/*
			 * Returns the value of a given parameter from the parameters map.
			 */
			Real GetParameter(const std::string& str_identifier);

			/*
			 * Returns the whole parameter map.
			 */
			std::map<std::string, Real> GetParameters() const;

			/*
			 * Getter for the name of the label.
			 */
			const std::string& GetLabel() const;

			/*
			 * Setter for the pointer to the robot state.
			 */
			void SetRobotDAO(EpuckDAO* pc_robot_dao);

			/*
			 * Returns a random value from a Bernoulli distribution.
			 */
			bool EvaluateBernoulliProbability(const Real& f_probability) const;
	};
}

#endif
