# Supplementary material for: Automatic modular design of robot swarms using behavior trees as a control architecture
Source: PeerJ Comput Sci. 2020 Nov 9;6:e314. doi: 10.7717/peerj-cs.314 (PMC7924474; doi:10.7717/peerj-cs.314)
Supplement: Supplemental Information 2 [file peerj-cs-06-314-s002.zip › AutoMoDe-private-master/src/modules/AutoMoDeConditionWhiteFloor.h]

/**
  * @file <src/modules/AutoMoDeConditionInvertedWhiteFloor.h>
  *
  * @author Antoine Ligot - <aligot@ulb.ac.be>
  *
  * @package ARGoS3-AutoMoDe
  *
  * @license MIT License
  */
	
#ifndef AUTOMODE_CONDITION_WHITE_FLOOR_H
#define AUTOMODE_CONDITION_WHITE_FLOOR_H

#include "AutoMoDeCondition.h"

namespace argos {
	class AutoMoDeConditionWhiteFloor: public AutoMoDeCondition {
		public:
			AutoMoDeConditionWhiteFloor();
			virtual ~AutoMoDeConditionWhiteFloor();

			AutoMoDeConditionWhiteFloor(AutoMoDeConditionWhiteFloor* pc_condition);
			virtual AutoMoDeConditionWhiteFloor* Clone();

			virtual bool Verify();
			virtual void Reset();
			virtual void Init();

		private:
			Real m_fGroundThreshold;
			Real m_fProbability;
	};
}

#endif
