# Supplementary material for: Automatic modular design of robot swarms using behavior trees as a control architecture
Source: PeerJ Comput Sci. 2020 Nov 9;6:e314. doi: 10.7717/peerj-cs.314 (PMC7924474; doi:10.7717/peerj-cs.314)
Supplement: Supplemental Information 3 [file peerj-cs-06-314-s003.zip]

Archive with 291 entries (251 files):
- NEAT-private-master/
- NEAT-private-master/.gitignore
- NEAT-private-master/CMakeLists.txt
- NEAT-private-master/License
- NEAT-private-master/README.md
- NEAT-private-master/bin/
- NEAT-private-master/bin/.gitignore
- NEAT-private-master/experiments/
- NEAT-private-master/experiments/chocolate/
- NEAT-private-master/experiments/chocolate/chocolate_aac_visu.xml
- NEAT-private-master/experiments/chocolate/chocolate_cfa_visu.xml
- NEAT-private-master/experiments/chocolate/chocolate_lcn_visu.xml
- NEAT-private-master/experiments/chocolate/chocolate_sca_visu.xml
- NEAT-private-master/experiments/chocolate/chocolate_spc_visu.xml
- NEAT-private-master/experiments/example/
- NEAT-private-master/experiments/example/example_aggregation.xml
- NEAT-private-master/experiments/example/example_aggregation_visu.xml
- NEAT-private-master/gen/
- NEAT-private-master/gen/RemoveAndCleanFolder.sh
- NEAT-private-master/misc/
- NEAT-private-master/misc/config/
- NEAT-private-master/misc/config/NetworkGraph/
- NEAT-private-master/misc/config/NetworkGraph/.classpath
- NEAT-private-master/misc/config/NetworkGraph/.project
- NEAT-private-master/misc/config/NetworkGraph/NNInterface.jar
- NEAT-private-master/misc/config/NetworkGraph/READ_ME_DEV
- NEAT-private-master/misc/config/NetworkGraph/READ_ME_USER
- NEAT-private-master/misc/config/NetworkGraph/SocialGraph/
- NEAT-private-master/misc/config/NetworkGraph/SocialGraph/socialGraph/
- NEAT-private-master/misc/config/NetworkGraph/SocialGraph/socialGraph/images/
- NEAT-private-master/misc/config/NetworkGraph/SocialGraph/socialGraph/images/closed.png
- NEAT-private-master/misc/config/NetworkGraph/SocialGraph/socialGraph/model/
- NEAT-private-master/misc/config/NetworkGraph/SocialGraph/socialGraph/model/Edge.java
- NEAT-private-master/misc/config/NetworkGraph/SocialGraph/socialGraph/model/Graph.java
- NEAT-private-master/misc/config/NetworkGraph/SocialGraph/socialGraph/model/IEdge.java
- NEAT-private-master/misc/config/NetworkGraph/SocialGraph/socialGraph/model/IGraph.java
- NEAT-private-master/misc/config/NetworkGraph/SocialGraph/socialGraph/model/INode.java
- NEAT-private-master/misc/config/NetworkGraph/SocialGraph/socialGraph/model/Node.java
- NEAT-private-master/misc/config/NetworkGraph/SocialGraph/socialGraph/model/SocialGraph.java
- NEAT-private-master/misc/config/NetworkGraph/SocialGraph/socialGraph/view/
- NEAT-private-master/misc/config/NetworkGraph/SocialGraph/socialGraph/view/ISocialGraphPanel.java
- NEAT-private-master/misc/config/NetworkGraph/SocialGraph/socialGraph/view/SocialGraphPanel.java
- NEAT-private-master/misc/config/NetworkGraph/bin/
- NEAT-private-master/misc/config/NetworkGraph/bin/Edge.class
- NEAT-private-master/misc/config/NetworkGraph/bin/Graph.class
- NEAT-private-master/misc/config/NetworkGraph/bin/GraphPanel$1.class
- NEAT-private-master/misc/config/NetworkGraph/bin/GraphPanel.class
- NEAT-private-master/misc/config/NetworkGraph/bin/IEdge.class
- NEAT-private-master/misc/config/NetworkGraph/bin/IGraph.class
- NEAT-private-master/misc/config/NetworkGraph/bin/INode$Type.class
- NEAT-private-master/misc/config/NetworkGraph/bin/INode.class
- NEAT-private-master/misc/config/NetworkGraph/bin/Main.class
- NEAT-private-master/misc/config/NetworkGraph/bin/NNFrame$1.class
- NEAT-private-master/misc/config/NetworkGraph/bin/NNFrame.class
- NEAT-private-master/misc/config/NetworkGraph/bin/Node.class
- NEAT-private-master/misc/config/NetworkGraph/bin/TestKeyListener.class
- NEAT-private-master/misc/config/NetworkGraph/doc.html/
- NEAT-private-master/misc/config/NetworkGraph/doc.html/Edge.html
- NEAT-private-master/misc/config/NetworkGraph/doc.html/Graph.html
- NEAT-private-master/misc/config/NetworkGraph/doc.html/GraphPanel.html
- NEAT-private-master/misc/config/NetworkGraph/doc.html/IEdge.html
- NEAT-private-master/misc/config/NetworkGraph/doc.html/IGraph.html
- NEAT-private-master/misc/config/NetworkGraph/doc.html/INode.Type.html
- NEAT-private-master/misc/config/NetworkGraph/doc.html/INode.html
- NEAT-private-master/misc/config/NetworkGraph/doc.html/Main.html
- NEAT-private-master/misc/config/NetworkGraph/doc.html/NNFrame.html
- NEAT-private-master/misc/config/NetworkGraph/doc.html/Node.html
- NEAT-private-master/misc/config/NetworkGraph/doc.html/allclasses-frame.html
- NEAT-private-master/misc/config/NetworkGraph/doc.html/allclasses-noframe.html
- NEAT-private-master/misc/config/NetworkGraph/doc.html/constant-values.html
- NEAT-private-master/misc/config/NetworkGraph/doc.html/deprecated-list.html
- NEAT-private-master/misc/config/NetworkGraph/doc.html/help-doc.html
- NEAT-private-master/misc/config/NetworkGraph/doc.html/index-all.html
- NEAT-private-master/misc/config/NetworkGraph/doc.html/index.html
- NEAT-private-master/misc/config/NetworkGraph/doc.html/overview-tree.html
- NEAT-private-master/misc/config/NetworkGraph/doc.html/package-frame.html
- NEAT-private-master/misc/config/NetworkGraph/doc.html/package-list
- NEAT-private-master/misc/config/NetworkGraph/doc.html/package-summary.html
- NEAT-private-master/misc/config/NetworkGraph/doc.html/package-tree.html
- NEAT-private-master/misc/config/NetworkGraph/doc.html/resources/
- NEAT-private-master/misc/config/NetworkGraph/doc.html/resources/background.gif
- NEAT-private-master/misc/config/NetworkGraph/doc.html/resources/tab.gif
- NEAT-private-master/misc/config/NetworkGraph/doc.html/resources/titlebar.gif
- NEAT-private-master/misc/config/NetworkGraph/doc.html/resources/titlebar_end.gif
- NEAT-private-master/misc/config/NetworkGraph/doc.html/serialized-form.html
- NEAT-private-master/misc/config/NetworkGraph/doc.html/stylesheet.css
- NEAT-private-master/misc/config/NetworkGraph/evostick_nine
- NEAT-private-master/misc/config/NetworkGraph/evostick_one
- NEAT-private-master/misc/config/NetworkGraph/evostick_seventeen
- NEAT-private-master/misc/config/NetworkGraph/evostickstartgenes
- NEAT-private-master/misc/config/NetworkGraph/examples/
- NEAT-private-master/misc/config/NetworkGraph/examples/drawingTool.png
- NEAT-private-master/misc/config/NetworkGraph/examples/v1.png
- NEAT-private-master/misc/config/NetworkGraph/examples/v1.txt
- NEAT-private-master/misc/config/NetworkGraph/genomelast_1
- NEAT-private-master/misc/config/NetworkGraph/images/
- NEAT-private-master/misc/config/NetworkGraph/images/closed.png
- NEAT-private-master/misc/config/NetworkGraph/images/zoomin.png
- NEAT-private-master/misc/config/NetworkGraph/images/zoomout.png
- NEAT-private-master/misc/config/NetworkGraph/nn_2
- NEAT-private-master/misc/config/NetworkGraph/nn_3
- NEAT-private-master/misc/config/NetworkGraph/nn_4
- NEAT-private-master/misc/config/NetworkGraph/nn_5
- NEAT-private-master/misc/config/NetworkGraph/nn_6
- NEAT-private-master/misc/config/NetworkGraph/nn_7
- NEAT-private-master/misc/config/NetworkGraph/nn_8
- NEAT-private-master/misc/config/NetworkGraph/nn_almevo
- NEAT-private-master/misc/config/NetworkGraph/nn_d1
- NEAT-private-master/misc/config/NetworkGraph/nn_d11
- NEAT-private-master/misc/config/NetworkGraph/nn_d2
- NEAT-private-master/misc/config/NetworkGraph/nn_d3
- NEAT-private-master/misc/config/NetworkGraph/nn_d7
- NEAT-private-master/misc/config/NetworkGraph/nn_debug
- NEAT-private-master/misc/config/NetworkGraph/nn_featured
- NEAT-private-master/misc/config/NetworkGraph/nn_hideground
- NEAT-private-master/misc/config/NetworkGraph/nn_hidegroundandlight
- NEAT-private-master/misc/config/NetworkGraph/nn_oneone
- NEAT-private-master/misc/config/NetworkGraph/nn_small
- NEAT-private-master/misc/config/NetworkGraph/src/
- NEAT-private-master/misc/config/NetworkGraph/src/Edge.java
- NEAT-private-master/misc/config/NetworkGraph/src/Graph.java
- NEAT-private-master/misc/config/NetworkGraph/src/GraphPanel.java
- NEAT-private-master/misc/config/NetworkGraph/src/IEdge.java
- NEAT-private-master/misc/config/NetworkGraph/src/IGraph.java
- NEAT-private-master/misc/config/NetworkGraph/src/INode.java
- NEAT-private-master/misc/config/NetworkGraph/src/Main.java
- NEAT-private-master/misc/config/NetworkGraph/src/NNFrame.java
- NEAT-private-master/misc/config/NetworkGraph/src/Node.java
- NEAT-private-master/misc/config/NetworkGraph/src/TestKeyListener.java
- NEAT-private-master/misc/config/NetworkGraph/test.txt
- NEAT-private-master/misc/config/aac-trial.xml
- NEAT-private-master/misc/config/aac.xml
- NEAT-private-master/misc/config/cfa-trial.xml
- NEAT-private-master/misc/config/cfa.xml
- NEAT-private-master/misc/config/genome_aac
- NEAT-private-master/misc/config/genome_aac_old
- NEAT-private-master/misc/config/genome_cfa
- NEAT-private-master/misc/config/genomelast_1
- NEAT-private-master/misc/config/genomelast_2
- NEAT-private-master/misc/config/goToLight-trial.xml
- NEAT-private-master/misc/config/goToLight.xml
- NEAT-private-master/misc/config/lcn-trial.xml
- NEAT-private-master/misc/config/lcn.xml
- NEAT-private-master/misc/config/neat-trial.argos
- NEAT-private-master/misc/config/neat.argos
- NEAT-private-master/misc/config/sca-trial.xml
- NEAT-private-master/misc/config/sca.xml
- NEAT-private-master/misc/config/spc-trial.xml
- NEAT-private-master/misc/config/spc.xml
- NEAT-private-master/misc/gen/
- NEAT-private-master/misc/gen/gen_1_1
- NEAT-private-master/misc/gen/gen_1_1_champ
- NEAT-private-master/misc/gen/gen_1_2
- NEAT-private-master/misc/gen/gen_1_2_champ
- NEAT-private-master/misc/gen/gen_2_1
- NEAT-private-master/misc/gen/gen_2_1_champ
- NEAT-private-master/misc/gen/gen_2_2
- NEAT-private-master/misc/gen/gen_2_2_champ
- NEAT-private-master/misc/gen/gen_last_1
- NEAT-private-master/misc/gen/gen_last_1_champ
- NEAT-private-master/misc/gen/gen_last_2
- NEAT-private-master/misc/gen/gen_last_2_champ
- NEAT-private-master/misc/gen/genome_goToLight
- NEAT-private-master/misc/gen/makeAllGraph.sh
- NEAT-private-master/misc/gen/makeAllGraph23.sh
- NEAT-private-master/misc/neatConfigFiles/
- NEAT-private-master/misc/neatConfigFiles/p2mpar3bare.ne
- NEAT-private-master/misc/neatConfigFiles/p2nv.ne
- NEAT-private-master/misc/neatConfigFiles/p2test.ne
- NEAT-private-master/misc/neatConfigFiles/params256.ne
- NEAT-private-master/misc/neatConfigFiles/pole1startgenes
- NEAT-private-master/misc/neatConfigFiles/pole2_markov.ne
- NEAT-private-master/misc/neatConfigFiles/pole2startgenes
- NEAT-private-master/misc/neatConfigFiles/pole2startgenes.original
- NEAT-private-master/misc/neatConfigFiles/pole2startgenes1
- NEAT-private-master/misc/neatConfigFiles/pole2startgenes2
- NEAT-private-master/misc/neatConfigFiles/test.ne
- NEAT-private-master/misc/neatConfigFiles/xorstartgenes
- NEAT-private-master/misc/old_loop_functions/
- NEAT-private-master/misc/old_loop_functions/CMakeLists.txt
- NEAT-private-master/misc/old_loop_functions/aac/
- NEAT-private-master/misc/old_loop_functions/aac/CEpuckAACLoopFunction.cpp
- NEAT-private-master/misc/old_loop_functions/aac/CEpuckAACLoopFunction.h
- NEAT-private-master/misc/old_loop_functions/aac/CMakeLists.txt
- NEAT-private-master/misc/old_loop_functions/aac/Problem_statement.pdf
- NEAT-private-master/misc/old_loop_functions/cfa/
- NEAT-private-master/misc/old_loop_functions/cfa/CEpuckCFALoopFunction.cpp
- NEAT-private-master/misc/old_loop_functions/cfa/CEpuckCFALoopFunction.h
- NEAT-private-master/misc/old_loop_functions/cfa/CMakeLists.txt
- NEAT-private-master/misc/old_loop_functions/cfa/Problem_statement.pdf
- NEAT-private-master/misc/old_loop_functions/lcn/
- NEAT-private-master/misc/old_loop_functions/lcn/CEpuckLCNLoopFunction.cpp
- NEAT-private-master/misc/old_loop_functions/lcn/CEpuckLCNLoopFunction.h
- NEAT-private-master/misc/old_loop_functions/lcn/CMakeLists.txt
- NEAT-private-master/misc/old_loop_functions/other/
- NEAT-private-master/misc/old_loop_functions/other/CMakeLists.txt
- NEAT-private-master/misc/old_loop_functions/other/aggregation_loop_function.cpp
- NEAT-private-master/misc/old_loop_functions/other/aggregation_loop_function.h
- NEAT-private-master/misc/old_loop_functions/other/chess_loop_function.cpp
- NEAT-private-master/misc/old_loop_functions/other/chess_loop_function.h
- NEAT-private-master/misc/old_loop_functions/other/goToLight_loop_function.cpp
- NEAT-private-master/misc/old_loop_functions/other/goToLight_loop_function.h
- NEAT-private-master/misc/old_loop_functions/other/obstacleAvoidance_loop_function.cpp
- NEAT-private-master/misc/old_loop_functions/other/obstacleAvoidance_loop_function.h
- NEAT-private-master/misc/old_loop_functions/sca/
- NEAT-private-master/misc/old_loop_functions/sca/CEpuckSCALoopFunction.cpp
- NEAT-private-master/misc/old_loop_functions/sca/CEpuckSCALoopFunction.h
- NEAT-private-master/misc/old_loop_functions/sca/CMakeLists.txt
- NEAT-private-master/misc/old_loop_functions/spc/
- NEAT-private-master/misc/old_loop_functions/spc/CEpuckSPCLoopFunction.cpp
- NEAT-private-master/misc/old_loop_functions/spc/CEpuckSPCLoopFunction.h
- NEAT-private-master/misc/old_loop_functions/spc/CMakeLists.txt
- NEAT-private-master/misc/old_loop_functions/spc/Problem_statement.pdf
- NEAT-private-master/misc/paralell_run_mpi.py
- NEAT-private-master/optimization/
- NEAT-private-master/optimization/expes/
- NEAT-private-master/optimization/expes/example_aggregation.xml
- NEAT-private-master/params/
- NEAT-private-master/params/evostickParams.ne
- NEAT-private-master/params/evostickParams_40k_post_eval.ne
- NEAT-private-master/params/neatParams.ne
- NEAT-private-master/src/
- NEAT-private-master/src/CMakeLists.txt
- NEAT-private-master/src/NEAT/
- NEAT-private-master/src/NEAT/CMakeLists.txt
- NEAT-private-master/src/NEAT/Info/
- NEAT-private-master/src/NEAT/Info/CHANGES
- NEAT-private-master/src/NEAT/Info/CMakeLists.txt
- NEAT-private-master/src/NEAT/Info/LICENSE
- NEAT-private-master/src/NEAT/Info/README
- NEAT-private-master/src/NEAT/Info/experiments.cpp
- NEAT-private-master/src/NEAT/Info/experiments.h
- NEAT-private-master/src/NEAT/Info/neatmain.cpp
- NEAT-private-master/src/NEAT/Info/neatmain.h
- NEAT-private-master/src/NEAT/Makefile
- NEAT-private-master/src/NEAT/experiments.cpp
- NEAT-private-master/src/NEAT/experiments.h
- NEAT-private-master/src/NEAT/gene.cpp
- NEAT-private-master/src/NEAT/gene.h
- NEAT-private-master/src/NEAT/genome.cpp
- NEAT-private-master/src/NEAT/genome.h
- NEAT-private-master/src/NEAT/innovation.cpp
- NEAT-private-master/src/NEAT/innovation.h
- NEAT-private-master/src/NEAT/link.cpp
- NEAT-private-master/src/NEAT/link.h
- NEAT-private-master/src/NEAT/neat.cpp
- NEAT-private-master/src/NEAT/neat.h
- NEAT-private-master/src/NEAT/network.cpp
- NEAT-private-master/src/NEAT/network.h
- NEAT-private-master/src/NEAT/nnode.cpp
- NEAT-private-master/src/NEAT/nnode.h
- NEAT-private-master/src/NEAT/organism.cpp
- NEAT-private-master/src/NEAT/organism.h
- NEAT-private-master/src/NEAT/population.cpp
- NEAT-private-master/src/NEAT/population.h
- NEAT-private-master/src/NEAT/species.cpp
- NEAT-private-master/src/NEAT/species.h
- NEAT-private-master/src/NEAT/trait.cpp
- NEAT-private-master/src/NEAT/trait.h
- NEAT-private-master/src/NEATController.cpp
- NEAT-private-master/src/NEATController.h
- NEAT-private-master/src/cmake/
- NEAT-private-master/src/cmake/ARGoSBuildChecks.cmake
- NEAT-private-master/src/cmake/ARGoSBuildFlags.cmake
- NEAT-private-master/src/cmake/ARGoSBuildOptions.cmake
- NEAT-private-master/src/cmake/ARGoSPackaging.cmake
- NEAT-private-master/src/cmake/FindGALIB.cmake
- NEAT-private-master/src/cmake/FindPthreads.cmake
- NEAT-private-master/src/cmake/TargetEPuck.cmake
- NEAT-private-master/src/cmake/TargetLocalEPuck.cmake
- NEAT-private-master/src/controllers/
- NEAT-private-master/src/controllers/CMakeLists.txt
- NEAT-private-master/src/controllers/NeuralNetworkRM1Dot1.cpp
- NEAT-private-master/src/controllers/NeuralNetworkRM1Dot1.h
- NEAT-private-master/src/controllers/NeuralNetworkRM1Dot2.cpp
- NEAT-private-master/src/controllers/NeuralNetworkRM1Dot2.h
- NEAT-private-master/src/genome_parser/
- NEAT-private-master/src/genome_parser/CMakeLists.txt
- NEAT-private-master/src/genome_parser/parserGenome.cpp
- NEAT-private-master/src/genome_parser/parserGenome23.cpp
- NEAT-private-master/src/program/
- NEAT-private-master/src/program/CMakeLists.txt
- NEAT-private-master/src/program/README
- NEAT-private-master/src/program/evolution-sequential.cpp
- NEAT-private-master/src/program/evolution.cpp
- NEAT-private-master/src/program/launch.cpp
- NEAT-private-master/src/program/scheduler.cpp
- NEAT-private-master/startgen/
- NEAT-private-master/startgen/evostickstartgenesRM11
- NEAT-private-master/startgen/evostickstartgenesRM12
- NEAT-private-master/startgen/neatstartgenes
