# Supplementary material for: Automatic modular design of robot swarms using behavior trees as a control architecture
Source: PeerJ Comput Sci. 2020 Nov 9;6:e314. doi: 10.7717/peerj-cs.314 (PMC7924474; doi:10.7717/peerj-cs.314)
Supplement: Supplemental Information 3 [file peerj-cs-06-314-s003.zip › NEAT-private-master/gen/RemoveAndCleanFolder.sh]

#!/bin/bash
# clean all the files inside the gen directory
# @author: Brian Delhaisse

rm genome*
rm gen*
