# Supplementary material for: Automatic modular design of robot swarms using behavior trees as a control architecture
Source: PeerJ Comput Sci. 2020 Nov 9;6:e314. doi: 10.7717/peerj-cs.314 (PMC7924474; doi:10.7717/peerj-cs.314)
Supplement: Supplemental Information 3 [file peerj-cs-06-314-s003.zip › NEAT-private-master/misc/config/NetworkGraph/READ_ME_DEV]

Instructions pour :
compiler -> se placer dans le dossier du projet et lancer javac -d bin src/*.java
executer -> se placer dans le dossier du projet et lancer java -cp bin Main

A améliorer :
fixer la taille des flèches
