# Supplementary material for: Automatic modular design of robot swarms using behavior trees as a control architecture
Source: PeerJ Comput Sci. 2020 Nov 9;6:e314. doi: 10.7717/peerj-cs.314 (PMC7924474; doi:10.7717/peerj-cs.314)
Supplement: Supplemental Information 3 [file peerj-cs-06-314-s003.zip › NEAT-private-master/misc/config/NetworkGraph/SocialGraph/socialGraph/view/ISocialGraphPanel.java]

package be.ac.ulb.infof307.g01.socialGraph.view;

public interface ISocialGraphPanel {

	/**
	 * Method to close the social graph.
	 */
	void closeSocialGraph();
	
	/**
	 * Method to export the social graph in a png format.
	 * @param format
	 * @param filePath
	 */
	void export(String format, String filePath);
}
