# Supplementary material for: Automatic modular design of robot swarms using behavior trees as a control architecture
Source: PeerJ Comput Sci. 2020 Nov 9;6:e314. doi: 10.7717/peerj-cs.314 (PMC7924474; doi:10.7717/peerj-cs.314)
Supplement: Supplemental Information 3 [file peerj-cs-06-314-s003.zip › NEAT-private-master/misc/config/NetworkGraph/evostick_seventeen]

genomestart 1
trait 1 0.1 0 0 0 0 0 0 0
node 1 0 1 1
node 2 0 1 1
node 3 0 1 1
node 4 0 1 1
node 5 0 1 1
node 6 0 1 1
node 7 0 1 1
node 8 0 1 1
node 9 0 1 1
node 10 0 1 1
node 11 0 1 1
node 12 0 1 1
node 13 0 1 1
node 14 0 1 1
node 15 0 1 1
node 16 0 1 1
node 17 0 1 1
node 18 0 1 1
node 19 0 1 1
node 20 0 1 1
node 21 0 1 1
node 22 0 1 1
node 23 0 1 1
node 24 0 1 1
node 25 0 1 3
node 26 0 0 0
node 28 0 0 2
node 29 0 0 2
node 30 0 0 0
node 31 0 0 0
node 32 0 0 0
node 33 0 0 0
node 34 0 0 0
node 35 0 0 0
node 36 0 0 0
node 37 0 0 0
node 38 0 0 0
node 39 0 0 0
node 40 0 0 0
node 41 0 0 0
node 42 0 0 0
node 43 0 0 0
node 44 0 0 0
node 45 0 0 0
gene 1 1 26 0.0 0 1 0.0 1
gene 1 2 26 0.0 0 2 0.0 1
gene 1 3 26 0.0 0 3 0.0 1
gene 1 4 26 0.0 0 4 0.0 1
gene 1 5 26 0.0 0 5 0.0 1
gene 1 6 26 0.0 0 6 0.0 1
gene 1 7 26 0.0 0 7 0.0 1
gene 1 8 26 0.0 0 8 0.0 1
gene 1 9 26 0.0 0 9 0.0 1
gene 1 10 26 0.0 0 10 0.0 1
gene 1 11 26 0.0 0 11 0.0 1
gene 1 12 26 0.0 0 12 0.0 1
gene 1 13 26 0.0 0 13 0.0 1
gene 1 14 26 0.0 0 14 0.0 1
gene 1 15 26 0.0 0 15 0.0 1
gene 1 16 26 0.0 0 16 0.0 1
gene 1 17 26 0.0 0 17 0.0 1
gene 1 18 26 0.0 0 18 0.0 1
gene 1 19 26 0.0 0 19 0.0 1
gene 1 20 26 0.0 0 20 0.0 1
gene 1 21 26 0.0 0 21 0.0 1
gene 1 22 26 0.0 0 22 0.0 1
gene 1 23 26 0.0 0 23 0.0 1
gene 1 24 26 0.0 0 24 0.0 1
gene 1 25 26 0.0 0 25 0.0 1
gene 1 26 28 0.0 0 26 0.0 1
gene 1 26 29 0.0 0 27 0.0 1
gene 1 1 30 0.0 0 28 0.0 1
gene 1 1 31 0.0 0 29 0.0 1
gene 1 1 32 0.0 0 30 0.0 1
gene 1 1 33 0.0 0 31 0.0 1
gene 1 1 34 0.0 0 32 0.0 1
gene 1 1 35 0.0 0 33 0.0 1
gene 1 1 36 0.0 0 34 0.0 1
gene 1 1 37 0.0 0 35 0.0 1
gene 1 2 30 0.0 0 36 0.0 1
gene 1 2 31 0.0 0 37 0.0 1
gene 1 2 32 0.0 0 38 0.0 1
gene 1 2 33 0.0 0 39 0.0 1
gene 1 2 34 0.0 0 40 0.0 1
gene 1 2 35 0.0 0 41 0.0 1
gene 1 2 36 0.0 0 42 0.0 1
gene 1 2 37 0.0 0 43 0.0 1
gene 1 3 30 0.0 0 44 0.0 1
gene 1 3 31 0.0 0 45 0.0 1
gene 1 3 32 0.0 0 46 0.0 1
gene 1 3 33 0.0 0 47 0.0 1
gene 1 3 34 0.0 0 48 0.0 1
gene 1 3 35 0.0 0 49 0.0 1
gene 1 3 36 0.0 0 50 0.0 1
gene 1 3 37 0.0 0 51 0.0 1
gene 1 4 30 0.0 0 52 0.0 1
gene 1 4 31 0.0 0 53 0.0 1
gene 1 4 32 0.0 0 54 0.0 1
gene 1 4 33 0.0 0 55 0.0 1
gene 1 4 34 0.0 0 56 0.0 1
gene 1 4 35 0.0 0 57 0.0 1
gene 1 4 36 0.0 0 58 0.0 1
gene 1 4 37 0.0 0 59 0.0 1
gene 1 5 30 0.0 0 60 0.0 1
gene 1 5 31 0.0 0 61 0.0 1
gene 1 5 32 0.0 0 62 0.0 1
gene 1 5 33 0.0 0 63 0.0 1
gene 1 5 34 0.0 0 64 0.0 1
gene 1 5 35 0.0 0 65 0.0 1
gene 1 5 36 0.0 0 66 0.0 1
gene 1 5 37 0.0 0 67 0.0 1
gene 1 6 30 0.0 0 68 0.0 1
gene 1 6 31 0.0 0 69 0.0 1
gene 1 6 32 0.0 0 70 0.0 1
gene 1 6 33 0.0 0 71 0.0 1
gene 1 6 34 0.0 0 72 0.0 1
gene 1 6 35 0.0 0 73 0.0 1
gene 1 6 36 0.0 0 74 0.0 1
gene 1 6 37 0.0 0 75 0.0 1
gene 1 7 30 0.0 0 76 0.0 1
gene 1 7 31 0.0 0 77 0.0 1
gene 1 7 32 0.0 0 78 0.0 1
gene 1 7 33 0.0 0 79 0.0 1
gene 1 7 34 0.0 0 80 0.0 1
gene 1 7 35 0.0 0 81 0.0 1
gene 1 7 36 0.0 0 82 0.0 1
gene 1 7 37 0.0 0 83 0.0 1
gene 1 8 30 0.0 0 84 0.0 1
gene 1 8 31 0.0 0 85 0.0 1
gene 1 8 32 0.0 0 86 0.0 1
gene 1 8 33 0.0 0 87 0.0 1
gene 1 8 34 0.0 0 88 0.0 1
gene 1 8 35 0.0 0 89 0.0 1
gene 1 8 36 0.0 0 90 0.0 1
gene 1 8 37 0.0 0 91 0.0 1
gene 1 9 30 0.0 0 92 0.0 1
gene 1 9 31 0.0 0 93 0.0 1
gene 1 9 32 0.0 0 94 0.0 1
gene 1 9 33 0.0 0 95 0.0 1
gene 1 9 34 0.0 0 96 0.0 1
gene 1 9 35 0.0 0 97 0.0 1
gene 1 9 36 0.0 0 98 0.0 1
gene 1 9 37 0.0 0 99 0.0 1
gene 1 10 30 0.0 0 100 0.0 1
gene 1 10 31 0.0 0 101 0.0 1
gene 1 10 32 0.0 0 102 0.0 1
gene 1 10 33 0.0 0 103 0.0 1
gene 1 10 34 0.0 0 104 0.0 1
gene 1 10 35 0.0 0 105 0.0 1
gene 1 10 36 0.0 0 106 0.0 1
gene 1 10 37 0.0 0 107 0.0 1
gene 1 11 30 0.0 0 108 0.0 1
gene 1 11 31 0.0 0 109 0.0 1
gene 1 11 32 0.0 0 110 0.0 1
gene 1 11 33 0.0 0 111 0.0 1
gene 1 11 34 0.0 0 112 0.0 1
gene 1 11 35 0.0 0 113 0.0 1
gene 1 11 36 0.0 0 114 0.0 1
gene 1 11 37 0.0 0 115 0.0 1
gene 1 12 30 0.0 0 116 0.0 1
gene 1 12 31 0.0 0 117 0.0 1
gene 1 12 32 0.0 0 118 0.0 1
gene 1 12 33 0.0 0 119 0.0 1
gene 1 12 34 0.0 0 120 0.0 1
gene 1 12 35 0.0 0 121 0.0 1
gene 1 12 36 0.0 0 122 0.0 1
gene 1 12 37 0.0 0 123 0.0 1
gene 1 13 30 0.0 0 124 0.0 1
gene 1 13 31 0.0 0 125 0.0 1
gene 1 13 32 0.0 0 126 0.0 1
gene 1 13 33 0.0 0 127 0.0 1
gene 1 13 34 0.0 0 128 0.0 1
gene 1 13 35 0.0 0 129 0.0 1
gene 1 13 36 0.0 0 130 0.0 1
gene 1 13 37 0.0 0 131 0.0 1
gene 1 14 30 0.0 0 132 0.0 1
gene 1 14 31 0.0 0 133 0.0 1
gene 1 14 32 0.0 0 134 0.0 1
gene 1 14 33 0.0 0 135 0.0 1
gene 1 14 34 0.0 0 136 0.0 1
gene 1 14 35 0.0 0 137 0.0 1
gene 1 14 36 0.0 0 138 0.0 1
gene 1 14 37 0.0 0 139 0.0 1
gene 1 15 30 0.0 0 140 0.0 1
gene 1 15 31 0.0 0 141 0.0 1
gene 1 15 32 0.0 0 142 0.0 1
gene 1 15 33 0.0 0 143 0.0 1
gene 1 15 34 0.0 0 144 0.0 1
gene 1 15 35 0.0 0 145 0.0 1
gene 1 15 36 0.0 0 146 0.0 1
gene 1 15 37 0.0 0 147 0.0 1
gene 1 16 30 0.0 0 148 0.0 1
gene 1 16 31 0.0 0 149 0.0 1
gene 1 16 32 0.0 0 150 0.0 1
gene 1 16 33 0.0 0 151 0.0 1
gene 1 16 34 0.0 0 152 0.0 1
gene 1 16 35 0.0 0 153 0.0 1
gene 1 16 36 0.0 0 154 0.0 1
gene 1 16 37 0.0 0 155 0.0 1
gene 1 17 30 0.0 0 156 0.0 1
gene 1 17 31 0.0 0 157 0.0 1
gene 1 17 32 0.0 0 158 0.0 1
gene 1 17 33 0.0 0 159 0.0 1
gene 1 17 34 0.0 0 160 0.0 1
gene 1 17 35 0.0 0 161 0.0 1
gene 1 17 36 0.0 0 162 0.0 1
gene 1 17 37 0.0 0 163 0.0 1
gene 1 18 30 0.0 0 164 0.0 1
gene 1 18 31 0.0 0 165 0.0 1
gene 1 18 32 0.0 0 166 0.0 1
gene 1 18 33 0.0 0 167 0.0 1
gene 1 18 34 0.0 0 168 0.0 1
gene 1 18 35 0.0 0 169 0.0 1
gene 1 18 36 0.0 0 170 0.0 1
gene 1 18 37 0.0 0 171 0.0 1
gene 1 19 30 0.0 0 172 0.0 1
gene 1 19 31 0.0 0 173 0.0 1
gene 1 19 32 0.0 0 174 0.0 1
gene 1 19 33 0.0 0 175 0.0 1
gene 1 19 34 0.0 0 176 0.0 1
gene 1 19 35 0.0 0 177 0.0 1
gene 1 19 36 0.0 0 178 0.0 1
gene 1 19 37 0.0 0 179 0.0 1
gene 1 20 30 0.0 0 180 0.0 1
gene 1 20 31 0.0 0 181 0.0 1
gene 1 20 32 0.0 0 182 0.0 1
gene 1 20 33 0.0 0 183 0.0 1
gene 1 20 34 0.0 0 184 0.0 1
gene 1 20 35 0.0 0 185 0.0 1
gene 1 20 36 0.0 0 186 0.0 1
gene 1 20 37 0.0 0 187 0.0 1
gene 1 21 30 0.0 0 188 0.0 1
gene 1 21 31 0.0 0 189 0.0 1
gene 1 21 32 0.0 0 190 0.0 1
gene 1 21 33 0.0 0 191 0.0 1
gene 1 21 34 0.0 0 192 0.0 1
gene 1 21 35 0.0 0 193 0.0 1
gene 1 21 36 0.0 0 194 0.0 1
gene 1 21 37 0.0 0 195 0.0 1
gene 1 22 30 0.0 0 196 0.0 1
gene 1 22 31 0.0 0 197 0.0 1
gene 1 22 32 0.0 0 198 0.0 1
gene 1 22 33 0.0 0 199 0.0 1
gene 1 22 34 0.0 0 200 0.0 1
gene 1 22 35 0.0 0 201 0.0 1
gene 1 22 36 0.0 0 202 0.0 1
gene 1 22 37 0.0 0 203 0.0 1
gene 1 23 30 0.0 0 204 0.0 1
gene 1 23 31 0.0 0 205 0.0 1
gene 1 23 32 0.0 0 206 0.0 1
gene 1 23 33 0.0 0 207 0.0 1
gene 1 23 34 0.0 0 208 0.0 1
gene 1 23 35 0.0 0 209 0.0 1
gene 1 23 36 0.0 0 210 0.0 1
gene 1 23 37 0.0 0 211 0.0 1
gene 1 24 30 0.0 0 212 0.0 1
gene 1 24 31 0.0 0 213 0.0 1
gene 1 24 32 0.0 0 214 0.0 1
gene 1 24 33 0.0 0 215 0.0 1
gene 1 24 34 0.0 0 216 0.0 1
gene 1 24 35 0.0 0 217 0.0 1
gene 1 24 36 0.0 0 218 0.0 1
gene 1 24 37 0.0 0 219 0.0 1
gene 1 25 30 0.0 0 220 0.0 1
gene 1 25 31 0.0 0 221 0.0 1
gene 1 25 32 0.0 0 222 0.0 1
gene 1 25 33 0.0 0 223 0.0 1
gene 1 25 34 0.0 0 224 0.0 1
gene 1 25 35 0.0 0 225 0.0 1
gene 1 25 36 0.0 0 226 0.0 1
gene 1 25 37 0.0 0 227 0.0 1
gene 1 30 28 0.0 0 228 0.0 1
gene 1 30 29 0.0 0 229 0.0 1
gene 1 31 28 0.0 0 230 0.0 1
gene 1 31 29 0.0 0 231 0.0 1
gene 1 32 28 0.0 0 232 0.0 1
gene 1 32 29 0.0 0 233 0.0 1
gene 1 33 28 0.0 0 234 0.0 1
gene 1 33 29 0.0 0 235 0.0 1
gene 1 34 28 0.0 0 236 0.0 1
gene 1 34 29 0.0 0 237 0.0 1
gene 1 35 28 0.0 0 238 0.0 1
gene 1 35 29 0.0 0 239 0.0 1
gene 1 36 28 0.0 0 240 0.0 1
gene 1 36 29 0.0 0 241 0.0 1
gene 1 37 28 0.0 0 242 0.0 1
gene 1 37 29 0.0 0 243 0.0 1
gene 1 1 38 0.0 0 244 0.0 1
gene 1 1 39 0.0 0 245 0.0 1
gene 1 1 40 0.0 0 246 0.0 1
gene 1 1 41 0.0 0 247 0.0 1
gene 1 1 42 0.0 0 248 0.0 1
gene 1 1 43 0.0 0 249 0.0 1
gene 1 1 44 0.0 0 250 0.0 1
gene 1 1 45 0.0 0 251 0.0 1
gene 1 2 38 0.0 0 252 0.0 1
gene 1 2 39 0.0 0 253 0.0 1
gene 1 2 40 0.0 0 254 0.0 1
gene 1 2 41 0.0 0 255 0.0 1
gene 1 2 42 0.0 0 256 0.0 1
gene 1 2 43 0.0 0 257 0.0 1
gene 1 2 44 0.0 0 258 0.0 1
gene 1 2 45 0.0 0 259 0.0 1
gene 1 3 38 0.0 0 260 0.0 1
gene 1 3 39 0.0 0 261 0.0 1
gene 1 3 40 0.0 0 262 0.0 1
gene 1 3 41 0.0 0 263 0.0 1
gene 1 3 42 0.0 0 264 0.0 1
gene 1 3 43 0.0 0 265 0.0 1
gene 1 3 44 0.0 0 266 0.0 1
gene 1 3 45 0.0 0 267 0.0 1
gene 1 4 38 0.0 0 268 0.0 1
gene 1 4 39 0.0 0 269 0.0 1
gene 1 4 40 0.0 0 270 0.0 1
gene 1 4 41 0.0 0 271 0.0 1
gene 1 4 42 0.0 0 272 0.0 1
gene 1 4 43 0.0 0 273 0.0 1
gene 1 4 44 0.0 0 274 0.0 1
gene 1 4 45 0.0 0 275 0.0 1
gene 1 5 38 0.0 0 276 0.0 1
gene 1 5 39 0.0 0 277 0.0 1
gene 1 5 40 0.0 0 278 0.0 1
gene 1 5 41 0.0 0 279 0.0 1
gene 1 5 42 0.0 0 280 0.0 1
gene 1 5 43 0.0 0 281 0.0 1
gene 1 5 44 0.0 0 282 0.0 1
gene 1 5 45 0.0 0 283 0.0 1
gene 1 6 38 0.0 0 284 0.0 1
gene 1 6 39 0.0 0 285 0.0 1
gene 1 6 40 0.0 0 286 0.0 1
gene 1 6 41 0.0 0 287 0.0 1
gene 1 6 42 0.0 0 288 0.0 1
gene 1 6 43 0.0 0 289 0.0 1
gene 1 6 44 0.0 0 290 0.0 1
gene 1 6 45 0.0 0 291 0.0 1
gene 1 7 38 0.0 0 292 0.0 1
gene 1 7 39 0.0 0 293 0.0 1
gene 1 7 40 0.0 0 294 0.0 1
gene 1 7 41 0.0 0 295 0.0 1
gene 1 7 42 0.0 0 296 0.0 1
gene 1 7 43 0.0 0 297 0.0 1
gene 1 7 44 0.0 0 298 0.0 1
gene 1 7 45 0.0 0 299 0.0 1
gene 1 8 38 0.0 0 300 0.0 1
gene 1 8 39 0.0 0 301 0.0 1
gene 1 8 40 0.0 0 302 0.0 1
gene 1 8 41 0.0 0 303 0.0 1
gene 1 8 42 0.0 0 304 0.0 1
gene 1 8 43 0.0 0 305 0.0 1
gene 1 8 44 0.0 0 306 0.0 1
gene 1 8 45 0.0 0 307 0.0 1
gene 1 9 38 0.0 0 308 0.0 1
gene 1 9 39 0.0 0 309 0.0 1
gene 1 9 40 0.0 0 310 0.0 1
gene 1 9 41 0.0 0 311 0.0 1
gene 1 9 42 0.0 0 312 0.0 1
gene 1 9 43 0.0 0 313 0.0 1
gene 1 9 44 0.0 0 314 0.0 1
gene 1 9 45 0.0 0 315 0.0 1
gene 1 10 38 0.0 0 316 0.0 1
gene 1 10 39 0.0 0 317 0.0 1
gene 1 10 40 0.0 0 318 0.0 1
gene 1 10 41 0.0 0 319 0.0 1
gene 1 10 42 0.0 0 320 0.0 1
gene 1 10 43 0.0 0 321 0.0 1
gene 1 10 44 0.0 0 322 0.0 1
gene 1 10 45 0.0 0 323 0.0 1
gene 1 11 38 0.0 0 324 0.0 1
gene 1 11 39 0.0 0 325 0.0 1
gene 1 11 40 0.0 0 326 0.0 1
gene 1 11 41 0.0 0 327 0.0 1
gene 1 11 42 0.0 0 328 0.0 1
gene 1 11 43 0.0 0 329 0.0 1
gene 1 11 44 0.0 0 330 0.0 1
gene 1 11 45 0.0 0 331 0.0 1
gene 1 12 38 0.0 0 332 0.0 1
gene 1 12 39 0.0 0 333 0.0 1
gene 1 12 40 0.0 0 334 0.0 1
gene 1 12 41 0.0 0 335 0.0 1
gene 1 12 42 0.0 0 336 0.0 1
gene 1 12 43 0.0 0 337 0.0 1
gene 1 12 44 0.0 0 338 0.0 1
gene 1 12 45 0.0 0 339 0.0 1
gene 1 13 38 0.0 0 340 0.0 1
gene 1 13 39 0.0 0 341 0.0 1
gene 1 13 40 0.0 0 342 0.0 1
gene 1 13 41 0.0 0 343 0.0 1
gene 1 13 42 0.0 0 344 0.0 1
gene 1 13 43 0.0 0 345 0.0 1
gene 1 13 44 0.0 0 346 0.0 1
gene 1 13 45 0.0 0 347 0.0 1
gene 1 14 38 0.0 0 348 0.0 1
gene 1 14 39 0.0 0 349 0.0 1
gene 1 14 40 0.0 0 350 0.0 1
gene 1 14 41 0.0 0 351 0.0 1
gene 1 14 42 0.0 0 352 0.0 1
gene 1 14 43 0.0 0 353 0.0 1
gene 1 14 44 0.0 0 354 0.0 1
gene 1 14 45 0.0 0 355 0.0 1
gene 1 15 38 0.0 0 356 0.0 1
gene 1 15 39 0.0 0 357 0.0 1
gene 1 15 40 0.0 0 358 0.0 1
gene 1 15 41 0.0 0 359 0.0 1
gene 1 15 42 0.0 0 360 0.0 1
gene 1 15 43 0.0 0 361 0.0 1
gene 1 15 44 0.0 0 362 0.0 1
gene 1 15 45 0.0 0 363 0.0 1
gene 1 16 38 0.0 0 364 0.0 1
gene 1 16 39 0.0 0 365 0.0 1
gene 1 16 40 0.0 0 366 0.0 1
gene 1 16 41 0.0 0 367 0.0 1
gene 1 16 42 0.0 0 368 0.0 1
gene 1 16 43 0.0 0 369 0.0 1
gene 1 16 44 0.0 0 370 0.0 1
gene 1 16 45 0.0 0 371 0.0 1
gene 1 17 38 0.0 0 372 0.0 1
gene 1 17 39 0.0 0 373 0.0 1
gene 1 17 40 0.0 0 374 0.0 1
gene 1 17 41 0.0 0 375 0.0 1
gene 1 17 42 0.0 0 376 0.0 1
gene 1 17 43 0.0 0 377 0.0 1
gene 1 17 44 0.0 0 378 0.0 1
gene 1 17 45 0.0 0 379 0.0 1
gene 1 18 38 0.0 0 380 0.0 1
gene 1 18 39 0.0 0 381 0.0 1
gene 1 18 40 0.0 0 382 0.0 1
gene 1 18 41 0.0 0 383 0.0 1
gene 1 18 42 0.0 0 384 0.0 1
gene 1 18 43 0.0 0 385 0.0 1
gene 1 18 44 0.0 0 386 0.0 1
gene 1 18 45 0.0 0 387 0.0 1
gene 1 19 38 0.0 0 388 0.0 1
gene 1 19 39 0.0 0 389 0.0 1
gene 1 19 40 0.0 0 390 0.0 1
gene 1 19 41 0.0 0 391 0.0 1
gene 1 19 42 0.0 0 392 0.0 1
gene 1 19 43 0.0 0 393 0.0 1
gene 1 19 44 0.0 0 394 0.0 1
gene 1 19 45 0.0 0 395 0.0 1
gene 1 20 38 0.0 0 396 0.0 1
gene 1 20 39 0.0 0 397 0.0 1
gene 1 20 40 0.0 0 398 0.0 1
gene 1 20 41 0.0 0 399 0.0 1
gene 1 20 42 0.0 0 400 0.0 1
gene 1 20 43 0.0 0 401 0.0 1
gene 1 20 44 0.0 0 402 0.0 1
gene 1 20 45 0.0 0 403 0.0 1
gene 1 21 38 0.0 0 404 0.0 1
gene 1 21 39 0.0 0 405 0.0 1
gene 1 21 40 0.0 0 406 0.0 1
gene 1 21 41 0.0 0 407 0.0 1
gene 1 21 42 0.0 0 408 0.0 1
gene 1 21 43 0.0 0 409 0.0 1
gene 1 21 44 0.0 0 410 0.0 1
gene 1 21 45 0.0 0 411 0.0 1
gene 1 22 38 0.0 0 412 0.0 1
gene 1 22 39 0.0 0 413 0.0 1
gene 1 22 40 0.0 0 414 0.0 1
gene 1 22 41 0.0 0 415 0.0 1
gene 1 22 42 0.0 0 416 0.0 1
gene 1 22 43 0.0 0 417 0.0 1
gene 1 22 44 0.0 0 418 0.0 1
gene 1 22 45 0.0 0 419 0.0 1
gene 1 23 38 0.0 0 420 0.0 1
gene 1 23 39 0.0 0 421 0.0 1
gene 1 23 40 0.0 0 422 0.0 1
gene 1 23 41 0.0 0 423 0.0 1
gene 1 23 42 0.0 0 424 0.0 1
gene 1 23 43 0.0 0 425 0.0 1
gene 1 23 44 0.0 0 426 0.0 1
gene 1 23 45 0.0 0 427 0.0 1
gene 1 24 38 0.0 0 428 0.0 1
gene 1 24 39 0.0 0 429 0.0 1
gene 1 24 40 0.0 0 430 0.0 1
gene 1 24 41 0.0 0 431 0.0 1
gene 1 24 42 0.0 0 432 0.0 1
gene 1 24 43 0.0 0 433 0.0 1
gene 1 24 44 0.0 0 434 0.0 1
gene 1 24 45 0.0 0 435 0.0 1
gene 1 25 38 0.0 0 436 0.0 1
gene 1 25 39 0.0 0 437 0.0 1
gene 1 25 40 0.0 0 438 0.0 1
gene 1 25 41 0.0 0 439 0.0 1
gene 1 25 42 0.0 0 440 0.0 1
gene 1 25 43 0.0 0 441 0.0 1
gene 1 25 44 0.0 0 442 0.0 1
gene 1 25 45 0.0 0 443 0.0 1
gene 1 38 28 0.0 0 444 0.0 1
gene 1 38 29 0.0 0 445 0.0 1
gene 1 39 28 0.0 0 446 0.0 1
gene 1 39 29 0.0 0 447 0.0 1
gene 1 40 28 0.0 0 448 0.0 1
gene 1 40 29 0.0 0 449 0.0 1
gene 1 41 28 0.0 0 450 0.0 1
gene 1 41 29 0.0 0 451 0.0 1
gene 1 42 28 0.0 0 452 0.0 1
gene 1 42 29 0.0 0 453 0.0 1
gene 1 43 28 0.0 0 454 0.0 1
gene 1 43 29 0.0 0 455 0.0 1
gene 1 44 28 0.0 0 456 0.0 1
gene 1 44 29 0.0 0 457 0.0 1
gene 1 45 28 0.0 0 458 0.0 1
gene 1 45 29 0.0 0 459 0.0 1
genomeend 1
