# Supplementary material for: Automatic modular design of robot swarms using behavior trees as a control architecture
Source: PeerJ Comput Sci. 2020 Nov 9;6:e314. doi: 10.7717/peerj-cs.314 (PMC7924474; doi:10.7717/peerj-cs.314)
Supplement: Supplemental Information 3 [file peerj-cs-06-314-s003.zip › NEAT-private-master/misc/config/NetworkGraph/examples/v1.txt]

genomestart 1
trait 1 0.1 0 0 0 0 0 0 0
node 1 1 0 1
node 3 1 0 1
node 4 1 0 1
node 5 1 0 1
node 6 1 0 1
node 7 1 0 3
node 8 1 1 2
node 9 1 0 0
node 10 1 0 0
node 11 1 1 2
node 12 1 1 2
node 13 1 0 0
node 14 1 1 2
node 15 1 1 2
node 16 1 1 2
node 17 1 1 2
node 18 1 1 2
node 19 1 1 2
node 20 1 1 2
node 21 1 1 2
gene 1 5 14 1 0 0 1 1
gene 1 4 13 1 0 1 1 1
gene 1 5 13 1 0 3 1 1
gene 1 5 12 1 0 4 1 1
gene 1 5 11 1 0 5 1 1
gene 1 5 10 1 0 6 1 1
gene 1 5 9 1 0 7 1 1
gene 1 5 8 1 0 8 1 1
gene 1 3 10 1 0 9 1 1
gene 1 1 9 1 0 10 1 1
gene 1 1 8 1 0 11 1 1
gene 1 7 8 1 0 12 1 1
gene 1 6 8 1 0 13 1 1
gene 1 13 21 1 0 15 1 1
gene 1 13 20 1 0 16 1 1
gene 1 13 19 1 0 17 1 1
gene 1 13 18 1 0 18 1 1
gene 1 13 17 1 0 19 1 1
gene 1 13 16 1 0 20 1 1
gene 1 10 15 1 0 21 1 1
gene 1 10 16 1 0 22 1 1
gene 1 9 16 1 0 23 1 1
genomeend 1
