# Supplementary material for: Automatic modular design of robot swarms using behavior trees as a control architecture
Source: PeerJ Comput Sci. 2020 Nov 9;6:e314. doi: 10.7717/peerj-cs.314 (PMC7924474; doi:10.7717/peerj-cs.314)
Supplement: Supplemental Information 3 [file peerj-cs-06-314-s003.zip › NEAT-private-master/misc/config/NetworkGraph/genomelast_1]

genomestart 1
trait 1 0.1 0.956529 0 0 0 0 0 0 
node 1 1 1 1
node 2 1 0 0
node 3 1 0 0
node 4 1 0 0
node 5 1 0 0
node 6 1 0 0
node 7 1 0 0
node 8 1 0 0
node 9 1 0 0
node 10 1 0 0
node 11 1 0 0
node 12 1 1 1
node 13 1 1 1
node 14 1 1 1
node 15 1 1 1
node 16 1 1 1
node 17 1 1 1
node 18 1 1 1
node 19 1 1 1
node 20 1 1 1
node 21 1 1 1
node 22 1 1 1
node 23 1 1 1
node 24 1 1 1
node 25 1 1 3
node 26 1 0 2
node 27 1 0 2
node 28 1 0 0
node 29 1 1 1
node 30 1 1 1
node 31 1 1 1
node 32 1 1 1
node 33 1 1 1
node 34 1 1 1
node 35 1 1 1
node 36 1 1 1
node 37 1 1 1
node 38 1 1 1
gene 1 2 26 -3.19251 0 1 -3.19251 1
gene 1 2 27 0.257666 0 2 0.257666 1
gene 1 3 26 -4.46229 0 3 -4.46229 1
gene 1 3 27 0.547863 0 4 0.547863 1
gene 1 4 26 1.27791 0 5 1.27791 1
gene 1 4 27 -0.888921 0 6 -0.888921 1
gene 1 5 26 1.58149 0 7 1.58149 1
gene 1 5 27 0.864808 0 8 0.864808 1
gene 1 6 26 2.25525 0 9 2.25525 1
gene 1 6 27 -1.41257 0 10 -1.41257 1
gene 1 7 26 0.428239 0 11 0.428239 1
gene 1 7 27 -0.1178 0 12 -0.1178 1
gene 1 8 26 2.14076 0 13 2.14076 1
gene 1 8 27 -0.0585265 0 14 -0.0585265 1
gene 1 9 26 -2.96175 0 15 -2.96175 1
gene 1 9 27 -1.14916 0 16 -1.14916 1
gene 1 10 26 1.0236 0 17 1.0236 1
gene 1 10 27 0.0291983 0 18 0.0291983 1
gene 1 11 26 1.19027 0 19 1.19027 1
gene 1 11 27 1.11602 0 20 1.11602 1
gene 1 12 26 -0.550394 0 21 -0.550394 1
gene 1 12 27 -2.12638 0 22 -2.12638 1
gene 1 13 26 -1.40473 0 23 -1.40473 1
gene 1 13 27 1.15536 0 24 1.15536 1
gene 1 14 26 1.47789 0 25 1.47789 1
gene 1 14 27 1.10792 0 26 1.10792 1
gene 1 15 26 -1.55161 0 27 -1.55161 1
gene 1 15 27 1.07897 0 28 1.07897 1
gene 1 16 26 2.40591 0 29 2.40591 1
gene 1 16 27 0.867103 0 30 0.867103 1
gene 1 17 26 -5 0 31 -5 1
gene 1 17 27 -1.6259 0 32 -1.6259 1
gene 1 18 26 -0.20973 0 33 -0.20973 1
gene 1 18 27 4.85672 0 34 4.85672 1
gene 1 19 26 1.56353 0 35 1.56353 1
gene 1 19 27 5 0 36 5 1
gene 1 20 26 1.30699 0 37 1.30699 1
gene 1 20 27 0.566788 0 38 0.566788 1
gene 1 21 26 5 0 39 5 1
gene 1 21 27 4.67033 0 40 4.67033 1
gene 1 22 26 -1.40033 0 41 -1.40033 1
gene 1 22 27 0.574237 0 42 0.574237 1
gene 1 23 26 -2.61809 0 43 -2.61809 1
gene 1 23 27 3.05165 0 44 3.05165 1
gene 1 24 26 -3.47262 0 45 -3.47262 1
gene 1 24 27 0.732402 0 46 0.732402 1
gene 1 25 26 4.29267 0 47 4.29267 1
gene 1 25 27 5 0 48 5 1
gene 1 1 28 -3.75419 0 49 -3.75419 1
gene 1 28 26 -1.37252 0 50 -1.37252 1
gene 1 28 27 -0.93659 0 51 -0.93659 1
gene 1 29 2 1.03742 0 52 1.03742 1
gene 1 30 3 1.84021 0 53 1.84021 1
gene 1 31 4 -0.792734 0 54 -0.792734 1
gene 1 32 5 -0.910333 0 55 -0.910333 1
gene 1 33 6 -0.594043 0 56 -0.594043 1
gene 1 34 7 -0.373683 0 57 -0.373683 1
gene 1 35 8 0.0673399 0 58 0.0673399 1
gene 1 36 9 -1.46712 0 59 -1.46712 1
gene 1 37 10 0.0188736 0 60 0.0188736 1
gene 1 38 11 -0.516983 0 61 -0.516983 1
genomeend 1
