# Supplementary material for: Automatic modular design of robot swarms using behavior trees as a control architecture
Source: PeerJ Comput Sci. 2020 Nov 9;6:e314. doi: 10.7717/peerj-cs.314 (PMC7924474; doi:10.7717/peerj-cs.314)
Supplement: Supplemental Information 3 [file peerj-cs-06-314-s003.zip › NEAT-private-master/misc/config/NetworkGraph/nn_4]

genomestart 1
trait 1 0.1 0 0 0 0 0 0 0
node 1 0 1 1
node 2 0 1 1
node 3 0 1 1
node 4 0 1 1
node 5 0 1 1
node 6 0 1 1
node 7 0 1 1
node 8 0 1 1
node 9 0 1 1
node 10 0 1 1
node 11 0 1 1
node 12 0 1 1
node 13 0 1 1
node 14 0 1 1
node 15 0 1 1
node 16 0 1 1
node 17 0 1 1
node 18 0 1 1
node 19 0 1 1
node 20 0 1 1
node 21 0 1 1
node 22 0 1 1
node 23 0 1 1
node 24 0 1 1
node 25 0 1 3
node 26 0 0 0
node 28 0 0 2
node 29 0 0 2
node 30 0 0 0
node 31 0 0 0
node 32 0 0 0
gene 1 1 26 0.0 0 1 0.0 1
gene 1 2 26 0.0 0 2 0.0 1
gene 1 3 26 0.0 0 3 0.0 1
gene 1 4 26 0.0 0 4 0.0 1
gene 1 5 26 0.0 0 5 0.0 1
gene 1 6 26 0.0 0 6 0.0 1
gene 1 7 26 0.0 0 7 0.0 1
gene 1 8 26 0.0 0 8 0.0 1
gene 1 9 26 0.0 0 9 0.0 1
gene 1 10 26 0.0 0 10 0.0 1
gene 1 11 26 0.0 0 11 0.0 1
gene 1 12 26 0.0 0 12 0.0 1
gene 1 13 26 0.0 0 13 0.0 1
gene 1 14 26 0.0 0 14 0.0 1
gene 1 15 26 0.0 0 15 0.0 1
gene 1 16 26 0.0 0 16 0.0 1
gene 1 17 26 0.0 0 17 0.0 1
gene 1 18 26 0.0 0 18 0.0 1
gene 1 19 26 0.0 0 19 0.0 1
gene 1 20 26 0.0 0 20 0.0 1
gene 1 21 26 0.0 0 21 0.0 1
gene 1 22 26 0.0 0 22 0.0 1
gene 1 23 26 0.0 0 23 0.0 1
gene 1 24 26 0.0 0 24 0.0 1
gene 1 25 26 0.0 0 25 0.0 1
gene 1 26 28 0.0 0 26 0.0 1
gene 1 26 29 0.0 0 27 0.0 1
gene 1 1 30 0.0 0 28 0.0 1
gene 1 1 31 0.0 0 29 0.0 1
gene 1 1 32 0.0 0 30 0.0 1
gene 1 2 30 0.0 0 36 0.0 1
gene 1 2 31 0.0 0 37 0.0 1
gene 1 2 32 0.0 0 38 0.0 1
gene 1 3 30 0.0 0 44 0.0 1
gene 1 3 31 0.0 0 45 0.0 1
gene 1 3 32 0.0 0 46 0.0 1
gene 1 4 30 0.0 0 52 0.0 1
gene 1 4 31 0.0 0 53 0.0 1
gene 1 4 32 0.0 0 54 0.0 1
gene 1 5 30 0.0 0 60 0.0 1
gene 1 5 31 0.0 0 61 0.0 1
gene 1 5 32 0.0 0 62 0.0 1
gene 1 6 30 0.0 0 68 0.0 1
gene 1 6 31 0.0 0 69 0.0 1
gene 1 6 32 0.0 0 70 0.0 1
gene 1 7 30 0.0 0 76 0.0 1
gene 1 7 31 0.0 0 77 0.0 1
gene 1 7 32 0.0 0 78 0.0 1
gene 1 8 30 0.0 0 84 0.0 1
gene 1 8 31 0.0 0 85 0.0 1
gene 1 8 32 0.0 0 86 0.0 1
gene 1 9 30 0.0 0 92 0.0 1
gene 1 9 31 0.0 0 93 0.0 1
gene 1 9 32 0.0 0 94 0.0 1
gene 1 10 30 0.0 0 100 0.0 1
gene 1 10 31 0.0 0 101 0.0 1
gene 1 10 32 0.0 0 102 0.0 1
gene 1 11 30 0.0 0 108 0.0 1
gene 1 11 31 0.0 0 109 0.0 1
gene 1 11 32 0.0 0 110 0.0 1
gene 1 12 30 0.0 0 116 0.0 1
gene 1 12 31 0.0 0 117 0.0 1
gene 1 12 32 0.0 0 118 0.0 1
gene 1 13 30 0.0 0 124 0.0 1
gene 1 13 31 0.0 0 125 0.0 1
gene 1 13 32 0.0 0 126 0.0 1
gene 1 14 30 0.0 0 132 0.0 1
gene 1 14 31 0.0 0 133 0.0 1
gene 1 14 32 0.0 0 134 0.0 1
gene 1 15 30 0.0 0 140 0.0 1
gene 1 15 31 0.0 0 141 0.0 1
gene 1 15 32 0.0 0 142 0.0 1
gene 1 16 30 0.0 0 148 0.0 1
gene 1 16 31 0.0 0 149 0.0 1
gene 1 16 32 0.0 0 150 0.0 1
gene 1 17 30 0.0 0 156 0.0 1
gene 1 17 31 0.0 0 157 0.0 1
gene 1 17 32 0.0 0 158 0.0 1
gene 1 18 30 0.0 0 164 0.0 1
gene 1 18 31 0.0 0 165 0.0 1
gene 1 18 32 0.0 0 166 0.0 1
gene 1 19 30 0.0 0 172 0.0 1
gene 1 19 31 0.0 0 173 0.0 1
gene 1 19 32 0.0 0 174 0.0 1
gene 1 20 30 0.0 0 180 0.0 1
gene 1 20 31 0.0 0 181 0.0 1
gene 1 20 32 0.0 0 182 0.0 1
gene 1 21 30 0.0 0 188 0.0 1
gene 1 21 31 0.0 0 189 0.0 1
gene 1 21 32 0.0 0 190 0.0 1
gene 1 22 30 0.0 0 196 0.0 1
gene 1 22 31 0.0 0 197 0.0 1
gene 1 22 32 0.0 0 198 0.0 1
gene 1 23 30 0.0 0 204 0.0 1
gene 1 23 31 0.0 0 205 0.0 1
gene 1 23 32 0.0 0 206 0.0 1
gene 1 24 30 0.0 0 212 0.0 1
gene 1 24 31 0.0 0 213 0.0 1
gene 1 24 32 0.0 0 214 0.0 1
gene 1 25 30 0.0 0 220 0.0 1
gene 1 25 31 0.0 0 221 0.0 1
gene 1 25 32 0.0 0 222 0.0 1
gene 1 30 28 0.0 0 228 0.0 1
gene 1 30 29 0.0 0 229 0.0 1
gene 1 31 28 0.0 0 230 0.0 1
gene 1 31 29 0.0 0 231 0.0 1
gene 1 32 28 0.0 0 232 0.0 1
gene 1 32 29 0.0 0 233 0.0 1
genomeend 1
