# Supplementary material for: Automatic modular design of robot swarms using behavior trees as a control architecture
Source: PeerJ Comput Sci. 2020 Nov 9;6:e314. doi: 10.7717/peerj-cs.314 (PMC7924474; doi:10.7717/peerj-cs.314)
Supplement: Supplemental Information 3 [file peerj-cs-06-314-s003.zip › NEAT-private-master/misc/config/NetworkGraph/nn_d11]

genomestart 1
trait 1 0.1 0 0 0 0 0 0 0
node 1 0 1 1
node 2 0 0 0
node 3 0 0 0
node 4 0 0 0
node 5 0 0 0
node 6 0 0 0
node 7 0 0 0
node 8 0 0 0
node 9 0 0 0
node 10 0 0 0
node 11 0 0 0
node 12 0 1 1
node 13 0 1 1
node 14 0 1 1
node 15 0 1 1
node 16 0 1 1
node 17 0 1 1
node 18 0 1 1
node 19 0 1 1
node 20 0 1 1
node 21 0 1 1
node 22 0 1 1
node 23 0 1 1
node 24 0 1 1
node 25 0 1 3
node 26 0 0 2
node 27 0 0 2
node 28 0 0 0
node 29 0 1 1
node 30 0 1 1
node 31 0 1 1
node 32 0 1 1
node 33 0 1 1
node 34 0 1 1
node 35 0 1 1
node 36 0 1 1
node 37 0 1 1
node 38 0 1 1
gene 1 2 26 0.0 0 1 0.0 1
gene 1 2 27 0.0 0 2 0.0 1
gene 1 3 26 0.0 0 3 0.0 1
gene 1 3 27 0.0 0 4 0.0 1
gene 1 4 26 0.0 0 5 0.0 1
gene 1 4 27 0.0 0 6 0.0 1
gene 1 5 26 0.0 0 7 0.0 1
gene 1 5 27 0.0 0 8 0.0 1
gene 1 6 26 0.0 0 9 0.0 1
gene 1 6 27 0.0 0 10 0.0 1
gene 1 7 26 0.0 0 11 0.0 1
gene 1 7 27 0.0 0 12 0.0 1
gene 1 8 26 0.0 0 13 0.0 1
gene 1 8 27 0.0 0 14 0.0 1
gene 1 9 26 0.0 0 15 0.0 1
gene 1 9 27 0.0 0 16 0.0 1
gene 1 10 26 0.0 0 17 0.0 1
gene 1 10 27 0.0 0 18 0.0 1
gene 1 11 26 0.0 0 19 0.0 1
gene 1 11 27 0.0 0 20 0.0 1
gene 1 12 26 0.0 0 21 0.0 1
gene 1 12 27 0.0 0 22 0.0 1
gene 1 13 26 0.0 0 23 0.0 1
gene 1 13 27 0.0 0 24 0.0 1
gene 1 14 26 0.0 0 25 0.0 1
gene 1 14 27 0.0 0 26 0.0 1
gene 1 15 26 0.0 0 27 0.0 1
gene 1 15 27 0.0 0 28 0.0 1
gene 1 16 26 0.0 0 29 0.0 1
gene 1 16 27 0.0 0 30 0.0 1
gene 1 17 26 0.0 0 31 0.0 1
gene 1 17 27 0.0 0 32 0.0 1
gene 1 18 26 0.0 0 33 0.0 1
gene 1 18 27 0.0 0 34 0.0 1
gene 1 19 26 0.0 0 35 0.0 1
gene 1 19 27 0.0 0 36 0.0 1
gene 1 20 26 0.0 0 37 0.0 1
gene 1 20 27 0.0 0 38 0.0 1
gene 1 21 26 0.0 0 39 0.0 1
gene 1 21 27 0.0 0 40 0.0 1
gene 1 22 26 0.0 0 41 0.0 1
gene 1 22 27 0.0 0 42 0.0 1
gene 1 23 26 0.0 0 43 0.0 1
gene 1 23 27 0.0 0 44 0.0 1
gene 1 24 26 0.0 0 45 0.0 1
gene 1 24 27 0.0 0 46 0.0 1
gene 1 25 26 0.0 0 47 0.0 1
gene 1 25 27 0.0 0 48 0.0 1
gene 1 1 28 0.0 0 49 0.0 1
gene 1 28 26 0.0 0 50 0.0 1
gene 1 28 27 0.0 0 51 0.0 1
gene 1 29 2 0.0 0 52 0.0 1
gene 1 30 3 0.0 0 53 0.0 1
gene 1 31 4 0.0 0 54 0.0 1
gene 1 32 5 0.0 0 55 0.0 1
gene 1 33 6 0.0 0 56 0.0 1
gene 1 34 7 0.0 0 57 0.0 1
gene 1 35 8 0.0 0 58 0.0 1
gene 1 36 9 0.0 0 59 0.0 1
gene 1 37 10 0.0 0 60 0.0 1
gene 1 38 11 0.0 0 61 0.0 1
genomeend 1
