# Supplementary material for: Automatic modular design of robot swarms using behavior trees as a control architecture
Source: PeerJ Comput Sci. 2020 Nov 9;6:e314. doi: 10.7717/peerj-cs.314 (PMC7924474; doi:10.7717/peerj-cs.314)
Supplement: Supplemental Information 3 [file peerj-cs-06-314-s003.zip › NEAT-private-master/misc/config/NetworkGraph/nn_featured]

genomestart 1
trait 1 0.1 0 0 0 0 0 0 0
node 1 0 1 1
node 2 0 1 1
node 3 0 1 1
node 4 0 1 1
node 5 0 1 1
node 6 0 1 1
node 7 0 1 1
node 8 0 1 1
node 9 0 1 1
node 10 0 1 1
node 11 0 1 1
node 12 0 1 1
node 13 0 1 1
node 14 0 1 1
node 15 0 1 1
node 16 0 1 1
node 17 0 1 1
node 18 0 1 1
node 19 0 1 1
node 20 0 1 1
node 21 0 1 1
node 22 0 1 1
node 23 0 1 1
node 24 0 1 1
node 25 0 1 3
node 28 0 0 2
node 29 0 0 2
node 30 0 0 0
node 31 0 0 0
node 32 0 0 0
node 33 0 0 0
node 34 0 0 0
node 35 0 0 0
node 38 0 0 0
node 39 0 0 0
node 40 0 0 0
gene 1 1 30 0.0 0 28 0.0 1
gene 1 1 31 0.0 0 29 0.0 1
gene 1 2 30 0.0 0 30 0.0 1
gene 1 2 31 0.0 0 31 0.0 1
gene 1 3 30 0.0 0 32 0.0 1
gene 1 3 31 0.0 0 33 0.0 1
gene 1 4 30 0.0 0 34 0.0 1
gene 1 4 31 0.0 0 35 0.0 1
gene 1 5 30 0.0 0 36 0.0 1
gene 1 5 31 0.0 0 37 0.0 1
gene 1 6 30 0.0 0 38 0.0 1
gene 1 6 31 0.0 0 39 0.0 1
gene 1 7 30 0.0 0 40 0.0 1
gene 1 7 31 0.0 0 41 0.0 1
gene 1 8 30 0.0 0 42 0.0 1
gene 1 8 31 0.0 0 43 0.0 1
gene 1 9 32 0.0 0 44 0.0 1
gene 1 9 33 0.0 0 45 0.0 1
gene 1 10 32 0.0 0 46 0.0 1
gene 1 10 33 0.0 0 47 0.0 1
gene 1 11 32 0.0 0 48 0.0 1
gene 1 11 33 0.0 0 49 0.0 1
gene 1 12 32 0.0 0 50 0.0 1
gene 1 12 33 0.0 0 51 0.0 1
gene 1 13 32 0.0 0 52 0.0 1
gene 1 13 33 0.0 0 53 0.0 1
gene 1 14 32 0.0 0 54 0.0 1
gene 1 14 33 0.0 0 55 0.0 1
gene 1 15 32 0.0 0 56 0.0 1
gene 1 15 33 0.0 0 57 0.0 1
gene 1 16 32 0.0 0 58 0.0 1
gene 1 16 33 0.0 0 59 0.0 1
gene 1 17 38 0.0 0 66 0.0 1
gene 1 18 39 0.0 0 67 0.0 1
gene 1 19 40 0.0 0 68 0.0 1
gene 1 20 34 0.0 0 69 0.0 1
gene 1 20 35 0.0 0 70 0.0 1
gene 1 21 34 0.0 0 71 0.0 1
gene 1 21 35 0.0 0 72 0.0 1
gene 1 22 34 0.0 0 73 0.0 1
gene 1 22 35 0.0 0 74 0.0 1
gene 1 23 34 0.0 0 75 0.0 1
gene 1 23 35 0.0 0 76 0.0 1
gene 1 24 34 0.0 0 77 0.0 1
gene 1 24 35 0.0 0 78 0.0 1
gene 1 30 28 0.0 0 79 0.0 1
gene 1 30 29 0.0 0 80 0.0 1
gene 1 31 28 0.0 0 81 0.0 1
gene 1 31 29 0.0 0 82 0.0 1
gene 1 32 28 0.0 0 83 0.0 1
gene 1 32 29 0.0 0 84 0.0 1
gene 1 33 28 0.0 0 85 0.0 1
gene 1 33 29 0.0 0 86 0.0 1
gene 1 38 28 0.0 0 87 0.0 1
gene 1 38 29 0.0 0 88 0.0 1
gene 1 39 28 0.0 0 89 0.0 1
gene 1 39 29 0.0 0 90 0.0 1
gene 1 40 28 0.0 0 91 0.0 1
gene 1 40 29 0.0 0 92 0.0 1
gene 1 34 28 0.0 0 93 0.0 1
gene 1 34 29 0.0 0 94 0.0 1
gene 1 35 28 0.0 0 95 0.0 1
gene 1 35 29 0.0 0 96 0.0 1
gene 1 25 30 0.0 0 97 0.0 1
gene 1 25 31 0.0 0 98 0.0 1
gene 1 25 32 0.0 0 99 0.0 1
gene 1 25 33 0.0 0 100 0.0 1
gene 1 25 38 0.0 0 101 0.0 1
gene 1 25 39 0.0 0 102 0.0 1
gene 1 25 40 0.0 0 103 0.0 1
gene 1 25 34 0.0 0 104 0.0 1
gene 1 25 35 0.0 0 105 0.0 1
genomeend 1
