# Supplementary material for: Automatic modular design of robot swarms using behavior trees as a control architecture
Source: PeerJ Comput Sci. 2020 Nov 9;6:e314. doi: 10.7717/peerj-cs.314 (PMC7924474; doi:10.7717/peerj-cs.314)
Supplement: Supplemental Information 3 [file peerj-cs-06-314-s003.zip › NEAT-private-master/misc/config/NetworkGraph/nn_small]

genomestart 1
trait 1 0.1 0 0 0 0 0 0 0
node 1 0 1 1
node 2 0 1 1
node 3 0 1 1
node 4 0 1 1
node 5 0 1 1
node 6 0 1 1
node 7 0 1 1
node 8 0 1 1
node 9 0 1 1
node 10 0 0 2
node 11 0 0 2
gene 1 1 10 0.0 0 1 0.0 1
gene 1 1 11 0.0 0 2 0.0 1
gene 1 2 10 0.0 0 3 0.0 1
gene 1 2 11 0.0 0 4 0.0 1
gene 1 3 10 0.0 0 5 0.0 1
gene 1 3 11 0.0 0 6 0.0 1
gene 1 4 10 0.0 0 7 0.0 1
gene 1 4 11 0.0 0 8 0.0 1
gene 1 5 10 0.0 0 9 0.0 1
gene 1 5 11 0.0 0 10 0.0 1
gene 1 6 10 0.0 0 11 0.0 1
gene 1 6 11 0.0 0 12 0.0 1
gene 1 7 10 0.0 0 13 0.0 1
gene 1 7 11 0.0 0 14 0.0 1
gene 1 8 10 0.0 0 15 0.0 1
gene 1 8 11 0.0 0 16 0.0 1
gene 1 9 10 0.0 0 17 0.0 1
gene 1 9 11 0.0 0 18 0.0 1
genomeend 1
