# Supplementary material for: Automatic modular design of robot swarms using behavior trees as a control architecture
Source: PeerJ Comput Sci. 2020 Nov 9;6:e314. doi: 10.7717/peerj-cs.314 (PMC7924474; doi:10.7717/peerj-cs.314)
Supplement: Supplemental Information 3 [file peerj-cs-06-314-s003.zip › NEAT-private-master/misc/config/NetworkGraph/src/IEdge.java]

/**
 * Edge Interface.
 * @author Brian Delhaisse
 */
public interface IEdge {
	/**
	 * Sets the weight/cost of the edge.
	 * @param weight weight/cost of the edge.
	 */
	public void setWeight(double weight);
	
	/**
	 * Gets the node which is at the end of one side of the edge.
	 * @return node1 the first node.
	 */
	public INode getNode1();
	
	/**
	 * Gets the node which is at the end of the other side of the edge.
	 * @return node2 the 2nd node.
	 */
	public INode getNode2();
	
	/**
	 * Gets the weight/cost of the edge.
	 * @return weight weight/cost of the edge.
	 */
	public double getWeight();
	
	/**
	 * Checks if the node is at the end of one side of the edge. Comparison between names.
	 * @param node node to check.
	 * @return true/false 
	 */
	public boolean contains(INode node);
	
	public int isSourceOrDestination(INode node);
	public void setHistoricalNumber(int nb);
	public String getHistoricalNumber();
}
