# Supplementary material for: Automatic modular design of robot swarms using behavior trees as a control architecture
Source: PeerJ Comput Sci. 2020 Nov 9;6:e314. doi: 10.7717/peerj-cs.314 (PMC7924474; doi:10.7717/peerj-cs.314)
Supplement: Supplemental Information 3 [file peerj-cs-06-314-s003.zip › NEAT-private-master/misc/config/NetworkGraph/src/INode.java]

import java.awt.Color;

/**
 * Node Interface.
 * @author Brian Delhaisse.
 */
public interface INode {
	
	public enum Type {
		DEFAULT, INPUT, HIDDEN, OUTPUT, BIAS, ALONE;
	}

	public void printCharac();
	
	/**
	 * Sets the position (x,y) of the node.
	 * @param x position x.
	 * @param y position y.
	 */
	void setPosition(int x, int y);
	
	/**
	 * Sets the name of the node.
	 * @param name name of the node.
	 */
	void setName(String name);
	
	/**
	 * Sets the color of the node.
	 * @param color color of the node.
	 */
	void setColor(Color color);
	
	/**
	 * Sets the scale of all nodes.
	 * @param scale scale of all nodes.
	 */
	void setScale(int scale);
	
	/**
	 * Sets the type of the node: input, hidden, output.
	 * @param type
	 */
	void setType(Type type);
	
	/**
	 * Gets the position x of the node.
	 * @return position x
	 */
	int getX();
	
	/**
	 * Gets the position y of the node.
	 * @return position y
	 */
	int getY();
	
	/**
	 * Gets the radius of the node.
	 * @return position y
	 */
	int getR();
	
	/**
	 * Gets the name of the node.
	 * @return name
	 */
	String getName();
	
	/**
	 * Gets the color of the node.
	 * @return color
	 */
	Color getColor();

	/**
	 * Gets the scale of the node.
	 * @return color
	 */
	int getScale();
	
	/**
	 * Gets the type of the node: input, hidden, output.
	 * @return type
	 */
	Type getType();
}
