# Supplementary material for: Automatic modular design of robot swarms using behavior trees as a control architecture
Source: PeerJ Comput Sci. 2020 Nov 9;6:e314. doi: 10.7717/peerj-cs.314 (PMC7924474; doi:10.7717/peerj-cs.314)
Supplement: Supplemental Information 3 [file peerj-cs-06-314-s003.zip › NEAT-private-master/misc/config/NetworkGraph/src/Main.java]

/**
 * Main Class.
 * @author Brian Delhaisse
 */
public class Main {

	/**
	 * @param args
	 */
	public static void main(String[] args) {
		new NNFrame(new GraphPanel(new Graph()));
	}

}
