# Supplementary material for: Automatic modular design of robot swarms using behavior trees as a control architecture
Source: PeerJ Comput Sci. 2020 Nov 9;6:e314. doi: 10.7717/peerj-cs.314 (PMC7924474; doi:10.7717/peerj-cs.314)
Supplement: Supplemental Information 3 [file peerj-cs-06-314-s003.zip › NEAT-private-master/misc/config/genome_aac]

/* Organism #7 Fitness: 13516.8 Error: 0 */
genomestart 7
trait 1 0 0 0 0 0.0947497 0 0 0 
node 1 1 1 1
node 2 1 1 1
node 3 1 1 1
node 4 1 1 1
node 5 1 1 1
node 6 1 1 1
node 7 1 1 1
node 8 1 1 1
node 9 1 1 1
node 10 1 1 1
node 11 1 1 1
node 12 1 1 1
node 13 1 1 1
node 14 1 1 1
node 15 1 1 1
node 16 1 1 1
node 17 1 1 1
node 18 1 1 1
node 19 1 1 1
node 20 1 1 1
node 21 1 1 1
node 22 1 1 1
node 23 1 1 1
node 24 1 1 1
node 25 1 1 3
node 26 1 0 2
node 27 1 0 2
node 34 1 0 0
node 76 1 0 0
node 162 1 0 0
node 169 1 0 0
node 237 1 0 0
node 245 1 0 0
node 255 1 0 0
node 286 1 0 0
node 289 1 0 0
node 332 1 0 0
gene 1 1 26 1.58247 0 1 1.58247 1
gene 1 1 27 -0.659024 0 2 -0.659024 1
gene 1 2 26 -2.47575 0 3 -2.47575 1
gene 1 2 27 -0.273921 0 4 -0.273921 1
gene 1 3 26 1.29638 0 5 1.29638 1
gene 1 3 27 4.12452 0 6 4.12452 1
gene 1 4 26 -6.5772 0 7 -6.5772 0
gene 1 4 27 7.63705 0 8 7.63705 1
gene 1 5 26 -1.60067 0 9 -1.60067 1
gene 1 5 27 1.32227 0 10 1.32227 1
gene 1 6 26 7.32166 0 11 7.32166 1
gene 1 6 27 -0.640878 0 12 -0.640878 1
gene 1 7 26 -0.749246 0 13 -0.749246 1
gene 1 7 27 -1.65801 0 14 -1.65801 1
gene 1 8 26 -1.8476 0 15 -1.8476 1
gene 1 8 27 -4.74499 0 16 -4.74499 1
gene 1 9 26 -0.286161 0 17 -0.286161 1
gene 1 9 27 -3.74834 0 18 -3.74834 1
gene 1 10 26 2.59059 0 19 2.59059 1
gene 1 10 27 -2.02736 0 20 -2.02736 1
gene 1 11 26 3.99694 0 21 3.99694 1
gene 1 11 27 -3.35996 0 22 -3.35996 1
gene 1 12 26 -0.154791 0 23 -0.154791 1
gene 1 12 27 0.307479 0 24 0.307479 1
gene 1 13 26 -1.50449 0 25 -1.50449 1
gene 1 13 27 1.01384 0 26 1.01384 1
gene 1 14 26 3.15493 0 27 3.15493 1
gene 1 14 27 -7.19869 0 28 -7.19869 1
gene 1 15 26 5.27874 0 29 5.27874 1
gene 1 15 27 7.54888 0 30 7.54888 0
gene 1 16 26 6.01083 0 31 6.01083 1
gene 1 16 27 0.777295 0 32 0.777295 1
gene 1 17 26 4.43281 0 33 4.43281 1
gene 1 17 27 -1.78243 0 34 -1.78243 1
gene 1 18 26 0.466569 0 35 0.466569 1
gene 1 18 27 -1.79082 0 36 -1.79082 1
gene 1 19 26 1.03381 0 37 1.03381 1
gene 1 19 27 -1.44363 0 38 -1.44363 1
gene 1 20 26 -6.29524 0 39 -6.29524 1
gene 1 20 27 7.3025 0 40 7.3025 1
gene 1 21 26 1.41606 0 41 1.41606 1
gene 1 21 27 -0.564627 0 42 -0.564627 1
gene 1 22 26 5.5142 0 43 5.5142 1
gene 1 22 27 3.48967 0 44 3.48967 1
gene 1 23 26 -2.38234 0 45 -2.38234 1
gene 1 23 27 4.45664 0 46 4.45664 1
gene 1 24 26 -2.98788 0 47 -2.98788 1
gene 1 24 27 -2.40973 0 48 -2.40973 1
gene 1 25 26 0.693426 0 49 0.693426 1
gene 1 25 27 -7.61552 0 50 -7.61552 1
gene 1 10 34 3.4347 0 67 3.4347 1
gene 1 34 26 -2.55921 0 68 -2.55921 1
gene 1 26 27 -3.57385 0 99 -3.57385 1
gene 1 9 34 -2.7155 0 129 -2.7155 1
gene 1 2 34 -1.18122 0 152 -1.18122 1
gene 1 2 76 -2.77714 0 208 -2.77714 1
gene 1 76 34 8 0 209 8 0
gene 1 22 76 -4.19935 0 413 -4.19935 1
gene 1 8 34 6.17363 0 439 6.17363 1
gene 1 13 34 -4.71287 0 464 -4.71287 1
gene 1 13 76 -2.15473 0 480 -2.15473 1
gene 1 12 76 0.984904 0 487 0.984904 1
gene 1 76 162 3.61479 0 522 3.61479 1
gene 1 162 34 2.92939 0 523 2.92939 1
gene 1 23 169 0.922374 0 544 0.922374 1
gene 1 169 27 -1.50091 0 545 -1.50091 1
gene 1 4 34 1.20511 0 578 1.20511 1
gene 1 8 162 0.0977714 0 609 0.0977714 1
gene 1 3 34 0.17963 0 670 0.17963 1
gene 1 18 237 0.18265 0 780 0.18265 1
gene 1 237 26 -1.9863 0 781 -1.9863 1
gene 1 1 245 0.859446 0 804 0.859446 1
gene 1 245 27 0.403482 0 805 0.403482 1
gene 1 76 255 3.66595 0 841 3.66595 1
gene 1 255 162 0.690908 0 842 0.690908 1
gene 1 25 237 0.50532 0 955 0.50532 1
gene 1 22 286 0.850543 0 986 0.850543 1
gene 1 286 27 -0.521362 0 987 -0.521362 1
gene 1 169 289 0.390321 0 1003 0.390321 1
gene 1 289 27 -2.3052 0 1004 -2.3052 1
gene 1 10 286 1.41424 0 1039 1.41424 1
gene 1 4 76 0.443932 0 1111 0.241431 1
gene 1 22 332 0.17828 0 1143 -0.0717197 1
gene 1 332 286 0.41635 0 1144 0.697031 1
gene 1 255 332 -0.928033 0 1179 -0.928033 1
gene 1 2 237 0.652696 0 1198 0.652696 1
gene 1 6 289 0.182023 0 1209 0.182023 1
gene 1 20 332 -0.0430816 0 1214 -0.0430816 1
gene 1 21 76 -0.718073 0 1278 -0.718073 1
gene 1 13 289 0.0365911 0 1293 0.0365911 1
gene 1 332 27 0.979435 0 1361 0.979435 1
gene 1 169 255 -0.452213 0 1375 -0.452213 1
genomeend 7
