# Supplementary material for: Automatic modular design of robot swarms using behavior trees as a control architecture
Source: PeerJ Comput Sci. 2020 Nov 9;6:e314. doi: 10.7717/peerj-cs.314 (PMC7924474; doi:10.7717/peerj-cs.314)
Supplement: Supplemental Information 3 [file peerj-cs-06-314-s003.zip › NEAT-private-master/misc/config/genome_aac_old]

/* Organism #0 Fitness: 15096 Error: 0 */
genomestart 0
trait 1 0.1 0 0 0 0 0 0 0 
node 1 1 1 1
node 2 1 1 1
node 3 1 1 1
node 4 1 1 1
node 5 1 1 1
node 6 1 1 1
node 7 1 1 1
node 8 1 1 1
node 9 1 1 1
node 10 1 1 1
node 11 1 1 1
node 12 1 1 1
node 13 1 1 1
node 14 1 1 1
node 15 1 1 1
node 16 1 1 1
node 17 1 1 1
node 18 1 1 1
node 19 1 1 1
node 20 1 1 1
node 21 1 1 1
node 22 1 1 1
node 23 1 1 1
node 24 1 1 1
node 25 1 1 3
node 26 1 0 2
node 27 1 0 2
gene 1 1 26 0.086084 0 1 0.086084 1
gene 1 1 27 -0.494497 0 2 -0.494497 1
gene 1 2 26 1.11057 0 3 1.11057 1
gene 1 2 27 1.13361 0 4 1.13361 1
gene 1 3 26 0.00384352 0 5 0.00384352 1
gene 1 3 27 1.14195 0 6 1.14195 1
gene 1 4 26 0.976747 0 7 0.976747 1
gene 1 4 27 -0.638732 0 8 -0.638732 1
gene 1 5 26 0.125718 0 9 0.125718 1
gene 1 5 27 0.58042 0 10 0.58042 1
gene 1 6 26 -1.22064 0 11 -1.22064 1
gene 1 6 27 -0.774799 0 12 -0.774799 1
gene 1 7 26 -0.520981 0 13 -0.520981 1
gene 1 7 27 0.150809 0 14 0.150809 1
gene 1 8 26 0.56417 0 15 0.56417 1
gene 1 8 27 0.590566 0 16 0.590566 1
gene 1 9 26 -1.43213 0 17 -1.43213 1
gene 1 9 27 0.598726 0 18 0.598726 1
gene 1 10 26 0.0266208 0 19 0.0266208 1
gene 1 10 27 1.50261 0 20 1.50261 1
gene 1 11 26 -1.19751 0 21 -1.19751 1
gene 1 11 27 0.769452 0 22 0.769452 1
gene 1 12 26 0.786549 0 23 0.786549 1
gene 1 12 27 -0.361091 0 24 -0.361091 1
gene 1 13 26 -1.37003 0 25 -1.37003 1
gene 1 13 27 0.575576 0 26 0.575576 1
gene 1 14 26 -0.484369 0 27 -0.484369 1
gene 1 14 27 1.3264 0 28 1.3264 1
gene 1 15 26 -0.228399 0 29 -0.228399 1
gene 1 15 27 -0.217893 0 30 -0.217893 1
gene 1 16 26 0.107539 0 31 0.107539 1
gene 1 16 27 1.13506 0 32 1.13506 1
gene 1 17 26 -1.17119 0 33 -1.17119 1
gene 1 17 27 1.70355 0 34 1.70355 1
gene 1 18 26 -0.0372658 0 35 -0.0372658 1
gene 1 18 27 -0.53076 0 36 -0.53076 1
gene 1 19 26 0.247927 0 37 0.247927 1
gene 1 19 27 0.252717 0 38 0.252717 1
gene 1 20 26 -0.162108 0 39 -0.162108 1
gene 1 20 27 -0.966062 0 40 -0.966062 1
gene 1 21 26 1.11147 0 41 1.11147 1
gene 1 21 27 0.476428 0 42 0.476428 1
gene 1 22 26 0.305287 0 43 0.305287 1
gene 1 22 27 0.0102359 0 44 0.0102359 1
gene 1 23 26 -0.36596 0 45 -0.36596 1
gene 1 23 27 0.111653 0 46 0.111653 1
gene 1 24 26 1.58824 0 47 1.58824 1
gene 1 24 27 -0.714269 0 48 -0.714269 1
gene 1 25 26 -0.930349 0 49 -0.930349 1
gene 1 25 27 -1.0918 0 50 -1.0918 1
genomeend 0
