# Supplementary material for: Automatic modular design of robot swarms using behavior trees as a control architecture
Source: PeerJ Comput Sci. 2020 Nov 9;6:e314. doi: 10.7717/peerj-cs.314 (PMC7924474; doi:10.7717/peerj-cs.314)
Supplement: Supplemental Information 3 [file peerj-cs-06-314-s003.zip › NEAT-private-master/misc/config/genome_cfa]

/* Organism #1 Fitness: 227.88 Error: 0 */
genomestart 1
trait 1 0.1 0 0 0 0 0 0 0 
node 1 1 1 1
node 2 1 1 1
node 3 1 1 1
node 4 1 1 1
node 5 1 1 1
node 6 1 1 1
node 7 1 1 1
node 8 1 1 1
node 9 1 1 1
node 10 1 1 1
node 11 1 1 1
node 12 1 1 1
node 13 1 1 1
node 14 1 1 1
node 15 1 1 1
node 16 1 1 1
node 17 1 1 1
node 18 1 1 1
node 19 1 1 1
node 20 1 1 1
node 21 1 1 1
node 22 1 1 1
node 23 1 1 1
node 24 1 1 1
node 25 1 1 3
node 26 1 0 2
node 27 1 0 2
gene 1 1 26 -0.327604 0 1 -0.327604 1
gene 1 1 27 0.950726 0 2 0.950726 1
gene 1 2 26 -0.327461 0 3 -0.327461 1
gene 1 2 27 -0.162913 0 4 -0.162913 1
gene 1 3 26 -0.542228 0 5 -0.542228 1
gene 1 3 27 -0.464497 0 6 -0.464497 1
gene 1 4 26 0.269981 0 7 0.269981 1
gene 1 4 27 -0.251379 0 8 -0.251379 1
gene 1 5 26 0.996376 0 9 0.996376 1
gene 1 5 27 -0.255543 0 10 -0.255543 1
gene 1 6 26 0.784461 0 11 0.784461 1
gene 1 6 27 0.718456 0 12 0.718456 1
gene 1 7 26 0.123435 0 13 0.123435 1
gene 1 7 27 0.691814 0 14 0.691814 1
gene 1 8 26 -0.73475 0 15 -0.73475 1
gene 1 8 27 0.251874 0 16 0.251874 1
gene 1 9 26 0.859586 0 17 0.859586 1
gene 1 9 27 0.585344 0 18 0.585344 1
gene 1 10 26 -0.434656 0 19 -0.434656 1
gene 1 10 27 0.241311 0 20 0.241311 1
gene 1 11 26 -0.467906 0 21 -0.467906 1
gene 1 11 27 -0.131158 0 22 -0.131158 1
gene 1 12 26 0.0986841 0 23 0.0986841 1
gene 1 12 27 -0.709374 0 24 -0.709374 1
gene 1 13 26 -0.0662058 0 25 -0.0662058 1
gene 1 13 27 0.424768 0 26 0.424768 1
gene 1 14 26 0.593456 0 27 0.593456 1
gene 1 14 27 0.435213 0 28 0.435213 1
gene 1 15 26 -0.893855 0 29 -0.893855 1
gene 1 15 27 0.501239 0 30 0.501239 1
gene 1 16 26 0.64466 0 31 0.64466 1
gene 1 16 27 0.690958 0 32 0.690958 1
gene 1 17 26 -0.955712 0 33 -0.955712 1
gene 1 17 27 -0.691293 0 34 -0.691293 1
gene 1 18 26 0.0245588 0 35 0.0245588 1
gene 1 18 27 -0.367252 0 36 -0.367252 1
gene 1 19 26 -0.638412 0 37 -0.638412 1
gene 1 19 27 0.230351 0 38 0.230351 1
gene 1 20 26 -0.880947 0 39 -0.880947 1
gene 1 20 27 0.832156 0 40 0.832156 1
gene 1 21 26 0.904642 0 41 0.904642 1
gene 1 21 27 0.797819 0 42 0.797819 1
gene 1 22 26 -0.400149 0 43 -0.400149 1
gene 1 22 27 -0.214989 0 44 -0.214989 1
gene 1 23 26 -0.360059 0 45 -0.360059 1
gene 1 23 27 -0.922607 0 46 -0.922607 1
gene 1 24 26 -0.469341 0 47 -0.469341 1
gene 1 24 27 -0.508965 0 48 -0.508965 1
gene 1 25 26 0.889867 0 49 0.889867 1
gene 1 25 27 0.815421 0 50 0.815421 1
genomeend 1
