# Supplementary material for: Automatic modular design of robot swarms using behavior trees as a control architecture
Source: PeerJ Comput Sci. 2020 Nov 9;6:e314. doi: 10.7717/peerj-cs.314 (PMC7924474; doi:10.7717/peerj-cs.314)
Supplement: Supplemental Information 3 [file peerj-cs-06-314-s003.zip › NEAT-private-master/misc/config/genomelast_1]

/* Organism #1 Fitness: 16226.5 Error: 0 */
genomestart 1
trait 1 0 0.0810411 0.442074 0.604189 0 0.842733 0 1 
node 1 1 1 1
node 2 1 1 1
node 3 1 1 1
node 4 1 1 1
node 5 1 1 1
node 6 1 1 1
node 7 1 1 1
node 8 1 1 1
node 9 1 1 1
node 10 1 1 1
node 11 1 1 1
node 12 1 1 1
node 13 1 1 1
node 14 1 1 1
node 15 1 1 1
node 16 1 1 1
node 17 1 1 1
node 18 1 1 1
node 19 1 1 1
node 20 1 1 1
node 21 1 1 1
node 22 1 1 1
node 23 1 1 1
node 24 1 1 1
node 25 1 1 3
node 26 1 0 2
node 27 1 0 2
gene 1 1 26 -3.42611 0 1 -3.42611 1
gene 1 1 27 1.14503 0 2 1.14503 1
gene 1 2 26 -1.91521 0 3 -1.91521 1
gene 1 2 27 -2.45911 0 4 -2.45911 1
gene 1 3 26 0.844783 0 5 0.844783 1
gene 1 3 27 2.47271 0 6 2.47271 1
gene 1 4 26 5 0 7 5 1
gene 1 4 27 -0.736461 0 8 -0.736461 1
gene 1 5 26 -0.411202 0 9 -0.411202 1
gene 1 5 27 -3.06676 0 10 -3.06676 1
gene 1 6 26 -0.356159 0 11 -0.356159 1
gene 1 6 27 -1.21236 0 12 -1.21236 1
gene 1 7 26 -0.407542 0 13 -0.407542 1
gene 1 7 27 -1.54404 0 14 -1.54404 1
gene 1 8 26 0.844261 0 15 0.844261 1
gene 1 8 27 -1.6621 0 16 -1.6621 1
gene 1 9 26 -1.38974 0 17 -1.38974 1
gene 1 9 27 -1.24324 0 18 -1.24324 1
gene 1 10 26 -0.814822 0 19 -0.814822 1
gene 1 10 27 0.0881432 0 20 0.0881432 1
gene 1 11 26 -0.00370107 0 21 -0.00370107 1
gene 1 11 27 -2.41206 0 22 -2.41206 1
gene 1 12 26 -0.743767 0 23 -0.743767 1
gene 1 12 27 -3.90439 0 24 -3.90439 1
gene 1 13 26 -4.47067 0 25 -4.47067 1
gene 1 13 27 1.49462 0 26 1.49462 1
gene 1 14 26 0.328654 0 27 0.328654 1
gene 1 14 27 0.70236 0 28 0.70236 1
gene 1 15 26 4.3803 0 29 4.3803 1
gene 1 15 27 0.466898 0 30 0.466898 1
gene 1 16 26 0.0164549 0 31 0.0164549 1
gene 1 16 27 -0.19148 0 32 -0.19148 1
gene 1 17 26 4.52 0 33 4.52 1
gene 1 17 27 -2.56009 0 34 -2.56009 1
gene 1 18 26 1.7925 0 35 1.7925 1
gene 1 18 27 -1.02162 0 36 -1.02162 1
gene 1 19 26 0.0755889 0 37 0.0755889 1
gene 1 19 27 2.3037 0 38 2.3037 1
gene 1 20 26 0.399407 0 39 0.399407 1
gene 1 20 27 3.65473 0 40 3.65473 1
gene 1 21 26 -0.0436632 0 41 -0.0436632 1
gene 1 21 27 -1.33851 0 42 -1.33851 1
gene 1 22 26 0.356671 0 43 0.356671 1
gene 1 22 27 0.361326 0 44 0.361326 1
gene 1 23 26 3.87399 0 45 3.87399 1
gene 1 23 27 0.821994 0 46 0.821994 1
gene 1 24 26 -0.0701794 0 47 -0.0701794 1
gene 1 24 27 -0.442579 0 48 -0.442579 1
gene 1 25 26 -3.24241 0 49 -3.24241 1
gene 1 25 27 -0.236745 0 50 -0.236745 1
genomeend 1
