# Supplementary material for: Automatic modular design of robot swarms using behavior trees as a control architecture
Source: PeerJ Comput Sci. 2020 Nov 9;6:e314. doi: 10.7717/peerj-cs.314 (PMC7924474; doi:10.7717/peerj-cs.314)
Supplement: Supplemental Information 3 [file peerj-cs-06-314-s003.zip › NEAT-private-master/misc/config/genomelast_2]

/* Organism #95 Fitness: 4328.05 Error: 0 */
genomestart 95
trait 1 0.215771 1 0.854258 0 1 1 1 0.485995 
node 1 1 1 1
node 2 1 1 1
node 3 1 1 1
node 4 1 1 1
node 5 1 1 1
node 6 1 1 1
node 7 1 1 1
node 8 1 1 1
node 9 1 1 1
node 10 1 1 1
node 11 1 1 1
node 12 1 1 1
node 13 1 1 1
node 14 1 1 1
node 15 1 1 1
node 16 1 1 1
node 17 1 1 1
node 18 1 1 1
node 19 1 1 1
node 20 1 1 1
node 21 1 1 1
node 22 1 1 1
node 23 1 1 1
node 24 1 1 1
node 25 1 1 3
node 26 1 0 0
node 28 1 0 2
node 29 1 0 2
gene 1 1 26 1.44062 0 1 1.44062 1
gene 1 2 26 -1.49204 0 2 -1.49204 1
gene 1 3 26 -0.857686 0 3 -0.857686 1
gene 1 4 26 1.88806 0 4 1.88806 1
gene 1 5 26 -0.776273 0 5 -0.776273 1
gene 1 6 26 -0.0137545 0 6 -0.0137545 1
gene 1 7 26 0.312722 0 7 0.312722 1
gene 1 8 26 0.0669968 0 8 0.0669968 1
gene 1 9 26 2.69591 0 9 2.69591 1
gene 1 10 26 0.435067 0 10 0.435067 1
gene 1 11 26 0.123411 0 11 0.123411 1
gene 1 12 26 1.17023 0 12 1.17023 1
gene 1 13 26 3.07576 0 13 3.07576 1
gene 1 14 26 -0.823731 0 14 -0.823731 1
gene 1 15 26 -0.811156 0 15 -0.811156 1
gene 1 16 26 -2.13622 0 16 -2.13622 1
gene 1 17 26 -2.21963 0 17 -2.21963 1
gene 1 18 26 -0.566436 0 18 -0.566436 1
gene 1 19 26 0.590966 0 19 0.590966 1
gene 1 20 26 1.35523 0 20 1.35523 1
gene 1 21 26 -0.523189 0 21 -0.523189 1
gene 1 22 26 -1.34812 0 22 -1.34812 1
gene 1 23 26 0.577977 0 23 0.577977 1
gene 1 24 26 0.984162 0 24 0.984162 1
gene 1 25 26 -0.18295 0 25 -0.18295 1
gene 1 26 28 -0.398552 0 26 -0.398552 1
gene 1 26 29 -0.863019 0 27 -0.863019 1
genomeend 95
