# Supplementary material for: Automatic modular design of robot swarms using behavior trees as a control architecture
Source: PeerJ Comput Sci. 2020 Nov 9;6:e314. doi: 10.7717/peerj-cs.314 (PMC7924474; doi:10.7717/peerj-cs.314)
Supplement: Supplemental Information 3 [file peerj-cs-06-314-s003.zip › NEAT-private-master/misc/config/lcn.xml]

<?xml version="1.0" ?>
<argos-configuration>

   <!-- ************* -->
   <!-- * Framework * -->
   <!-- ************* -->
   <framework>
      <system threads="0" />
      <experiment length="120" ticks_per_second="10"/> <!--random_seed="312"/-->
   </framework>

   <!-- *************** -->
   <!-- * Controllers * -->
   <!-- *************** -->
   <controllers>
      <epuck_nn_controller id="enn" library="build/controllers/epuck_nn/libepuck_nn">
         <actuators>
            <epuck_wheels implementation="default" noise_std_dev="0.05"/>
            <epuck_range_and_bearing implementation="medium" medium="rab" data_size="2" range=".70" />
         </actuators>

         <!-- Todo: need to calibrate the sensors -->
         <sensors>
            <epuck_proximity implementation="default" show_rays="false" noise_level="0.05" />
            <epuck_ground implementation="rot_z_only" noise_level="0.05"/>
            <epuck_light implementation="default" show_rays="false" noise_level="0.05"/>
            <epuck_range_and_bearing implementation="medium" medium="rab" show_rays="false" data_size="2" 
               check_occlusions="true" loss_probability="0.70"/>
         </sensors>

         <params rab_time="10"/>
      </epuck_nn_controller>
   </controllers>

   <!-- ****************** -->
   <!-- * Loop functions * -->
   <!-- ****************** -->
   <loop_functions library="build/loop_functions/lcn/liblcn_loop_functions"
      label="lcn_loop_functions" max_communication_distance="0.35" sensing_range="0.25" samplings_per_meter2="100000" 
      arena_center="0,0" arena_radius="1.26">
      <parameters nbEpucks="20"/>
   </loop_functions>
   <!-- The label is also defined in the function REGISTER_LOOP_FUNCTIONS(CEpuckLCNLoopFunction, label) at the end of the CEpuckLCNLoopFunction.cpp -->

   <!-- ********* -->
   <!-- * Arena * -->
   <!-- ********* -->
   <arena size="4, 4, 2"
      rab_equipped_entity_space_hash_buckets="10000"
      rab_equipped_entity_space_hash_cell_size="1000,1000,1000">

      <floor id="floor" source="loop_functions" pixels_per_meter="100"/>
   
      <!--box_strip id="wall" coordinates="0.160,36.650 0.160,63.350 13.522,86.493 36.350,99.840 63.350,99.840 86.488,86.488 99.840,63.350 99.840,36.650 86.493,13.522 63.350,0.160 36.650,0.160 13.517,13.517" 
      close="true" roundedge="true" scale="0.025"
      translate="-1.25,-1.25" boxwidth="0.05" boxheight="0.5"/-->

      <box id="wall_1" size="0.68,0.05,0.5" movable="false">
         <body position="0,-1.26,0" orientation="0,0,0" />
      </box>
      <box id="wall_2" size="0.68,0.05,0.5" movable="false">
         <body position="0,1.26,0" orientation="0,0,0" />
      </box>

      <box id="wall_3" size="0.68,0.05,0.5" movable="false">
         <body position="0.63,-1.091,0" orientation="30,0,0" />
      </box>
      <box id="wall_4" size="0.68,0.05,0.5" movable="false">
         <body position="0.63,1.091,0" orientation="-30,0,0" />
      </box>
      <box id="wall_5" size="0.68,0.05,0.5" movable="false">
         <body position="-0.63,-1.091,0" orientation="-30,0,0" />
      </box>
      <box id="wall_6" size="0.68,0.05,0.5" movable="false">
         <body position="-0.63,1.091,0" orientation="30,0,0" />
      </box>

      <box id="wall_7" size="0.68,0.05,0.5" movable="false">
         <body position="1.091,-0.63,0" orientation="60,0,0" />
      </box>
      <box id="wall_8" size="0.68,0.05,0.5" movable="false">
         <body position="1.091,0.63,0" orientation="-60,0,0" />
      </box>
      <box id="wall_9" size="0.68,0.05,0.5" movable="false">
         <body position="-1.091,-0.63,0" orientation="-60,0,0" />
      </box>
      <box id="wall_10" size="0.68,0.05,0.5" movable="false">
         <body position="-1.091,0.63,0" orientation="60,0,0" />
      </box>

      <box id="wall_11" size="0.68,0.05,0.5" movable="false">
         <body position="1.26,0,0" orientation="90,0,0" />
      </box>
      <box id="wall_12" size="0.68,0.05,0.5" movable="false">
         <body position="-1.26,0,0" orientation="90,0,0" />
      </box>
        

      <!--distribute>
         <position method="uniform" min="-1,-1,0" max="1,1,0" />
         <orientation method="uniform" min="-180,0,0" max="180,0,0" />
         <entity quantity="20" max_trials="100">
            <e-puck id="epuck" controller="enn" />
         </entity>
      </distribute-->
      
      <!-- we need a light entity because we use the light sensors in our controller -->
      <light id="light0" position="1.5,0,0.75" orientation="0,0,0" color="red" intensity="0.0" medium="leds"/>

   </arena>

   <!-- ******************* -->
   <!-- * Physics engines * -->
   <!-- ******************* -->
   <physics_engines>
      <dynamics2d id="dyn2d" />
   </physics_engines>

   <!-- ************************************ -->
   <!-- * Arena -> Physics Engines mapping * -->
   <!-- ************************************ -->
   <!--arena_physics>
      <engine id="dyn2d">
         <entity id="epuck_[[:digit:]]*" />
         <entity id="wall_[0-9]*"/>
      </engine>
   </arena_physics>

   <!-- ********* -->
   <!-- * Media * -->
   <!-- ********* -->
   <media>
      <led id="leds"/>
      <range_and_bearing id="rab"/>
   </media>

   <!-- ***************** -->
   <!-- * Visualization * -->
   <!-- ***************** -->
   <visualization />
   <!--visualization>
      <qt-opengl>
         <camera>
            <placement idx="0" position="0,0,5" look_at="0,0,0" lens_focal_length="20" />
         </camera>
      </qt-opengl>
   </visualization-->

</argos-configuration>
