# Supplementary material for: Automatic modular design of robot swarms using behavior trees as a control architecture
Source: PeerJ Comput Sci. 2020 Nov 9;6:e314. doi: 10.7717/peerj-cs.314 (PMC7924474; doi:10.7717/peerj-cs.314)
Supplement: Supplemental Information 3 [file peerj-cs-06-314-s003.zip › NEAT-private-master/misc/config/neat.argos]

<?xml version="1.0" ?>
<argos-configuration>

   <!-- ************* -->
   <!-- * Framework * -->
   <!-- ************* -->
   <framework>
      <system threads="0" />
      <experiment length="120" ticks_per_second="10"/> <!--random_seed="312"/-->
   </framework>

   <!-- *************** -->
   <!-- * Controllers * -->
   <!-- *************** -->

   <controllers>
      <epuck_nn_controller id="enn" library="build/controllers/epuck_nn/libepuck_nn">
	 <actuators>
	    <epuck_wheels implementation="default"/>
	    <epuck_range_and_bearing implementation="medium" medium="rab" data_size="2"/>
	 </actuators>

	 <!-- Todo: need to calibrate the sensors -->
	 <sensors>
	    <epuck_proximity implementation="default" show_rays="false" calibrated="false"/>
	    <epuck_light implementation="default" show_rays="true" calibrated="false"/>
	    <epuck_ground implementation="rot_z_only" show_rays="false" calibrated="false"/>
	    <epuck_range_and_bearing implementation="medium" medium="rab" show_rays="true" data_size="2"/>
	 </sensors>

	 <params />
      </epuck_nn_controller>
   </controllers>

   <!-- ****************** -->
   <!-- * Loop functions * -->
   <!-- ****************** -->
   <!-- The label is also defined in the function REGISTER_LOOP_FUNCTIONS(CNeatLoopFunctions, label) at the end of the neat_loop_function.cpp -->
   <!--loop_functions library="build/loop_functions/libneat_loop_function" label="neat_loop_functions"-->
   <loop_functions library="build/loop_functions/other/libgoToLight_loop_function" label="goToLight_loop_functions">
      <parameters nbEpucks="20"/>
   </loop_functions>

   <!-- ********* -->
   <!-- * Arena * -->
   <!-- ********* -->
   <arena size="6, 6, 2" center="0,0,1"> <!-- center="2.5,2.5,1"-->

      <floor id="floor" source="loop_functions" pixels_per_meter="50" />
    
      <box id="wall_west" size="5,0.1,0.5" movable="false">
	 <body position="0,2.5,0" orientation="0,0,0" /> <!--position="2.5,5,0"-->
      </box>
      <box id="wall_east" size="5,0.1,0.5" movable="false">
	 <body position="0,-2.5,0" orientation="0,0,0" /> <!--position="2.5,0,0"-->
      </box>
      <box id="wall_south" size="0.1,5,0.5" movable="false">
	 <body position="-2.5,0,0" orientation="0,0,0" /> <!--position="0,2.5,0"-->
      </box>
      <box id="wall_north" size="0.1,5,0.5" movable="false">
	 <body position="2.5,0,0" orientation="0,0,0" /> <!--position="5,2.5,0"-->
      </box>

      <!--light id="light" position="0,0,1" orientation="0,0,0" color="yellow" intensity="3" medium="leds" /-->
   </arena>

   <!-- ******************* -->
   <!-- * Physics engines * -->
   <!-- ******************* -->
   <physics_engines>
      <dynamics2d id="dyn2d" />
   </physics_engines>

   <!-- ********* -->
   <!-- * Media * -->
   <!-- ********* -->
   <media>
      <led id="leds"/>
      <range_and_bearing id="rab"/>
   </media>

   <!-- ***************** -->
   <!-- * Visualization * -->
   <!-- ***************** -->
   <visualization />
   <!--visualization>
      <qt-opengl>
	 <camera>
	    <placement idx="0" position="2.5,2.5,5" look_at="2.5,2.5,0" lens_focal_length="20" />
	 </camera>
      </qt-opengl>
   </visualization-->

</argos-configuration>
