# Supplementary material for: Automatic modular design of robot swarms using behavior trees as a control architecture
Source: PeerJ Comput Sci. 2020 Nov 9;6:e314. doi: 10.7717/peerj-cs.314 (PMC7924474; doi:10.7717/peerj-cs.314)
Supplement: Supplemental Information 3 [file peerj-cs-06-314-s003.zip › NEAT-private-master/misc/gen/gen_1_1]

/* Species #1 : (Size 2) (AF 0) (Age 1)  */


/* Organism #1 Fitness: 0 Error: 0 */
genomestart 1
trait 1 0.1 0 0 0 0 0 0 0 
node 1 1 1 1
node 2 1 1 1
node 3 1 1 1
node 4 1 1 1
node 5 1 1 1
node 6 1 1 1
node 7 1 1 1
node 8 1 1 1
node 9 1 1 1
node 10 1 1 1
node 11 1 1 1
node 12 1 1 1
node 13 1 1 1
node 14 1 1 1
node 15 1 1 1
node 16 1 1 1
node 17 1 1 1
node 18 1 1 1
node 19 1 1 1
node 20 1 1 1
node 21 1 1 1
node 22 1 1 1
node 23 1 1 1
node 24 1 1 1
node 25 1 1 3
node 26 1 0 2
node 27 1 0 2
gene 1 1 26 -0.706047 0 1 -0.706047 1
gene 1 1 27 -0.894799 0 2 -0.894799 1
gene 1 2 26 -0.641699 0 3 -0.641699 1
gene 1 2 27 -0.854485 0 4 -0.854485 1
gene 1 3 26 0.397681 0 5 0.397681 1
gene 1 3 27 0.510635 0 6 0.510635 1
gene 1 4 26 0.874887 0 7 0.874887 1
gene 1 4 27 0.407983 0 8 0.407983 1
gene 1 5 26 -0.822364 0 9 -0.822364 1
gene 1 5 27 0.572593 0 10 0.572593 1
gene 1 6 26 -0.40676 0 11 -0.40676 1
gene 1 6 27 -0.00269779 0 12 -0.00269779 1
gene 1 7 26 -0.17226 0 13 -0.17226 1
gene 1 7 27 0.553431 0 14 0.553431 1
gene 1 8 26 0.0588579 0 15 0.0588579 1
gene 1 8 27 -0.178 0 16 -0.178 1
gene 1 9 26 0.199019 0 17 0.199019 1
gene 1 9 27 0.568221 0 18 0.568221 1
gene 1 10 26 -0.613457 0 19 -0.613457 1
gene 1 10 27 0.195021 0 20 0.195021 1
gene 1 11 26 0.442491 0 21 0.442491 1
gene 1 11 27 -0.836723 0 22 -0.836723 1
gene 1 12 26 -0.093816 0 23 -0.093816 1
gene 1 12 27 0.879369 0 24 0.879369 1
gene 1 13 26 0.725552 0 25 0.725552 1
gene 1 13 27 0.066919 0 26 0.066919 1
gene 1 14 26 0.426916 0 27 0.426916 1
gene 1 14 27 -0.844645 0 28 -0.844645 1
gene 1 15 26 0.424484 0 29 0.424484 1
gene 1 15 27 -0.415142 0 30 -0.415142 1
gene 1 16 26 0.863588 0 31 0.863588 1
gene 1 16 27 -0.475866 0 32 -0.475866 1
gene 1 17 26 0.146778 0 33 0.146778 1
gene 1 17 27 0.518021 0 34 0.518021 1
gene 1 18 26 -0.444081 0 35 -0.444081 1
gene 1 18 27 0.322638 0 36 0.322638 1
gene 1 19 26 -0.664327 0 37 -0.664327 1
gene 1 19 27 0.344037 0 38 0.344037 1
gene 1 20 26 0.76975 0 39 0.76975 1
gene 1 20 27 -0.763829 0 40 -0.763829 1
gene 1 21 26 -0.898868 0 41 -0.898868 1
gene 1 21 27 -0.585623 0 42 -0.585623 1
gene 1 22 26 -0.584198 0 43 -0.584198 1
gene 1 22 27 -0.814805 0 44 -0.814805 1
gene 1 23 26 0.41524 0 45 0.41524 1
gene 1 23 27 -0.248997 0 46 -0.248997 1
gene 1 24 26 -0.00262584 0 47 -0.00262584 1
gene 1 24 27 -0.822962 0 48 -0.822962 1
gene 1 25 26 0.0157149 0 49 0.0157149 1
gene 1 25 27 0.649457 0 50 0.649457 1
genomeend 1

/* Organism #2 Fitness: 0.05 Error: 0 */
genomestart 2
trait 1 0.1 0 0 0 0 0 0 0 
node 1 1 1 1
node 2 1 1 1
node 3 1 1 1
node 4 1 1 1
node 5 1 1 1
node 6 1 1 1
node 7 1 1 1
node 8 1 1 1
node 9 1 1 1
node 10 1 1 1
node 11 1 1 1
node 12 1 1 1
node 13 1 1 1
node 14 1 1 1
node 15 1 1 1
node 16 1 1 1
node 17 1 1 1
node 18 1 1 1
node 19 1 1 1
node 20 1 1 1
node 21 1 1 1
node 22 1 1 1
node 23 1 1 1
node 24 1 1 1
node 25 1 1 3
node 26 1 0 2
node 27 1 0 2
gene 1 1 26 0.881179 0 1 0.881179 1
gene 1 1 27 0.285791 0 2 0.285791 1
gene 1 2 26 -0.316647 0 3 -0.316647 1
gene 1 2 27 -0.543306 0 4 -0.543306 1
gene 1 3 26 0.615226 0 5 0.615226 1
gene 1 3 27 -0.973749 0 6 -0.973749 1
gene 1 4 26 -0.132313 0 7 -0.132313 1
gene 1 4 27 -0.570114 0 8 -0.570114 1
gene 1 5 26 0.820793 0 9 0.820793 1
gene 1 5 27 0.00361491 0 10 0.00361491 1
gene 1 6 26 0.191367 0 11 0.191367 1
gene 1 6 27 0.872078 0 12 0.872078 1
gene 1 7 26 -0.290098 0 13 -0.290098 1
gene 1 7 27 0.512744 0 14 0.512744 1
gene 1 8 26 0.563848 0 15 0.563848 1
gene 1 8 27 -0.984236 0 16 -0.984236 1
gene 1 9 26 0.23684 0 17 0.23684 1
gene 1 9 27 -0.536306 0 18 -0.536306 1
gene 1 10 26 0.0937298 0 19 0.0937298 1
gene 1 10 27 -0.224995 0 20 -0.224995 1
gene 1 11 26 0.934967 0 21 0.934967 1
gene 1 11 27 0.64847 0 22 0.64847 1
gene 1 12 26 -0.459283 0 23 -0.459283 1
gene 1 12 27 0.823218 0 24 0.823218 1
gene 1 13 26 0.573833 0 25 0.573833 1
gene 1 13 27 0.602477 0 26 0.602477 1
gene 1 14 26 -0.882366 0 27 -0.882366 1
gene 1 14 27 0.262415 0 28 0.262415 1
gene 1 15 26 0.0248928 0 29 0.0248928 1
gene 1 15 27 -0.341951 0 30 -0.341951 1
gene 1 16 26 -0.313777 0 31 -0.313777 1
gene 1 16 27 -0.821548 0 32 -0.821548 1
gene 1 17 26 0.151055 0 33 0.151055 1
gene 1 17 27 -0.618946 0 34 -0.618946 1
gene 1 18 26 -0.768527 0 35 -0.768527 1
gene 1 18 27 0.215023 0 36 0.215023 1
gene 1 19 26 0.932184 0 37 0.932184 1
gene 1 19 27 0.0523209 0 38 0.0523209 1
gene 1 20 26 0.145548 0 39 0.145548 1
gene 1 20 27 -0.0326587 0 40 -0.0326587 1
gene 1 21 26 0.717267 0 41 0.717267 1
gene 1 21 27 -0.843661 0 42 -0.843661 1
gene 1 22 26 -0.992936 0 43 -0.992936 1
gene 1 22 27 0.925157 0 44 0.925157 1
gene 1 23 26 0.077295 0 45 0.077295 1
gene 1 23 27 -0.762938 0 46 -0.762938 1
gene 1 24 26 -0.959859 0 47 -0.959859 1
gene 1 24 27 0.990481 0 48 0.990481 1
gene 1 25 26 0.746488 0 49 0.746488 1
gene 1 25 27 0.32548 0 50 0.32548 1
genomeend 2
