# Supplementary material for: Automatic modular design of robot swarms using behavior trees as a control architecture
Source: PeerJ Comput Sci. 2020 Nov 9;6:e314. doi: 10.7717/peerj-cs.314 (PMC7924474; doi:10.7717/peerj-cs.314)
Supplement: Supplemental Information 3 [file peerj-cs-06-314-s003.zip › NEAT-private-master/misc/gen/gen_1_2]

/* Species #1 : (Size 2) (AF 0) (Age 2)  */


/* Organism #0 Fitness: 0.3 Error: 0 */
genomestart 0
trait 1 0.1 0 0 0 0 0 0 0 
node 1 1 1 1
node 2 1 1 1
node 3 1 1 1
node 4 1 1 1
node 5 1 1 1
node 6 1 1 1
node 7 1 1 1
node 8 1 1 1
node 9 1 1 1
node 10 1 1 1
node 11 1 1 1
node 12 1 1 1
node 13 1 1 1
node 14 1 1 1
node 15 1 1 1
node 16 1 1 1
node 17 1 1 1
node 18 1 1 1
node 19 1 1 1
node 20 1 1 1
node 21 1 1 1
node 22 1 1 1
node 23 1 1 1
node 24 1 1 1
node 25 1 1 3
node 26 1 0 2
node 27 1 0 2
gene 1 1 26 -0.329684 0 1 -0.329684 1
gene 1 1 27 0.560252 0 2 0.560252 1
gene 1 2 26 0.744058 0 3 0.744058 1
gene 1 2 27 -0.46838 0 4 -0.46838 1
gene 1 3 26 0.0931534 0 5 0.0931534 1
gene 1 3 27 -0.83325 0 6 -0.83325 1
gene 1 4 26 0.0749748 0 7 0.0749748 1
gene 1 4 27 -1.58649 0 8 -1.58649 1
gene 1 5 26 -0.969058 0 9 -0.969058 1
gene 1 5 27 0.238077 0 10 0.238077 1
gene 1 6 26 0.495045 0 11 0.495045 1
gene 1 6 27 0.546647 0 12 0.546647 1
gene 1 7 26 -1.35552 0 13 -1.35552 1
gene 1 7 27 -0.73678 0 14 -0.73678 1
gene 1 8 26 1.3809 0 15 1.3809 1
gene 1 8 27 -0.746901 0 16 -0.746901 1
gene 1 9 26 -0.803631 0 17 -0.803631 1
gene 1 9 27 -1.78946 0 18 -1.78946 1
gene 1 10 26 -0.501 0 19 -0.501 1
gene 1 10 27 -0.583057 0 20 -0.583057 1
gene 1 11 26 1.70589 0 21 1.70589 1
gene 1 11 27 0.119071 0 22 0.119071 1
gene 1 12 26 0.456436 0 23 0.456436 1
gene 1 12 27 -0.660525 0 24 -0.660525 1
gene 1 13 26 -0.30871 0 25 -0.30871 1
gene 1 13 27 1.61397 0 26 1.61397 1
gene 1 14 26 -1.39055 0 27 -1.39055 1
gene 1 14 27 -0.167977 0 28 -0.167977 1
gene 1 15 26 0.840928 0 29 0.840928 1
gene 1 15 27 -0.583365 0 30 -0.583365 1
gene 1 16 26 0.992085 0 31 0.992085 1
gene 1 16 27 -0.756988 0 32 -0.756988 1
gene 1 17 26 -0.672008 0 33 -0.672008 1
gene 1 17 27 -1.29497 0 34 -1.29497 1
gene 1 18 26 0.94759 0 35 0.94759 1
gene 1 18 27 1.49435 0 36 1.49435 1
gene 1 19 26 -0.417406 0 37 -0.417406 1
gene 1 19 27 -1.38908 0 38 -1.38908 1
gene 1 20 26 -1.13331 0 39 -1.13331 1
gene 1 20 27 1.02929 0 40 1.02929 1
gene 1 21 26 -0.42662 0 41 -0.42662 1
gene 1 21 27 0.222794 0 42 0.222794 1
gene 1 22 26 0.336271 0 43 0.336271 1
gene 1 22 27 0.547763 0 44 0.547763 1
gene 1 23 26 0.0796533 0 45 0.0796533 1
gene 1 23 27 -0.475089 0 46 -0.475089 1
gene 1 24 26 -0.351493 0 47 -0.351493 1
gene 1 24 27 0.340039 0 48 0.340039 1
gene 1 25 26 0.285903 0 49 0.285903 1
gene 1 25 27 -0.496387 0 50 -0.496387 1
genomeend 0

/* Organism #1 Fitness: 0.2 Error: 0 */
genomestart 1
trait 1 0.1 0 0 0 0 0 0 0 
node 1 1 1 1
node 2 1 1 1
node 3 1 1 1
node 4 1 1 1
node 5 1 1 1
node 6 1 1 1
node 7 1 1 1
node 8 1 1 1
node 9 1 1 1
node 10 1 1 1
node 11 1 1 1
node 12 1 1 1
node 13 1 1 1
node 14 1 1 1
node 15 1 1 1
node 16 1 1 1
node 17 1 1 1
node 18 1 1 1
node 19 1 1 1
node 20 1 1 1
node 21 1 1 1
node 22 1 1 1
node 23 1 1 1
node 24 1 1 1
node 25 1 1 3
node 26 1 0 2
node 27 1 0 2
gene 1 1 26 0.624437 0 1 0.624437 1
gene 1 1 27 0.381816 0 2 0.381816 1
gene 1 2 26 0.0741497 0 3 0.0741497 1
gene 1 2 27 0.660926 0 4 0.660926 1
gene 1 3 26 -0.347995 0 5 -0.347995 1
gene 1 3 27 -0.164657 0 6 -0.164657 1
gene 1 4 26 -0.71402 0 7 -0.71402 1
gene 1 4 27 -1.44131 0 8 -1.44131 1
gene 1 5 26 -0.580627 0 9 -0.580627 1
gene 1 5 27 0.159419 0 10 0.159419 1
gene 1 6 26 -0.0818717 0 11 -0.0818717 1
gene 1 6 27 1.12128 0 12 1.12128 1
gene 1 7 26 0.0548559 0 13 0.0548559 1
gene 1 7 27 -1.73872 0 14 -1.73872 1
gene 1 8 26 0.0376295 0 15 0.0376295 1
gene 1 8 27 -1.03294 0 16 -1.03294 1
gene 1 9 26 -0.795261 0 17 -0.795261 1
gene 1 9 27 -0.305197 0 18 -0.305197 1
gene 1 10 26 -0.0987439 0 19 -0.0987439 1
gene 1 10 27 0.74071 0 20 0.74071 1
gene 1 11 26 0.996654 0 21 0.996654 1
gene 1 11 27 0.0162945 0 22 0.0162945 1
gene 1 12 26 0.790326 0 23 0.790326 1
gene 1 12 27 -1.27433 0 24 -1.27433 1
gene 1 13 26 -0.356452 0 25 -0.356452 1
gene 1 13 27 0.923591 0 26 0.923591 1
gene 1 14 26 -0.0668617 0 27 -0.0668617 1
gene 1 14 27 1.10102 0 28 1.10102 1
gene 1 15 26 -0.000270185 0 29 -0.000270185 1
gene 1 15 27 -1.27015 0 30 -1.27015 1
gene 1 16 26 -0.654812 0 31 -0.654812 1
gene 1 16 27 -0.642381 0 32 -0.642381 1
gene 1 17 26 -0.626931 0 33 -0.626931 1
gene 1 17 27 -0.969493 0 34 -0.969493 1
gene 1 18 26 1.22181 0 35 1.22181 1
gene 1 18 27 0.192611 0 36 0.192611 1
gene 1 19 26 0.338354 0 37 0.338354 1
gene 1 19 27 -1.39949 0 38 -1.39949 1
gene 1 20 26 -0.700647 0 39 -0.700647 1
gene 1 20 27 -0.441072 0 40 -0.441072 1
gene 1 21 26 -1.12095 0 41 -1.12095 1
gene 1 21 27 -0.712696 0 42 -0.712696 1
gene 1 22 26 -1.09832 0 43 -1.09832 1
gene 1 22 27 0.547763 0 44 0.547763 1
gene 1 23 26 1.25471 0 45 1.25471 1
gene 1 23 27 0.261768 0 46 0.261768 1
gene 1 24 26 0.583352 0 47 0.583352 1
gene 1 24 27 0.340039 0 48 0.340039 1
gene 1 25 26 0.87359 0 49 0.87359 1
gene 1 25 27 -0.496387 0 50 -0.496387 1
genomeend 1
