# Supplementary material for: Automatic modular design of robot swarms using behavior trees as a control architecture
Source: PeerJ Comput Sci. 2020 Nov 9;6:e314. doi: 10.7717/peerj-cs.314 (PMC7924474; doi:10.7717/peerj-cs.314)
Supplement: Supplemental Information 3 [file peerj-cs-06-314-s003.zip › NEAT-private-master/misc/gen/gen_2_1]

/* Species #1 : (Size 10) (AF 0) (Age 1)  */


/* Organism #1 Fitness: 0.4 Error: 0 */
genomestart 1
trait 1 0.1 0 0 0 0 0 0 0 
node 1 1 1 1
node 2 1 1 1
node 3 1 1 1
node 4 1 1 1
node 5 1 1 1
node 6 1 1 1
node 7 1 1 1
node 8 1 1 1
node 9 1 1 1
node 10 1 1 1
node 11 1 1 1
node 12 1 1 1
node 13 1 1 1
node 14 1 1 1
node 15 1 1 1
node 16 1 1 1
node 17 1 1 1
node 18 1 1 1
node 19 1 1 1
node 20 1 1 1
node 21 1 1 1
node 22 1 1 1
node 23 1 1 1
node 24 1 1 1
node 25 1 1 3
node 26 1 0 2
node 27 1 0 2
gene 1 1 26 0.968623 0 1 0.968623 1
gene 1 1 27 0.104092 0 2 0.104092 1
gene 1 2 26 0.488345 0 3 0.488345 1
gene 1 2 27 -0.103996 0 4 -0.103996 1
gene 1 3 26 0.209254 0 5 0.209254 1
gene 1 3 27 0.538657 0 6 0.538657 1
gene 1 4 26 0.967251 0 7 0.967251 1
gene 1 4 27 -0.977913 0 8 -0.977913 1
gene 1 5 26 0.275437 0 9 0.275437 1
gene 1 5 27 -0.403166 0 10 -0.403166 1
gene 1 6 26 0.9148 0 11 0.9148 1
gene 1 6 27 0.0773981 0 12 0.0773981 1
gene 1 7 26 -0.311519 0 13 -0.311519 1
gene 1 7 27 0.809136 0 14 0.809136 1
gene 1 8 26 0.848891 0 15 0.848891 1
gene 1 8 27 -0.375859 0 16 -0.375859 1
gene 1 9 26 -0.657363 0 17 -0.657363 1
gene 1 9 27 0.734647 0 18 0.734647 1
gene 1 10 26 -0.327062 0 19 -0.327062 1
gene 1 10 27 0.800176 0 20 0.800176 1
gene 1 11 26 -0.0470672 0 21 -0.0470672 1
gene 1 11 27 -0.639246 0 22 -0.639246 1
gene 1 12 26 0.252718 0 23 0.252718 1
gene 1 12 27 -0.00583419 0 24 -0.00583419 1
gene 1 13 26 0.620036 0 25 0.620036 1
gene 1 13 27 -0.191714 0 26 -0.191714 1
gene 1 14 26 0.644191 0 27 0.644191 1
gene 1 14 27 -0.383869 0 28 -0.383869 1
gene 1 15 26 0.344592 0 29 0.344592 1
gene 1 15 27 -0.300868 0 30 -0.300868 1
gene 1 16 26 -0.976888 0 31 -0.976888 1
gene 1 16 27 -0.0109972 0 32 -0.0109972 1
gene 1 17 26 0.156678 0 33 0.156678 1
gene 1 17 27 0.77996 0 34 0.77996 1
gene 1 18 26 -0.584287 0 35 -0.584287 1
gene 1 18 27 0.020057 0 36 0.020057 1
gene 1 19 26 0.918968 0 37 0.918968 1
gene 1 19 27 -0.645673 0 38 -0.645673 1
gene 1 20 26 -0.276463 0 39 -0.276463 1
gene 1 20 27 0.69984 0 40 0.69984 1
gene 1 21 26 0.0605069 0 41 0.0605069 1
gene 1 21 27 -0.431336 0 42 -0.431336 1
gene 1 22 26 -0.160667 0 43 -0.160667 1
gene 1 22 27 -0.660408 0 44 -0.660408 1
gene 1 23 26 0.0082097 0 45 0.0082097 1
gene 1 23 27 -0.698742 0 46 -0.698742 1
gene 1 24 26 -0.638003 0 47 -0.638003 1
gene 1 24 27 0.61935 0 48 0.61935 1
gene 1 25 26 -0.455383 0 49 -0.455383 1
gene 1 25 27 0.278422 0 50 0.278422 1
genomeend 1

/* Organism #2 Fitness: 0.4 Error: 0 */
genomestart 2
trait 1 0.1 0 0 0 0 0 0 0 
node 1 1 1 1
node 2 1 1 1
node 3 1 1 1
node 4 1 1 1
node 5 1 1 1
node 6 1 1 1
node 7 1 1 1
node 8 1 1 1
node 9 1 1 1
node 10 1 1 1
node 11 1 1 1
node 12 1 1 1
node 13 1 1 1
node 14 1 1 1
node 15 1 1 1
node 16 1 1 1
node 17 1 1 1
node 18 1 1 1
node 19 1 1 1
node 20 1 1 1
node 21 1 1 1
node 22 1 1 1
node 23 1 1 1
node 24 1 1 1
node 25 1 1 3
node 26 1 0 2
node 27 1 0 2
gene 1 1 26 0.352623 0 1 0.352623 1
gene 1 1 27 0.119938 0 2 0.119938 1
gene 1 2 26 0.615404 0 3 0.615404 1
gene 1 2 27 -0.747842 0 4 -0.747842 1
gene 1 3 26 -0.744613 0 5 -0.744613 1
gene 1 3 27 0.785201 0 6 0.785201 1
gene 1 4 26 -0.882794 0 7 -0.882794 1
gene 1 4 27 0.718715 0 8 0.718715 1
gene 1 5 26 -0.239849 0 9 -0.239849 1
gene 1 5 27 0.411504 0 10 0.411504 1
gene 1 6 26 -0.946412 0 11 -0.946412 1
gene 1 6 27 -0.260797 0 12 -0.260797 1
gene 1 7 26 0.98889 0 13 0.98889 1
gene 1 7 27 0.982147 0 14 0.982147 1
gene 1 8 26 -0.462879 0 15 -0.462879 1
gene 1 8 27 0.801513 0 16 0.801513 1
gene 1 9 26 0.474306 0 17 0.474306 1
gene 1 9 27 -0.180437 0 18 -0.180437 1
gene 1 10 26 0.985775 0 19 0.985775 1
gene 1 10 27 0.396123 0 20 0.396123 1
gene 1 11 26 0.0489702 0 21 0.0489702 1
gene 1 11 27 0.346574 0 22 0.346574 1
gene 1 12 26 -0.51151 0 23 -0.51151 1
gene 1 12 27 0.945358 0 24 0.945358 1
gene 1 13 26 0.788514 0 25 0.788514 1
gene 1 13 27 0.223329 0 26 0.223329 1
gene 1 14 26 0.503485 0 27 0.503485 1
gene 1 14 27 0.0914076 0 28 0.0914076 1
gene 1 15 26 0.221198 0 29 0.221198 1
gene 1 15 27 0.0921754 0 30 0.0921754 1
gene 1 16 26 -0.630371 0 31 -0.630371 1
gene 1 16 27 -0.499579 0 32 -0.499579 1
gene 1 17 26 -0.815139 0 33 -0.815139 1
gene 1 17 27 0.194386 0 34 0.194386 1
gene 1 18 26 -0.608295 0 35 -0.608295 1
gene 1 18 27 -0.531303 0 36 -0.531303 1
gene 1 19 26 -0.771833 0 37 -0.771833 1
gene 1 19 27 -0.589029 0 38 -0.589029 1
gene 1 20 26 -0.943167 0 39 -0.943167 1
gene 1 20 27 -0.0347007 0 40 -0.0347007 1
gene 1 21 26 -0.891249 0 41 -0.891249 1
gene 1 21 27 0.466606 0 42 0.466606 1
gene 1 22 26 -0.742155 0 43 -0.742155 1
gene 1 22 27 0.88711 0 44 0.88711 1
gene 1 23 26 -0.631568 0 45 -0.631568 1
gene 1 23 27 0.647429 0 46 0.647429 1
gene 1 24 26 0.872974 0 47 0.872974 1
gene 1 24 27 0.366615 0 48 0.366615 1
gene 1 25 26 0.827024 0 49 0.827024 1
gene 1 25 27 0.489028 0 50 0.489028 1
genomeend 2

/* Organism #3 Fitness: 0.4 Error: 0 */
genomestart 3
trait 1 0.1 0 0 0 0 0 0 0 
node 1 1 1 1
node 2 1 1 1
node 3 1 1 1
node 4 1 1 1
node 5 1 1 1
node 6 1 1 1
node 7 1 1 1
node 8 1 1 1
node 9 1 1 1
node 10 1 1 1
node 11 1 1 1
node 12 1 1 1
node 13 1 1 1
node 14 1 1 1
node 15 1 1 1
node 16 1 1 1
node 17 1 1 1
node 18 1 1 1
node 19 1 1 1
node 20 1 1 1
node 21 1 1 1
node 22 1 1 1
node 23 1 1 1
node 24 1 1 1
node 25 1 1 3
node 26 1 0 2
node 27 1 0 2
gene 1 1 26 -0.0935686 0 1 -0.0935686 1
gene 1 1 27 0.103291 0 2 0.103291 1
gene 1 2 26 0.558638 0 3 0.558638 1
gene 1 2 27 -0.820828 0 4 -0.820828 1
gene 1 3 26 -0.582603 0 5 -0.582603 1
gene 1 3 27 0.208034 0 6 0.208034 1
gene 1 4 26 -0.173659 0 7 -0.173659 1
gene 1 4 27 -0.97574 0 8 -0.97574 1
gene 1 5 26 0.062709 0 9 0.062709 1
gene 1 5 27 0.579552 0 10 0.579552 1
gene 1 6 26 0.375051 0 11 0.375051 1
gene 1 6 27 -0.208679 0 12 -0.208679 1
gene 1 7 26 0.821484 0 13 0.821484 1
gene 1 7 27 0.673217 0 14 0.673217 1
gene 1 8 26 -0.827101 0 15 -0.827101 1
gene 1 8 27 0.57011 0 16 0.57011 1
gene 1 9 26 0.30304 0 17 0.30304 1
gene 1 9 27 0.632277 0 18 0.632277 1
gene 1 10 26 0.516669 0 19 0.516669 1
gene 1 10 27 0.280281 0 20 0.280281 1
gene 1 11 26 0.240951 0 21 0.240951 1
gene 1 11 27 -0.247593 0 22 -0.247593 1
gene 1 12 26 0.904275 0 23 0.904275 1
gene 1 12 27 0.544391 0 24 0.544391 1
gene 1 13 26 0.380779 0 25 0.380779 1
gene 1 13 27 -0.0134746 0 26 -0.0134746 1
gene 1 14 26 -0.853601 0 27 -0.853601 1
gene 1 14 27 0.600388 0 28 0.600388 1
gene 1 15 26 -0.344483 0 29 -0.344483 1
gene 1 15 27 -0.0295293 0 30 -0.0295293 1
gene 1 16 26 0.636617 0 31 0.636617 1
gene 1 16 27 0.0922539 0 32 0.0922539 1
gene 1 17 26 0.273039 0 33 0.273039 1
gene 1 17 27 -0.801334 0 34 -0.801334 1
gene 1 18 26 -0.177637 0 35 -0.177637 1
gene 1 18 27 0.88898 0 36 0.88898 1
gene 1 19 26 -0.569931 0 37 -0.569931 1
gene 1 19 27 -0.833197 0 38 -0.833197 1
gene 1 20 26 0.359906 0 39 0.359906 1
gene 1 20 27 -0.441189 0 40 -0.441189 1
gene 1 21 26 -0.501532 0 41 -0.501532 1
gene 1 21 27 0.496514 0 42 0.496514 1
gene 1 22 26 -0.676817 0 43 -0.676817 1
gene 1 22 27 0.0302177 0 44 0.0302177 1
gene 1 23 26 0.370507 0 45 0.370507 1
gene 1 23 27 -0.192885 0 46 -0.192885 1
gene 1 24 26 0.659386 0 47 0.659386 1
gene 1 24 27 0.94678 0 48 0.94678 1
gene 1 25 26 -0.00966966 0 49 -0.00966966 1
gene 1 25 27 -0.722133 0 50 -0.722133 1
genomeend 3

/* Organism #4 Fitness: 0.4 Error: 0 */
genomestart 4
trait 1 0.1 0 0 0 0 0 0 0 
node 1 1 1 1
node 2 1 1 1
node 3 1 1 1
node 4 1 1 1
node 5 1 1 1
node 6 1 1 1
node 7 1 1 1
node 8 1 1 1
node 9 1 1 1
node 10 1 1 1
node 11 1 1 1
node 12 1 1 1
node 13 1 1 1
node 14 1 1 1
node 15 1 1 1
node 16 1 1 1
node 17 1 1 1
node 18 1 1 1
node 19 1 1 1
node 20 1 1 1
node 21 1 1 1
node 22 1 1 1
node 23 1 1 1
node 24 1 1 1
node 25 1 1 3
node 26 1 0 2
node 27 1 0 2
gene 1 1 26 0.293095 0 1 0.293095 1
gene 1 1 27 0.195438 0 2 0.195438 1
gene 1 2 26 -0.74391 0 3 -0.74391 1
gene 1 2 27 0.0936294 0 4 0.0936294 1
gene 1 3 26 0.695965 0 5 0.695965 1
gene 1 3 27 0.870271 0 6 0.870271 1
gene 1 4 26 0.759912 0 7 0.759912 1
gene 1 4 27 -0.19624 0 8 -0.19624 1
gene 1 5 26 -0.194625 0 9 -0.194625 1
gene 1 5 27 0.371912 0 10 0.371912 1
gene 1 6 26 -0.524625 0 11 -0.524625 1
gene 1 6 27 -0.623095 0 12 -0.623095 1
gene 1 7 26 -0.89499 0 13 -0.89499 1
gene 1 7 27 0.372538 0 14 0.372538 1
gene 1 8 26 0.115763 0 15 0.115763 1
gene 1 8 27 0.90386 0 16 0.90386 1
gene 1 9 26 0.234889 0 17 0.234889 1
gene 1 9 27 -0.692559 0 18 -0.692559 1
gene 1 10 26 -0.572071 0 19 -0.572071 1
gene 1 10 27 0.608329 0 20 0.608329 1
gene 1 11 26 0.45585 0 21 0.45585 1
gene 1 11 27 0.14272 0 22 0.14272 1
gene 1 12 26 0.666865 0 23 0.666865 1
gene 1 12 27 -0.40987 0 24 -0.40987 1
gene 1 13 26 0.605483 0 25 0.605483 1
gene 1 13 27 0.498528 0 26 0.498528 1
gene 1 14 26 0.94897 0 27 0.94897 1
gene 1 14 27 0.917335 0 28 0.917335 1
gene 1 15 26 0.122697 0 29 0.122697 1
gene 1 15 27 0.168996 0 30 0.168996 1
gene 1 16 26 -0.243778 0 31 -0.243778 1
gene 1 16 27 0.647318 0 32 0.647318 1
gene 1 17 26 -0.172154 0 33 -0.172154 1
gene 1 17 27 0.457466 0 34 0.457466 1
gene 1 18 26 -0.126064 0 35 -0.126064 1
gene 1 18 27 0.0122603 0 36 0.0122603 1
gene 1 19 26 -0.544395 0 37 -0.544395 1
gene 1 19 27 -0.797676 0 38 -0.797676 1
gene 1 20 26 0.493941 0 39 0.493941 1
gene 1 20 27 -0.0727507 0 40 -0.0727507 1
gene 1 21 26 0.989328 0 41 0.989328 1
gene 1 21 27 -0.229532 0 42 -0.229532 1
gene 1 22 26 0.692903 0 43 0.692903 1
gene 1 22 27 0.782258 0 44 0.782258 1
gene 1 23 26 -0.43674 0 45 -0.43674 1
gene 1 23 27 0.054059 0 46 0.054059 1
gene 1 24 26 -0.0241106 0 47 -0.0241106 1
gene 1 24 27 -0.159186 0 48 -0.159186 1
gene 1 25 26 -0.0412531 0 49 -0.0412531 1
gene 1 25 27 -0.94049 0 50 -0.94049 1
genomeend 4

/* Organism #5 Fitness: 0.4 Error: 0 */
genomestart 5
trait 1 0.1 0 0 0 0 0 0 0 
node 1 1 1 1
node 2 1 1 1
node 3 1 1 1
node 4 1 1 1
node 5 1 1 1
node 6 1 1 1
node 7 1 1 1
node 8 1 1 1
node 9 1 1 1
node 10 1 1 1
node 11 1 1 1
node 12 1 1 1
node 13 1 1 1
node 14 1 1 1
node 15 1 1 1
node 16 1 1 1
node 17 1 1 1
node 18 1 1 1
node 19 1 1 1
node 20 1 1 1
node 21 1 1 1
node 22 1 1 1
node 23 1 1 1
node 24 1 1 1
node 25 1 1 3
node 26 1 0 2
node 27 1 0 2
gene 1 1 26 -0.844797 0 1 -0.844797 1
gene 1 1 27 0.75582 0 2 0.75582 1
gene 1 2 26 -0.106546 0 3 -0.106546 1
gene 1 2 27 0.0932393 0 4 0.0932393 1
gene 1 3 26 -0.65639 0 5 -0.65639 1
gene 1 3 27 0.748749 0 6 0.748749 1
gene 1 4 26 0.478045 0 7 0.478045 1
gene 1 4 27 -0.445952 0 8 -0.445952 1
gene 1 5 26 -0.353564 0 9 -0.353564 1
gene 1 5 27 0.13151 0 10 0.13151 1
gene 1 6 26 -0.857286 0 11 -0.857286 1
gene 1 6 27 -0.0451276 0 12 -0.0451276 1
gene 1 7 26 0.889789 0 13 0.889789 1
gene 1 7 27 -0.745212 0 14 -0.745212 1
gene 1 8 26 0.581989 0 15 0.581989 1
gene 1 8 27 -0.0531598 0 16 -0.0531598 1
gene 1 9 26 0.038608 0 17 0.038608 1
gene 1 9 27 -0.856318 0 18 -0.856318 1
gene 1 10 26 -0.335129 0 19 -0.335129 1
gene 1 10 27 0.38601 0 20 0.38601 1
gene 1 11 26 -0.694969 0 21 -0.694969 1
gene 1 11 27 0.538646 0 22 0.538646 1
gene 1 12 26 -0.838375 0 23 -0.838375 1
gene 1 12 27 0.861562 0 24 0.861562 1
gene 1 13 26 -0.262936 0 25 -0.262936 1
gene 1 13 27 -0.251864 0 26 -0.251864 1
gene 1 14 26 0.341591 0 27 0.341591 1
gene 1 14 27 -0.896139 0 28 -0.896139 1
gene 1 15 26 -0.884766 0 29 -0.884766 1
gene 1 15 27 -0.625743 0 30 -0.625743 1
gene 1 16 26 0.468435 0 31 0.468435 1
gene 1 16 27 0.257639 0 32 0.257639 1
gene 1 17 26 -0.749175 0 33 -0.749175 1
gene 1 17 27 0.0495892 0 34 0.0495892 1
gene 1 18 26 0.25212 0 35 0.25212 1
gene 1 18 27 -0.0131584 0 36 -0.0131584 1
gene 1 19 26 0.0814525 0 37 0.0814525 1
gene 1 19 27 0.935047 0 38 0.935047 1
gene 1 20 26 -0.0198951 0 39 -0.0198951 1
gene 1 20 27 -0.68956 0 40 -0.68956 1
gene 1 21 26 -0.0755511 0 41 -0.0755511 1
gene 1 21 27 -0.600376 0 42 -0.600376 1
gene 1 22 26 -0.42762 0 43 -0.42762 1
gene 1 22 27 -0.613502 0 44 -0.613502 1
gene 1 23 26 -0.915891 0 45 -0.915891 1
gene 1 23 27 0.226384 0 46 0.226384 1
gene 1 24 26 0.0409961 0 47 0.0409961 1
gene 1 24 27 0.0558416 0 48 0.0558416 1
gene 1 25 26 0.491663 0 49 0.491663 1
gene 1 25 27 -0.282583 0 50 -0.282583 1
genomeend 5

/* Organism #6 Fitness: 0.4 Error: 0 */
genomestart 6
trait 1 0.1 0 0 0 0 0 0 0 
node 1 1 1 1
node 2 1 1 1
node 3 1 1 1
node 4 1 1 1
node 5 1 1 1
node 6 1 1 1
node 7 1 1 1
node 8 1 1 1
node 9 1 1 1
node 10 1 1 1
node 11 1 1 1
node 12 1 1 1
node 13 1 1 1
node 14 1 1 1
node 15 1 1 1
node 16 1 1 1
node 17 1 1 1
node 18 1 1 1
node 19 1 1 1
node 20 1 1 1
node 21 1 1 1
node 22 1 1 1
node 23 1 1 1
node 24 1 1 1
node 25 1 1 3
node 26 1 0 2
node 27 1 0 2
gene 1 1 26 0.645633 0 1 0.645633 1
gene 1 1 27 0.921489 0 2 0.921489 1
gene 1 2 26 -0.880546 0 3 -0.880546 1
gene 1 2 27 0.740148 0 4 0.740148 1
gene 1 3 26 0.782879 0 5 0.782879 1
gene 1 3 27 -0.284056 0 6 -0.284056 1
gene 1 4 26 0.295551 0 7 0.295551 1
gene 1 4 27 0.764734 0 8 0.764734 1
gene 1 5 26 0.0394263 0 9 0.0394263 1
gene 1 5 27 0.0678248 0 10 0.0678248 1
gene 1 6 26 -0.137073 0 11 -0.137073 1
gene 1 6 27 -0.450207 0 12 -0.450207 1
gene 1 7 26 -0.564657 0 13 -0.564657 1
gene 1 7 27 0.0937006 0 14 0.0937006 1
gene 1 8 26 -0.65976 0 15 -0.65976 1
gene 1 8 27 0.189305 0 16 0.189305 1
gene 1 9 26 -0.103893 0 17 -0.103893 1
gene 1 9 27 -0.395965 0 18 -0.395965 1
gene 1 10 26 -0.330399 0 19 -0.330399 1
gene 1 10 27 -0.614485 0 20 -0.614485 1
gene 1 11 26 -0.825548 0 21 -0.825548 1
gene 1 11 27 -0.587742 0 22 -0.587742 1
gene 1 12 26 -0.79843 0 23 -0.79843 1
gene 1 12 27 -0.106696 0 24 -0.106696 1
gene 1 13 26 -0.405001 0 25 -0.405001 1
gene 1 13 27 -0.4023 0 26 -0.4023 1
gene 1 14 26 -0.132204 0 27 -0.132204 1
gene 1 14 27 -0.481042 0 28 -0.481042 1
gene 1 15 26 -0.40547 0 29 -0.40547 1
gene 1 15 27 -0.225648 0 30 -0.225648 1
gene 1 16 26 0.953556 0 31 0.953556 1
gene 1 16 27 -0.234829 0 32 -0.234829 1
gene 1 17 26 0.990955 0 33 0.990955 1
gene 1 17 27 -0.102481 0 34 -0.102481 1
gene 1 18 26 -0.309556 0 35 -0.309556 1
gene 1 18 27 0.395057 0 36 0.395057 1
gene 1 19 26 0.643042 0 37 0.643042 1
gene 1 19 27 0.34906 0 38 0.34906 1
gene 1 20 26 0.277847 0 39 0.277847 1
gene 1 20 27 -0.468828 0 40 -0.468828 1
gene 1 21 26 0.989828 0 41 0.989828 1
gene 1 21 27 0.895796 0 42 0.895796 1
gene 1 22 26 -0.42793 0 43 -0.42793 1
gene 1 22 27 0.883315 0 44 0.883315 1
gene 1 23 26 -0.259734 0 45 -0.259734 1
gene 1 23 27 -0.521366 0 46 -0.521366 1
gene 1 24 26 0.233671 0 47 0.233671 1
gene 1 24 27 0.0404956 0 48 0.0404956 1
gene 1 25 26 -0.225979 0 49 -0.225979 1
gene 1 25 27 -0.0552426 0 50 -0.0552426 1
genomeend 6

/* Organism #7 Fitness: 0.4 Error: 0 */
genomestart 7
trait 1 0.1 0 0 0 0 0 0 0 
node 1 1 1 1
node 2 1 1 1
node 3 1 1 1
node 4 1 1 1
node 5 1 1 1
node 6 1 1 1
node 7 1 1 1
node 8 1 1 1
node 9 1 1 1
node 10 1 1 1
node 11 1 1 1
node 12 1 1 1
node 13 1 1 1
node 14 1 1 1
node 15 1 1 1
node 16 1 1 1
node 17 1 1 1
node 18 1 1 1
node 19 1 1 1
node 20 1 1 1
node 21 1 1 1
node 22 1 1 1
node 23 1 1 1
node 24 1 1 1
node 25 1 1 3
node 26 1 0 2
node 27 1 0 2
gene 1 1 26 0.581216 0 1 0.581216 1
gene 1 1 27 -0.907759 0 2 -0.907759 1
gene 1 2 26 0.750419 0 3 0.750419 1
gene 1 2 27 0.135436 0 4 0.135436 1
gene 1 3 26 0.191374 0 5 0.191374 1
gene 1 3 27 -0.103557 0 6 -0.103557 1
gene 1 4 26 0.235401 0 7 0.235401 1
gene 1 4 27 0.69048 0 8 0.69048 1
gene 1 5 26 0.838431 0 9 0.838431 1
gene 1 5 27 -0.289311 0 10 -0.289311 1
gene 1 6 26 -0.388285 0 11 -0.388285 1
gene 1 6 27 -0.0960029 0 12 -0.0960029 1
gene 1 7 26 -0.155784 0 13 -0.155784 1
gene 1 7 27 -0.839497 0 14 -0.839497 1
gene 1 8 26 -0.161216 0 15 -0.161216 1
gene 1 8 27 0.995064 0 16 0.995064 1
gene 1 9 26 0.485957 0 17 0.485957 1
gene 1 9 27 -0.802186 0 18 -0.802186 1
gene 1 10 26 -0.743823 0 19 -0.743823 1
gene 1 10 27 -0.287239 0 20 -0.287239 1
gene 1 11 26 -0.786381 0 21 -0.786381 1
gene 1 11 27 0.120058 0 22 0.120058 1
gene 1 12 26 -0.354541 0 23 -0.354541 1
gene 1 12 27 0.480204 0 24 0.480204 1
gene 1 13 26 -0.736851 0 25 -0.736851 1
gene 1 13 27 -0.203934 0 26 -0.203934 1
gene 1 14 26 0.282969 0 27 0.282969 1
gene 1 14 27 -0.166287 0 28 -0.166287 1
gene 1 15 26 0.208942 0 29 0.208942 1
gene 1 15 27 -0.873086 0 30 -0.873086 1
gene 1 16 26 0.721609 0 31 0.721609 1
gene 1 16 27 -0.112591 0 32 -0.112591 1
gene 1 17 26 -0.770972 0 33 -0.770972 1
gene 1 17 27 0.443943 0 34 0.443943 1
gene 1 18 26 -0.852398 0 35 -0.852398 1
gene 1 18 27 0.449992 0 36 0.449992 1
gene 1 19 26 0.121978 0 37 0.121978 1
gene 1 19 27 0.660561 0 38 0.660561 1
gene 1 20 26 -0.380588 0 39 -0.380588 1
gene 1 20 27 -0.66949 0 40 -0.66949 1
gene 1 21 26 0.91028 0 41 0.91028 1
gene 1 21 27 0.242575 0 42 0.242575 1
gene 1 22 26 -0.17336 0 43 -0.17336 1
gene 1 22 27 -0.632002 0 44 -0.632002 1
gene 1 23 26 0.414645 0 45 0.414645 1
gene 1 23 27 0.75246 0 46 0.75246 1
gene 1 24 26 0.373238 0 47 0.373238 1
gene 1 24 27 0.343821 0 48 0.343821 1
gene 1 25 26 -0.779828 0 49 -0.779828 1
gene 1 25 27 -0.659005 0 50 -0.659005 1
genomeend 7

/* Organism #8 Fitness: 0.4 Error: 0 */
genomestart 8
trait 1 0.1 0 0 0 0 0 0 0 
node 1 1 1 1
node 2 1 1 1
node 3 1 1 1
node 4 1 1 1
node 5 1 1 1
node 6 1 1 1
node 7 1 1 1
node 8 1 1 1
node 9 1 1 1
node 10 1 1 1
node 11 1 1 1
node 12 1 1 1
node 13 1 1 1
node 14 1 1 1
node 15 1 1 1
node 16 1 1 1
node 17 1 1 1
node 18 1 1 1
node 19 1 1 1
node 20 1 1 1
node 21 1 1 1
node 22 1 1 1
node 23 1 1 1
node 24 1 1 1
node 25 1 1 3
node 26 1 0 2
node 27 1 0 2
gene 1 1 26 0.228953 0 1 0.228953 1
gene 1 1 27 0.273669 0 2 0.273669 1
gene 1 2 26 -0.900131 0 3 -0.900131 1
gene 1 2 27 0.619299 0 4 0.619299 1
gene 1 3 26 -0.614807 0 5 -0.614807 1
gene 1 3 27 0.702437 0 6 0.702437 1
gene 1 4 26 0.346508 0 7 0.346508 1
gene 1 4 27 0.26177 0 8 0.26177 1
gene 1 5 26 0.912347 0 9 0.912347 1
gene 1 5 27 0.315453 0 10 0.315453 1
gene 1 6 26 0.635643 0 11 0.635643 1
gene 1 6 27 0.61263 0 12 0.61263 1
gene 1 7 26 0.107105 0 13 0.107105 1
gene 1 7 27 -0.00173317 0 14 -0.00173317 1
gene 1 8 26 0.612107 0 15 0.612107 1
gene 1 8 27 0.0144849 0 16 0.0144849 1
gene 1 9 26 -0.715645 0 17 -0.715645 1
gene 1 9 27 0.0754801 0 18 0.0754801 1
gene 1 10 26 -0.815628 0 19 -0.815628 1
gene 1 10 27 -0.00186167 0 20 -0.00186167 1
gene 1 11 26 0.422185 0 21 0.422185 1
gene 1 11 27 -0.745932 0 22 -0.745932 1
gene 1 12 26 0.212491 0 23 0.212491 1
gene 1 12 27 0.764243 0 24 0.764243 1
gene 1 13 26 0.732332 0 25 0.732332 1
gene 1 13 27 0.718785 0 26 0.718785 1
gene 1 14 26 0.503358 0 27 0.503358 1
gene 1 14 27 -0.435116 0 28 -0.435116 1
gene 1 15 26 0.476882 0 29 0.476882 1
gene 1 15 27 0.636604 0 30 0.636604 1
gene 1 16 26 0.0521294 0 31 0.0521294 1
gene 1 16 27 -0.930048 0 32 -0.930048 1
gene 1 17 26 -0.939243 0 33 -0.939243 1
gene 1 17 27 -0.383551 0 34 -0.383551 1
gene 1 18 26 0.700307 0 35 0.700307 1
gene 1 18 27 0.185305 0 36 0.185305 1
gene 1 19 26 -0.0897116 0 37 -0.0897116 1
gene 1 19 27 0.891186 0 38 0.891186 1
gene 1 20 26 -0.938938 0 39 -0.938938 1
gene 1 20 27 0.42704 0 40 0.42704 1
gene 1 21 26 0.735125 0 41 0.735125 1
gene 1 21 27 -0.0392449 0 42 -0.0392449 1
gene 1 22 26 0.477241 0 43 0.477241 1
gene 1 22 27 -0.848946 0 44 -0.848946 1
gene 1 23 26 -0.911209 0 45 -0.911209 1
gene 1 23 27 -0.043111 0 46 -0.043111 1
gene 1 24 26 0.136639 0 47 0.136639 1
gene 1 24 27 0.731113 0 48 0.731113 1
gene 1 25 26 0.978687 0 49 0.978687 1
gene 1 25 27 0.830753 0 50 0.830753 1
genomeend 8

/* Organism #9 Fitness: 0.4 Error: 0 */
genomestart 9
trait 1 0.1 0 0 0 0 0 0 0 
node 1 1 1 1
node 2 1 1 1
node 3 1 1 1
node 4 1 1 1
node 5 1 1 1
node 6 1 1 1
node 7 1 1 1
node 8 1 1 1
node 9 1 1 1
node 10 1 1 1
node 11 1 1 1
node 12 1 1 1
node 13 1 1 1
node 14 1 1 1
node 15 1 1 1
node 16 1 1 1
node 17 1 1 1
node 18 1 1 1
node 19 1 1 1
node 20 1 1 1
node 21 1 1 1
node 22 1 1 1
node 23 1 1 1
node 24 1 1 1
node 25 1 1 3
node 26 1 0 2
node 27 1 0 2
gene 1 1 26 -0.517007 0 1 -0.517007 1
gene 1 1 27 0.660988 0 2 0.660988 1
gene 1 2 26 0.502306 0 3 0.502306 1
gene 1 2 27 -0.976156 0 4 -0.976156 1
gene 1 3 26 -0.243134 0 5 -0.243134 1
gene 1 3 27 0.245146 0 6 0.245146 1
gene 1 4 26 0.525938 0 7 0.525938 1
gene 1 4 27 -0.0902921 0 8 -0.0902921 1
gene 1 5 26 -0.971203 0 9 -0.971203 1
gene 1 5 27 0.331477 0 10 0.331477 1
gene 1 6 26 -0.315255 0 11 -0.315255 1
gene 1 6 27 0.287523 0 12 0.287523 1
gene 1 7 26 0.657222 0 13 0.657222 1
gene 1 7 27 -0.925045 0 14 -0.925045 1
gene 1 8 26 -0.0693645 0 15 -0.0693645 1
gene 1 8 27 -0.688926 0 16 -0.688926 1
gene 1 9 26 0.653213 0 17 0.653213 1
gene 1 9 27 -0.860125 0 18 -0.860125 1
gene 1 10 26 0.34573 0 19 0.34573 1
gene 1 10 27 0.0948822 0 20 0.0948822 1
gene 1 11 26 0.191611 0 21 0.191611 1
gene 1 11 27 0.970492 0 22 0.970492 1
gene 1 12 26 0.590435 0 23 0.590435 1
gene 1 12 27 -0.705606 0 24 -0.705606 1
gene 1 13 26 0.231395 0 25 0.231395 1
gene 1 13 27 -0.916468 0 26 -0.916468 1
gene 1 14 26 -0.48527 0 27 -0.48527 1
gene 1 14 27 -0.418975 0 28 -0.418975 1
gene 1 15 26 -0.530775 0 29 -0.530775 1
gene 1 15 27 -0.565928 0 30 -0.565928 1
gene 1 16 26 0.139143 0 31 0.139143 1
gene 1 16 27 0.186511 0 32 0.186511 1
gene 1 17 26 -0.604769 0 33 -0.604769 1
gene 1 17 27 0.947874 0 34 0.947874 1
gene 1 18 26 0.882918 0 35 0.882918 1
gene 1 18 27 -0.539363 0 36 -0.539363 1
gene 1 19 26 -0.382785 0 37 -0.382785 1
gene 1 19 27 -0.792078 0 38 -0.792078 1
gene 1 20 26 0.57064 0 39 0.57064 1
gene 1 20 27 -0.534858 0 40 -0.534858 1
gene 1 21 26 -0.534766 0 41 -0.534766 1
gene 1 21 27 -0.348686 0 42 -0.348686 1
gene 1 22 26 -0.655316 0 43 -0.655316 1
gene 1 22 27 0.162528 0 44 0.162528 1
gene 1 23 26 0.111682 0 45 0.111682 1
gene 1 23 27 -0.786231 0 46 -0.786231 1
gene 1 24 26 -0.983311 0 47 -0.983311 1
gene 1 24 27 0.0431805 0 48 0.0431805 1
gene 1 25 26 -0.0193783 0 49 -0.0193783 1
gene 1 25 27 0.538579 0 50 0.538579 1
genomeend 9

/* Organism #10 Fitness: 0.4 Error: 0 */
genomestart 10
trait 1 0.1 0 0 0 0 0 0 0 
node 1 1 1 1
node 2 1 1 1
node 3 1 1 1
node 4 1 1 1
node 5 1 1 1
node 6 1 1 1
node 7 1 1 1
node 8 1 1 1
node 9 1 1 1
node 10 1 1 1
node 11 1 1 1
node 12 1 1 1
node 13 1 1 1
node 14 1 1 1
node 15 1 1 1
node 16 1 1 1
node 17 1 1 1
node 18 1 1 1
node 19 1 1 1
node 20 1 1 1
node 21 1 1 1
node 22 1 1 1
node 23 1 1 1
node 24 1 1 1
node 25 1 1 3
node 26 1 0 2
node 27 1 0 2
gene 1 1 26 0.927897 0 1 0.927897 1
gene 1 1 27 0.157293 0 2 0.157293 1
gene 1 2 26 -0.0823711 0 3 -0.0823711 1
gene 1 2 27 -0.291212 0 4 -0.291212 1
gene 1 3 26 -0.322393 0 5 -0.322393 1
gene 1 3 27 -0.253857 0 6 -0.253857 1
gene 1 4 26 0.673402 0 7 0.673402 1
gene 1 4 27 -0.739465 0 8 -0.739465 1
gene 1 5 26 0.412521 0 9 0.412521 1
gene 1 5 27 0.00173055 0 10 0.00173055 1
gene 1 6 26 -0.583915 0 11 -0.583915 1
gene 1 6 27 0.347579 0 12 0.347579 1
gene 1 7 26 0.73205 0 13 0.73205 1
gene 1 7 27 -0.219839 0 14 -0.219839 1
gene 1 8 26 -0.284508 0 15 -0.284508 1
gene 1 8 27 -0.433433 0 16 -0.433433 1
gene 1 9 26 0.590586 0 17 0.590586 1
gene 1 9 27 0.0697524 0 18 0.0697524 1
gene 1 10 26 0.109395 0 19 0.109395 1
gene 1 10 27 -0.323976 0 20 -0.323976 1
gene 1 11 26 0.359273 0 21 0.359273 1
gene 1 11 27 -0.0784712 0 22 -0.0784712 1
gene 1 12 26 -0.348394 0 23 -0.348394 1
gene 1 12 27 0.0122433 0 24 0.0122433 1
gene 1 13 26 -0.908981 0 25 -0.908981 1
gene 1 13 27 0.775622 0 26 0.775622 1
gene 1 14 26 -0.22406 0 27 -0.22406 1
gene 1 14 27 -0.509974 0 28 -0.509974 1
gene 1 15 26 0.799407 0 29 0.799407 1
gene 1 15 27 0.970125 0 30 0.970125 1
gene 1 16 26 -0.433002 0 31 -0.433002 1
gene 1 16 27 0.115934 0 32 0.115934 1
gene 1 17 26 0.176213 0 33 0.176213 1
gene 1 17 27 -0.696212 0 34 -0.696212 1
gene 1 18 26 0.96714 0 35 0.96714 1
gene 1 18 27 -0.311393 0 36 -0.311393 1
gene 1 19 26 0.982826 0 37 0.982826 1
gene 1 19 27 0.654843 0 38 0.654843 1
gene 1 20 26 -0.0669076 0 39 -0.0669076 1
gene 1 20 27 -0.631542 0 40 -0.631542 1
gene 1 21 26 0.350476 0 41 0.350476 1
gene 1 21 27 -0.821749 0 42 -0.821749 1
gene 1 22 26 0.38482 0 43 0.38482 1
gene 1 22 27 -0.350568 0 44 -0.350568 1
gene 1 23 26 -0.744298 0 45 -0.744298 1
gene 1 23 27 -0.257245 0 46 -0.257245 1
gene 1 24 26 0.109823 0 47 0.109823 1
gene 1 24 27 -0.948708 0 48 -0.948708 1
gene 1 25 26 -0.535778 0 49 -0.535778 1
gene 1 25 27 0.306763 0 50 0.306763 1
genomeend 10
