# Supplementary material for: Automatic modular design of robot swarms using behavior trees as a control architecture
Source: PeerJ Comput Sci. 2020 Nov 9;6:e314. doi: 10.7717/peerj-cs.314 (PMC7924474; doi:10.7717/peerj-cs.314)
Supplement: Supplemental Information 3 [file peerj-cs-06-314-s003.zip › NEAT-private-master/misc/gen/gen_2_1_champ]

/* Organism #1 Fitness: 0.400000 Time: 0 */
genomestart 1
trait 1 0.100000 0.000000 0.000000 0.000000 0.000000 0.000000 0.000000 0.000000 
node 1 1 1 1
node 2 1 1 1
node 3 1 1 1
node 4 1 1 1
node 5 1 1 1
node 6 1 1 1
node 7 1 1 1
node 8 1 1 1
node 9 1 1 1
node 10 1 1 1
node 11 1 1 1
node 12 1 1 1
node 13 1 1 1
node 14 1 1 1
node 15 1 1 1
node 16 1 1 1
node 17 1 1 1
node 18 1 1 1
node 19 1 1 1
node 20 1 1 1
node 21 1 1 1
node 22 1 1 1
node 23 1 1 1
node 24 1 1 1
node 25 1 1 3
node 26 1 0 2
node 27 1 0 2
gene 1 1 26 0.968623 0 1 0.968623 1
gene 1 1 27 0.104092 0 2 0.104092 1
gene 1 2 26 0.488345 0 3 0.488345 1
gene 1 2 27 -0.103996 0 4 -0.103996 1
gene 1 3 26 0.209254 0 5 0.209254 1
gene 1 3 27 0.538657 0 6 0.538657 1
gene 1 4 26 0.967251 0 7 0.967251 1
gene 1 4 27 -0.977913 0 8 -0.977913 1
gene 1 5 26 0.275437 0 9 0.275437 1
gene 1 5 27 -0.403166 0 10 -0.403166 1
gene 1 6 26 0.9148 0 11 0.9148 1
gene 1 6 27 0.0773981 0 12 0.0773981 1
gene 1 7 26 -0.311519 0 13 -0.311519 1
gene 1 7 27 0.809136 0 14 0.809136 1
gene 1 8 26 0.848891 0 15 0.848891 1
gene 1 8 27 -0.375859 0 16 -0.375859 1
gene 1 9 26 -0.657363 0 17 -0.657363 1
gene 1 9 27 0.734647 0 18 0.734647 1
gene 1 10 26 -0.327062 0 19 -0.327062 1
gene 1 10 27 0.800176 0 20 0.800176 1
gene 1 11 26 -0.0470672 0 21 -0.0470672 1
gene 1 11 27 -0.639246 0 22 -0.639246 1
gene 1 12 26 0.252718 0 23 0.252718 1
gene 1 12 27 -0.00583419 0 24 -0.00583419 1
gene 1 13 26 0.620036 0 25 0.620036 1
gene 1 13 27 -0.191714 0 26 -0.191714 1
gene 1 14 26 0.644191 0 27 0.644191 1
gene 1 14 27 -0.383869 0 28 -0.383869 1
gene 1 15 26 0.344592 0 29 0.344592 1
gene 1 15 27 -0.300868 0 30 -0.300868 1
gene 1 16 26 -0.976888 0 31 -0.976888 1
gene 1 16 27 -0.0109972 0 32 -0.0109972 1
gene 1 17 26 0.156678 0 33 0.156678 1
gene 1 17 27 0.77996 0 34 0.77996 1
gene 1 18 26 -0.584287 0 35 -0.584287 1
gene 1 18 27 0.020057 0 36 0.020057 1
gene 1 19 26 0.918968 0 37 0.918968 1
gene 1 19 27 -0.645673 0 38 -0.645673 1
gene 1 20 26 -0.276463 0 39 -0.276463 1
gene 1 20 27 0.69984 0 40 0.69984 1
gene 1 21 26 0.0605069 0 41 0.0605069 1
gene 1 21 27 -0.431336 0 42 -0.431336 1
gene 1 22 26 -0.160667 0 43 -0.160667 1
gene 1 22 27 -0.660408 0 44 -0.660408 1
gene 1 23 26 0.0082097 0 45 0.0082097 1
gene 1 23 27 -0.698742 0 46 -0.698742 1
gene 1 24 26 -0.638003 0 47 -0.638003 1
gene 1 24 27 0.61935 0 48 0.61935 1
gene 1 25 26 -0.455383 0 49 -0.455383 1
gene 1 25 27 0.278422 0 50 0.278422 1
genomeend 1
