# Supplementary material for: Automatic modular design of robot swarms using behavior trees as a control architecture
Source: PeerJ Comput Sci. 2020 Nov 9;6:e314. doi: 10.7717/peerj-cs.314 (PMC7924474; doi:10.7717/peerj-cs.314)
Supplement: Supplemental Information 3 [file peerj-cs-06-314-s003.zip › NEAT-private-master/misc/gen/gen_2_2]

/* Species #1 : (Size 10) (AF 0) (Age 2)  */


/* Organism #0 Fitness: 2.15 Error: 0 */
genomestart 0
trait 1 0.1 0 0 0 0 0 0 0 
node 1 1 1 1
node 2 1 1 1
node 3 1 1 1
node 4 1 1 1
node 5 1 1 1
node 6 1 1 1
node 7 1 1 1
node 8 1 1 1
node 9 1 1 1
node 10 1 1 1
node 11 1 1 1
node 12 1 1 1
node 13 1 1 1
node 14 1 1 1
node 15 1 1 1
node 16 1 1 1
node 17 1 1 1
node 18 1 1 1
node 19 1 1 1
node 20 1 1 1
node 21 1 1 1
node 22 1 1 1
node 23 1 1 1
node 24 1 1 1
node 25 1 1 3
node 26 1 0 2
node 27 1 0 2
gene 1 1 26 -0.325746 0 1 -0.325746 1
gene 1 1 27 -0.385107 0 2 -0.385107 1
gene 1 2 26 0.476141 0 3 0.476141 1
gene 1 2 27 -0.959851 0 4 -0.959851 1
gene 1 3 26 -0.705849 0 5 -0.705849 1
gene 1 3 27 -0.278392 0 6 -0.278392 1
gene 1 4 26 0.173495 0 7 0.173495 1
gene 1 4 27 0.336789 0 8 0.336789 1
gene 1 5 26 -0.93076 0 9 -0.93076 1
gene 1 5 27 0.169497 0 10 0.169497 1
gene 1 6 26 -0.874587 0 11 -0.874587 1
gene 1 6 27 -0.913105 0 12 -0.913105 1
gene 1 7 26 -0.923608 0 13 -0.923608 1
gene 1 7 27 0.330357 0 14 0.330357 1
gene 1 8 26 -0.435268 0 15 -0.435268 1
gene 1 8 27 -0.0333827 0 16 -0.0333827 1
gene 1 9 26 -0.909851 0 17 -0.909851 1
gene 1 9 27 -0.238685 0 18 -0.238685 1
gene 1 10 26 -0.91233 0 19 -0.91233 1
gene 1 10 27 0.686358 0 20 0.686358 1
gene 1 11 26 -0.649896 0 21 -0.649896 1
gene 1 11 27 0.356046 0 22 0.356046 1
gene 1 12 26 -0.905329 0 23 -0.905329 1
gene 1 12 27 0.570739 0 24 0.570739 1
gene 1 13 26 -0.480122 0 25 -0.480122 1
gene 1 13 27 -0.30775 0 26 -0.30775 1
gene 1 14 26 0.439904 0 27 0.439904 1
gene 1 14 27 0.722982 0 28 0.722982 1
gene 1 15 26 0.143256 0 29 0.143256 1
gene 1 15 27 -0.749097 0 30 -0.749097 1
gene 1 16 26 0.358594 0 31 0.358594 1
gene 1 16 27 -0.339538 0 32 -0.339538 1
gene 1 17 26 0.200969 0 33 0.200969 1
gene 1 17 27 -0.654436 0 34 -0.654436 1
gene 1 18 26 -0.776759 0 35 -0.776759 1
gene 1 18 27 0.731478 0 36 0.731478 1
gene 1 19 26 -0.305544 0 37 -0.305544 1
gene 1 19 27 0.250047 0 38 0.250047 1
gene 1 20 26 -0.78036 0 39 -0.78036 1
gene 1 20 27 0.046962 0 40 0.046962 1
gene 1 21 26 -0.561021 0 41 -0.561021 1
gene 1 21 27 0.615191 0 42 0.615191 1
gene 1 22 26 0.575567 0 43 0.575567 1
gene 1 22 27 -0.364436 0 44 -0.364436 1
gene 1 23 26 0.391513 0 45 0.391513 1
gene 1 23 27 -0.297347 0 46 -0.297347 1
gene 1 24 26 -0.896012 0 47 -0.896012 1
gene 1 24 27 -0.0185515 0 48 -0.0185515 1
gene 1 25 26 -0.215108 0 49 -0.215108 1
gene 1 25 27 -0.21028 0 50 -0.21028 1
genomeend 0

/* Organism #1 Fitness: 2.3 Error: 0 */
genomestart 1
trait 1 0.1 0 0 0 0 0 0 0 
node 1 1 1 1
node 2 1 1 1
node 3 1 1 1
node 4 1 1 1
node 5 1 1 1
node 6 1 1 1
node 7 1 1 1
node 8 1 1 1
node 9 1 1 1
node 10 1 1 1
node 11 1 1 1
node 12 1 1 1
node 13 1 1 1
node 14 1 1 1
node 15 1 1 1
node 16 1 1 1
node 17 1 1 1
node 18 1 1 1
node 19 1 1 1
node 20 1 1 1
node 21 1 1 1
node 22 1 1 1
node 23 1 1 1
node 24 1 1 1
node 25 1 1 3
node 26 1 0 2
node 27 1 0 2
gene 1 1 26 -0.679663 0 1 -0.679663 1
gene 1 1 27 -0.871023 0 2 -0.871023 1
gene 1 2 26 -0.127956 0 3 -0.127956 1
gene 1 2 27 -0.972322 0 4 -0.972322 1
gene 1 3 26 -0.945261 0 5 -0.945261 1
gene 1 3 27 0.118123 0 6 0.118123 1
gene 1 4 26 0.45516 0 7 0.45516 1
gene 1 4 27 0.0827719 0 8 0.0827719 1
gene 1 5 26 0.175229 0 9 0.175229 1
gene 1 5 27 -0.824277 0 10 -0.824277 1
gene 1 6 26 0.76052 0 11 0.76052 1
gene 1 6 27 -0.812489 0 12 -0.812489 1
gene 1 7 26 0.400096 0 13 0.400096 1
gene 1 7 27 -0.550959 0 14 -0.550959 1
gene 1 8 26 0.0160313 0 15 0.0160313 1
gene 1 8 27 -0.533385 0 16 -0.533385 1
gene 1 9 26 -0.726398 0 17 -0.726398 1
gene 1 9 27 -0.0729599 0 18 -0.0729599 1
gene 1 10 26 -0.838962 0 19 -0.838962 1
gene 1 10 27 -0.857573 0 20 -0.857573 1
gene 1 11 26 0.507617 0 21 0.507617 1
gene 1 11 27 -0.465428 0 22 -0.465428 1
gene 1 12 26 0.887652 0 23 0.887652 1
gene 1 12 27 0.4838 0 24 0.4838 1
gene 1 13 26 0.190395 0 25 0.190395 1
gene 1 13 27 0.6325 0 26 0.6325 1
gene 1 14 26 0.189972 0 27 0.189972 1
gene 1 14 27 -0.105187 0 28 -0.105187 1
gene 1 15 26 -0.200195 0 29 -0.200195 1
gene 1 15 27 -0.55249 0 30 -0.55249 1
gene 1 16 26 0.96147 0 31 0.96147 1
gene 1 16 27 0.91192 0 32 0.91192 1
gene 1 17 26 -0.490283 0 33 -0.490283 1
gene 1 17 27 -0.542221 0 34 -0.542221 1
gene 1 18 26 -0.0301613 0 35 -0.0301613 1
gene 1 18 27 0.113468 0 36 0.113468 1
gene 1 19 26 0.375491 0 37 0.375491 1
gene 1 19 27 -0.500555 0 38 -0.500555 1
gene 1 20 26 -0.127095 0 39 -0.127095 1
gene 1 20 27 0.326023 0 40 0.326023 1
gene 1 21 26 -0.292431 0 41 -0.292431 1
gene 1 21 27 0.268405 0 42 0.268405 1
gene 1 22 26 -0.403513 0 43 -0.403513 1
gene 1 22 27 -0.07247 0 44 -0.07247 1
gene 1 23 26 -0.0297379 0 45 -0.0297379 1
gene 1 23 27 -0.819933 0 46 -0.819933 1
gene 1 24 26 -0.710835 0 47 -0.710835 1
gene 1 24 27 -0.679075 0 48 -0.679075 1
gene 1 25 26 -0.716733 0 49 -0.716733 1
gene 1 25 27 -0.530363 0 50 -0.530363 1
genomeend 1

/* Organism #2 Fitness: 2.45 Error: 0 */
genomestart 2
trait 1 0.1 0 0 0 0 0 0 0 
node 1 1 1 1
node 2 1 1 1
node 3 1 1 1
node 4 1 1 1
node 5 1 1 1
node 6 1 1 1
node 7 1 1 1
node 8 1 1 1
node 9 1 1 1
node 10 1 1 1
node 11 1 1 1
node 12 1 1 1
node 13 1 1 1
node 14 1 1 1
node 15 1 1 1
node 16 1 1 1
node 17 1 1 1
node 18 1 1 1
node 19 1 1 1
node 20 1 1 1
node 21 1 1 1
node 22 1 1 1
node 23 1 1 1
node 24 1 1 1
node 25 1 1 3
node 26 1 0 2
node 27 1 0 2
gene 1 1 26 0.141866 0 1 0.141866 1
gene 1 1 27 -0.904674 0 2 -0.904674 1
gene 1 2 26 0.413249 0 3 0.413249 1
gene 1 2 27 -1.8744 0 4 -1.8744 1
gene 1 3 26 -1.81843 0 5 -1.81843 1
gene 1 3 27 0.675982 0 6 0.675982 1
gene 1 4 26 0.476207 0 7 0.476207 1
gene 1 4 27 -0.508924 0 8 -0.508924 1
gene 1 5 26 0.238013 0 9 0.238013 1
gene 1 5 27 0.00191472 0 10 0.00191472 1
gene 1 6 26 0.269613 0 11 0.269613 1
gene 1 6 27 -1.66836 0 12 -1.66836 1
gene 1 7 26 0.292676 0 13 0.292676 1
gene 1 7 27 -1.17095 0 14 -1.17095 1
gene 1 8 26 0.288924 0 15 0.288924 1
gene 1 8 27 -1.3057 0 16 -1.3057 1
gene 1 9 26 -0.469417 0 17 -0.469417 1
gene 1 9 27 -0.0822543 0 18 -0.0822543 1
gene 1 10 26 -0.186735 0 19 -0.186735 1
gene 1 10 27 -1.61013 0 20 -1.61013 1
gene 1 11 26 0.556606 0 21 0.556606 1
gene 1 11 27 -0.849895 0 22 -0.849895 1
gene 1 12 26 0.946744 0 23 0.946744 1
gene 1 12 27 0.581657 0 24 0.581657 1
gene 1 13 26 0.480689 0 25 0.480689 1
gene 1 13 27 1.36651 0 26 1.36651 1
gene 1 14 26 0.14295 0 27 0.14295 1
gene 1 14 27 0.117283 0 28 0.117283 1
gene 1 15 26 0.363984 0 29 0.363984 1
gene 1 15 27 0.428602 0 30 0.428602 1
gene 1 16 26 1.13262 0 31 1.13262 1
gene 1 16 27 1.83963 0 32 1.83963 1
gene 1 17 26 -0.626417 0 33 -0.626417 1
gene 1 17 27 -1.49265 0 34 -1.49265 1
gene 1 18 26 -0.0197989 0 35 -0.0197989 1
gene 1 18 27 0.395651 0 36 0.395651 1
gene 1 19 26 -0.265923 0 37 -0.265923 1
gene 1 19 27 -1.19574 0 38 -1.19574 1
gene 1 20 26 -0.65606 0 39 -0.65606 1
gene 1 20 27 0.398398 0 40 0.398398 1
gene 1 21 26 0.528591 0 41 0.528591 1
gene 1 21 27 -0.503048 0 42 -0.503048 1
gene 1 22 26 -1.17242 0 43 -1.17242 1
gene 1 22 27 0.493468 0 44 0.493468 1
gene 1 23 26 -0.0297379 0 45 -0.0297379 1
gene 1 23 27 -0.155988 0 46 -0.155988 1
gene 1 24 26 0.286451 0 47 0.286451 1
gene 1 24 27 -0.679075 0 48 -0.679075 1
gene 1 25 26 -0.483421 0 49 -0.483421 1
gene 1 25 27 -0.530363 0 50 -0.530363 1
genomeend 2

/* Organism #3 Fitness: 2.6 Error: 0 */
genomestart 3
trait 1 0.1 0 0 0 0 0 0 0 
node 1 1 1 1
node 2 1 1 1
node 3 1 1 1
node 4 1 1 1
node 5 1 1 1
node 6 1 1 1
node 7 1 1 1
node 8 1 1 1
node 9 1 1 1
node 10 1 1 1
node 11 1 1 1
node 12 1 1 1
node 13 1 1 1
node 14 1 1 1
node 15 1 1 1
node 16 1 1 1
node 17 1 1 1
node 18 1 1 1
node 19 1 1 1
node 20 1 1 1
node 21 1 1 1
node 22 1 1 1
node 23 1 1 1
node 24 1 1 1
node 25 1 1 3
node 26 1 0 2
node 27 1 0 2
gene 1 1 26 -0.43349 0 1 -0.43349 1
gene 1 1 27 0.0194155 0 2 0.0194155 1
gene 1 2 26 0.210711 0 3 0.210711 1
gene 1 2 27 -1.45055 0 4 -1.45055 1
gene 1 3 26 -0.0842391 0 5 -0.0842391 1
gene 1 3 27 -0.812527 0 6 -0.812527 1
gene 1 4 26 1.00522 0 7 1.00522 1
gene 1 4 27 1.29218 0 8 1.29218 1
gene 1 5 26 -0.38333 0 9 -0.38333 1
gene 1 5 27 0.597537 0 10 0.597537 1
gene 1 6 26 0.0256548 0 11 0.0256548 1
gene 1 6 27 -1.19535 0 12 -1.19535 1
gene 1 7 26 -1.4936 0 13 -1.4936 1
gene 1 7 27 -0.571642 0 14 -0.571642 1
gene 1 8 26 -1.16073 0 15 -1.16073 1
gene 1 8 27 0.0215743 0 16 0.0215743 1
gene 1 9 26 -1.03893 0 17 -1.03893 1
gene 1 9 27 -0.710441 0 18 -0.710441 1
gene 1 10 26 -1.03875 0 19 -1.03875 1
gene 1 10 27 0.933856 0 20 0.933856 1
gene 1 11 26 -0.201269 0 21 -0.201269 1
gene 1 11 27 1.02823 0 22 1.02823 1
gene 1 12 26 -1.84795 0 23 -1.84795 1
gene 1 12 27 1.04042 0 24 1.04042 1
gene 1 13 26 -0.078863 0 25 -0.078863 1
gene 1 13 27 0.154443 0 26 0.154443 1
gene 1 14 26 1.3951 0 27 1.3951 1
gene 1 14 27 0.931322 0 28 0.931322 1
gene 1 15 26 0.016555 0 29 0.016555 1
gene 1 15 27 -0.074824 0 30 -0.074824 1
gene 1 16 26 0.76405 0 31 0.76405 1
gene 1 16 27 -0.242052 0 32 -0.242052 1
gene 1 17 26 -0.167784 0 33 -0.167784 1
gene 1 17 27 -0.618193 0 34 -0.618193 1
gene 1 18 26 -0.15203 0 35 -0.15203 1
gene 1 18 27 0.00484905 0 36 0.00484905 1
gene 1 19 26 -0.149407 0 37 -0.149407 1
gene 1 19 27 -0.339534 0 38 -0.339534 1
gene 1 20 26 -0.656584 0 39 -0.656584 1
gene 1 20 27 -0.229266 0 40 -0.229266 1
gene 1 21 26 -1.53489 0 41 -1.53489 1
gene 1 21 27 0.625299 0 42 0.625299 1
gene 1 22 26 0.0015508 0 43 0.0015508 1
gene 1 22 27 -0.364436 0 44 -0.364436 1
gene 1 23 26 0.801529 0 45 0.801529 1
gene 1 23 27 -0.297347 0 46 -0.297347 1
gene 1 24 26 -0.49945 0 47 -0.49945 1
gene 1 24 27 0.825317 0 48 0.825317 1
gene 1 25 26 -1.12076 0 49 -1.12076 1
gene 1 25 27 -0.392159 0 50 -0.392159 1
genomeend 3

/* Organism #4 Fitness: 2.7 Error: 0 */
genomestart 4
trait 1 0.1 0 0 0 0 0 0 0 
node 1 1 1 1
node 2 1 1 1
node 3 1 1 1
node 4 1 1 1
node 5 1 1 1
node 6 1 1 1
node 7 1 1 1
node 8 1 1 1
node 9 1 1 1
node 10 1 1 1
node 11 1 1 1
node 12 1 1 1
node 13 1 1 1
node 14 1 1 1
node 15 1 1 1
node 16 1 1 1
node 17 1 1 1
node 18 1 1 1
node 19 1 1 1
node 20 1 1 1
node 21 1 1 1
node 22 1 1 1
node 23 1 1 1
node 24 1 1 1
node 25 1 1 3
node 26 1 0 2
node 27 1 0 2
gene 1 1 26 -1.22378 0 1 -1.22378 1
gene 1 1 27 -1.43963 0 2 -1.43963 1
gene 1 2 26 -0.50752 0 3 -0.50752 1
gene 1 2 27 -1.22868 0 4 -1.22868 1
gene 1 3 26 -0.332737 0 5 -0.332737 1
gene 1 3 27 -0.52511 0 6 -0.52511 1
gene 1 4 26 1.22132 0 7 1.22132 1
gene 1 4 27 -0.4659 0 8 -0.4659 1
gene 1 5 26 0.841746 0 9 0.841746 1
gene 1 5 27 -1.0787 0 10 -1.0787 1
gene 1 6 26 0.821132 0 11 0.821132 1
gene 1 6 27 -0.554721 0 12 -0.554721 1
gene 1 7 26 0.658716 0 13 0.658716 1
gene 1 7 27 0.037223 0 14 0.037223 1
gene 1 8 26 -0.284256 0 15 -0.284256 1
gene 1 8 27 -1.08271 0 16 -1.08271 1
gene 1 9 26 -0.000917876 0 17 -0.000917876 1
gene 1 9 27 -0.927689 0 18 -0.927689 1
gene 1 10 26 -0.242548 0 19 -0.242548 1
gene 1 10 27 -0.54767 0 20 -0.54767 1
gene 1 11 26 0.499805 0 21 0.499805 1
gene 1 11 27 -0.445658 0 22 -0.445658 1
gene 1 12 26 0.316183 0 23 0.316183 1
gene 1 12 27 0.522592 0 24 0.522592 1
gene 1 13 26 0.445987 0 25 0.445987 1
gene 1 13 27 1.41838 0 26 1.41838 1
gene 1 14 26 -0.312535 0 27 -0.312535 1
gene 1 14 27 0.140298 0 28 0.140298 1
gene 1 15 26 -0.105194 0 29 -0.105194 1
gene 1 15 27 -0.677867 0 30 -0.677867 1
gene 1 16 26 1.34251 0 31 1.34251 1
gene 1 16 27 1.62653 0 32 1.62653 1
gene 1 17 26 0.4516 0 33 0.4516 1
gene 1 17 27 -0.828551 0 34 -0.828551 1
gene 1 18 26 0.333999 0 35 0.333999 1
gene 1 18 27 0.420959 0 36 0.420959 1
gene 1 19 26 1.20898 0 37 1.20898 1
gene 1 19 27 -1.01241 0 38 -1.01241 1
gene 1 20 26 -0.683028 0 39 -0.683028 1
gene 1 20 27 0.953651 0 40 0.953651 1
gene 1 21 26 -0.717542 0 41 -0.717542 1
gene 1 21 27 0.71144 0 42 0.71144 1
gene 1 22 26 0.096763 0 43 0.096763 1
gene 1 22 27 0.101521 0 44 0.101521 1
gene 1 23 26 -0.0297379 0 45 -0.0297379 1
gene 1 23 27 0.0972526 0 46 0.0972526 1
gene 1 24 26 0.876049 0 47 0.876049 1
gene 1 24 27 0.531758 0 48 0.531758 1
gene 1 25 26 -0.721839 0 49 -0.721839 1
gene 1 25 27 -0.530363 0 50 -0.530363 1
genomeend 4

/* Organism #5 Fitness: 2.85 Error: 0 */
genomestart 5
trait 1 0.1 0 0 0 0 0 0 0 
node 1 1 1 1
node 2 1 1 1
node 3 1 1 1
node 4 1 1 1
node 5 1 1 1
node 6 1 1 1
node 7 1 1 1
node 8 1 1 1
node 9 1 1 1
node 10 1 1 1
node 11 1 1 1
node 12 1 1 1
node 13 1 1 1
node 14 1 1 1
node 15 1 1 1
node 16 1 1 1
node 17 1 1 1
node 18 1 1 1
node 19 1 1 1
node 20 1 1 1
node 21 1 1 1
node 22 1 1 1
node 23 1 1 1
node 24 1 1 1
node 25 1 1 3
node 26 1 0 2
node 27 1 0 2
gene 1 1 26 -0.325746 0 1 -0.325746 1
gene 1 1 27 -0.571063 0 2 -0.571063 1
gene 1 2 26 0.309065 0 3 0.309065 1
gene 1 2 27 -0.859565 0 4 -0.859565 1
gene 1 3 26 -0.116421 0 5 -0.116421 1
gene 1 3 27 0.0707258 0 6 0.0707258 1
gene 1 4 26 -0.349558 0 7 -0.349558 1
gene 1 4 27 1.00806 0 8 1.00806 1
gene 1 5 26 -0.510301 0 9 -0.510301 1
gene 1 5 27 -0.961269 0 10 -0.961269 1
gene 1 6 26 -1.77794 0 11 -1.77794 1
gene 1 6 27 0.109652 0 12 0.109652 1
gene 1 7 26 -1.21601 0 13 -1.21601 1
gene 1 7 27 -0.633101 0 14 -0.633101 1
gene 1 8 26 -0.435268 0 15 -0.435268 1
gene 1 8 27 -0.795292 0 16 -0.795292 1
gene 1 9 26 -1.60872 0 17 -1.60872 1
gene 1 9 27 -0.490392 0 18 -0.490392 1
gene 1 10 26 -1.04419 0 19 -1.04419 1
gene 1 10 27 1.52597 0 20 1.52597 1
gene 1 11 26 -0.173423 0 21 -0.173423 1
gene 1 11 27 0.482196 0 22 0.482196 1
gene 1 12 26 -0.905329 0 23 -0.905329 1
gene 1 12 27 0.570739 0 24 0.570739 1
gene 1 13 26 -0.480122 0 25 -0.480122 1
gene 1 13 27 -1.18928 0 26 -1.18928 1
gene 1 14 26 -0.483714 0 27 -0.483714 1
gene 1 14 27 0.579378 0 28 0.579378 1
gene 1 15 26 0.184262 0 29 0.184262 1
gene 1 15 27 -0.226416 0 30 -0.226416 1
gene 1 16 26 0.24936 0 31 0.24936 1
gene 1 16 27 -1.28268 0 32 -1.28268 1
gene 1 17 26 0.200969 0 33 0.200969 1
gene 1 17 27 0.956961 0 34 0.956961 1
gene 1 18 26 -0.232401 0 35 -0.232401 1
gene 1 18 27 0.873083 0 36 0.873083 1
gene 1 19 26 -0.403362 0 37 -0.403362 1
gene 1 19 27 -0.512507 0 38 -0.512507 1
gene 1 20 26 -1.58745 0 39 -1.58745 1
gene 1 20 27 -0.604923 0 40 -0.604923 1
gene 1 21 26 -0.302814 0 41 -0.302814 1
gene 1 21 27 1.1446 0 42 1.1446 1
gene 1 22 26 1.15071 0 43 1.15071 1
gene 1 22 27 0.323378 0 44 0.323378 1
gene 1 23 26 1.22239 0 45 1.22239 1
gene 1 23 27 -0.297347 0 46 -0.297347 1
gene 1 24 26 0.0172384 0 47 0.0172384 1
gene 1 24 27 0.502767 0 48 0.502767 1
gene 1 25 26 -0.999101 0 49 -0.999101 1
gene 1 25 27 0.726846 0 50 0.726846 1
genomeend 5

/* Organism #6 Fitness: 3 Error: 0 */
genomestart 6
trait 1 0.1 0 0 0 0 0 0 0 
node 1 1 1 1
node 2 1 1 1
node 3 1 1 1
node 4 1 1 1
node 5 1 1 1
node 6 1 1 1
node 7 1 1 1
node 8 1 1 1
node 9 1 1 1
node 10 1 1 1
node 11 1 1 1
node 12 1 1 1
node 13 1 1 1
node 14 1 1 1
node 15 1 1 1
node 16 1 1 1
node 17 1 1 1
node 18 1 1 1
node 19 1 1 1
node 20 1 1 1
node 21 1 1 1
node 22 1 1 1
node 23 1 1 1
node 24 1 1 1
node 25 1 1 3
node 26 1 0 2
node 27 1 0 2
gene 1 1 26 -0.395872 0 1 -0.395872 1
gene 1 1 27 -1.48902 0 2 -1.48902 1
gene 1 2 26 0.268616 0 3 0.268616 1
gene 1 2 27 -0.345933 0 4 -0.345933 1
gene 1 3 26 -1.84022 0 5 -1.84022 1
gene 1 3 27 0.96955 0 6 0.96955 1
gene 1 4 26 -0.171255 0 7 -0.171255 1
gene 1 4 27 -0.8807 0 8 -0.8807 1
gene 1 5 26 -0.757916 0 9 -0.757916 1
gene 1 5 27 -0.815872 0 10 -0.815872 1
gene 1 6 26 1.47509 0 11 1.47509 1
gene 1 6 27 -1.39721 0 12 -1.39721 1
gene 1 7 26 1.29915 0 13 1.29915 1
gene 1 7 27 0.0312719 0 14 0.0312719 1
gene 1 8 26 -0.275155 0 15 -0.275155 1
gene 1 8 27 0.0277161 0 16 0.0277161 1
gene 1 9 26 -0.568607 0 17 -0.568607 1
gene 1 9 27 -0.998159 0 18 -0.998159 1
gene 1 10 26 -1.32638 0 19 -1.32638 1
gene 1 10 27 -0.323772 0 20 -0.323772 1
gene 1 11 26 0.681142 0 21 0.681142 1
gene 1 11 27 -0.833036 0 22 -0.833036 1
gene 1 12 26 1.59237 0 23 1.59237 1
gene 1 12 27 0.509551 0 24 0.509551 1
gene 1 13 26 0.65879 0 25 0.65879 1
gene 1 13 27 0.833271 0 26 0.833271 1
gene 1 14 26 -0.110678 0 27 -0.110678 1
gene 1 14 27 0.794117 0 28 0.794117 1
gene 1 15 26 -1.09931 0 29 -1.09931 1
gene 1 15 27 -1.5449 0 30 -1.5449 1
gene 1 16 26 0.575571 0 31 0.575571 1
gene 1 16 27 1.16626 0 32 1.16626 1
gene 1 17 26 0.0381908 0 33 0.0381908 1
gene 1 17 27 -1.40806 0 34 -1.40806 1
gene 1 18 26 -0.193958 0 35 -0.193958 1
gene 1 18 27 0.603363 0 36 0.603363 1
gene 1 19 26 1.09438 0 37 1.09438 1
gene 1 19 27 0.256947 0 38 0.256947 1
gene 1 20 26 0.293127 0 39 0.293127 1
gene 1 20 27 0.231608 0 40 0.231608 1
gene 1 21 26 -0.387602 0 41 -0.387602 1
gene 1 21 27 -0.692607 0 42 -0.692607 1
gene 1 22 26 -0.531016 0 43 -0.531016 1
gene 1 22 27 -0.200915 0 44 -0.200915 1
gene 1 23 26 -0.0297379 0 45 -0.0297379 1
gene 1 23 27 -0.704345 0 46 -0.704345 1
gene 1 24 26 -1.53773 0 47 -1.53773 1
gene 1 24 27 -0.443744 0 48 -0.443744 1
gene 1 25 26 -0.606723 0 49 -0.606723 1
gene 1 25 27 -1.2315 0 50 -1.2315 1
genomeend 6

/* Organism #7 Fitness: 3.15 Error: 0 */
genomestart 7
trait 1 0.1 0 0 0 0 0 0 0 
node 1 1 1 1
node 2 1 1 1
node 3 1 1 1
node 4 1 1 1
node 5 1 1 1
node 6 1 1 1
node 7 1 1 1
node 8 1 1 1
node 9 1 1 1
node 10 1 1 1
node 11 1 1 1
node 12 1 1 1
node 13 1 1 1
node 14 1 1 1
node 15 1 1 1
node 16 1 1 1
node 17 1 1 1
node 18 1 1 1
node 19 1 1 1
node 20 1 1 1
node 21 1 1 1
node 22 1 1 1
node 23 1 1 1
node 24 1 1 1
node 25 1 1 3
node 26 1 0 2
node 27 1 0 2
gene 1 1 26 0.504529 0 1 0.504529 1
gene 1 1 27 -1.04161 0 2 -1.04161 1
gene 1 2 26 0.138469 0 3 0.138469 1
gene 1 2 27 -0.758169 0 4 -0.758169 1
gene 1 3 26 -0.705849 0 5 -0.705849 1
gene 1 3 27 -1.12151 0 6 -1.12151 1
gene 1 4 26 0.398428 0 7 0.398428 1
gene 1 4 27 0.804168 0 8 0.804168 1
gene 1 5 26 0.19967 0 9 0.19967 1
gene 1 5 27 -0.589603 0 10 -0.589603 1
gene 1 6 26 -0.66582 0 11 -0.66582 1
gene 1 6 27 0.684602 0 12 0.684602 1
gene 1 7 26 -0.151119 0 13 -0.151119 1
gene 1 7 27 0.696176 0 14 0.696176 1
gene 1 8 26 -0.472102 0 15 -0.472102 1
gene 1 8 27 -0.00836409 0 16 -0.00836409 1
gene 1 9 26 -0.735043 0 17 -0.735043 1
gene 1 9 27 -0.255327 0 18 -0.255327 1
gene 1 10 26 -0.91233 0 19 -0.91233 1
gene 1 10 27 1.47334 0 20 1.47334 1
gene 1 11 26 -0.649896 0 21 -0.649896 1
gene 1 11 27 0.817634 0 22 0.817634 1
gene 1 12 26 -0.532299 0 23 -0.532299 1
gene 1 12 27 0.532653 0 24 0.532653 1
gene 1 13 26 -0.304334 0 25 -0.304334 1
gene 1 13 27 0.601407 0 26 0.601407 1
gene 1 14 26 0.00600501 0 27 0.00600501 1
gene 1 14 27 0.648944 0 28 0.648944 1
gene 1 15 26 0.648993 0 29 0.648993 1
gene 1 15 27 0.174718 0 30 0.174718 1
gene 1 16 26 -0.474037 0 31 -0.474037 1
gene 1 16 27 -0.105571 0 32 -0.105571 1
gene 1 17 26 0.200969 0 33 0.200969 1
gene 1 17 27 -0.898085 0 34 -0.898085 1
gene 1 18 26 -1.61031 0 35 -1.61031 1
gene 1 18 27 1.29732 0 36 1.29732 1
gene 1 19 26 -0.305544 0 37 -0.305544 1
gene 1 19 27 -0.385352 0 38 -0.385352 1
gene 1 20 26 -1.11875 0 39 -1.11875 1
gene 1 20 27 0.389365 0 40 0.389365 1
gene 1 21 26 -0.1565 0 41 -0.1565 1
gene 1 21 27 1.60464 0 42 1.60464 1
gene 1 22 26 1.10141 0 43 1.10141 1
gene 1 22 27 -1.28124 0 44 -1.28124 1
gene 1 23 26 -0.136645 0 45 -0.136645 1
gene 1 23 27 -0.832 0 46 -0.832 1
gene 1 24 26 -0.0426611 0 47 -0.0426611 1
gene 1 24 27 0.748467 0 48 0.748467 1
gene 1 25 26 -0.589645 0 49 -0.589645 1
gene 1 25 27 0.62248 0 50 0.62248 1
genomeend 7

/* Organism #8 Fitness: 3.3 Error: 0 */
genomestart 8
trait 1 0.1 0 0 0 0 0 0 0 
node 1 1 1 1
node 2 1 1 1
node 3 1 1 1
node 4 1 1 1
node 5 1 1 1
node 6 1 1 1
node 7 1 1 1
node 8 1 1 1
node 9 1 1 1
node 10 1 1 1
node 11 1 1 1
node 12 1 1 1
node 13 1 1 1
node 14 1 1 1
node 15 1 1 1
node 16 1 1 1
node 17 1 1 1
node 18 1 1 1
node 19 1 1 1
node 20 1 1 1
node 21 1 1 1
node 22 1 1 1
node 23 1 1 1
node 24 1 1 1
node 25 1 1 3
node 26 1 0 2
node 27 1 0 2
gene 1 1 26 0.422344 0 1 0.422344 1
gene 1 1 27 -0.575319 0 2 -0.575319 1
gene 1 2 26 0.197939 0 3 0.197939 1
gene 1 2 27 -1.74996 0 4 -1.74996 1
gene 1 3 26 -1.33207 0 5 -1.33207 1
gene 1 3 27 -0.9709 0 6 -0.9709 1
gene 1 4 26 0.175368 0 7 0.175368 1
gene 1 4 27 -0.377616 0 8 -0.377616 1
gene 1 5 26 -0.153744 0 9 -0.153744 1
gene 1 5 27 0.811785 0 10 0.811785 1
gene 1 6 26 -0.198101 0 11 -0.198101 1
gene 1 6 27 -0.489628 0 12 -0.489628 1
gene 1 7 26 -0.0935881 0 13 -0.0935881 1
gene 1 7 27 -0.484363 0 14 -0.484363 1
gene 1 8 26 -0.584855 0 15 -0.584855 1
gene 1 8 27 0.397688 0 16 0.397688 1
gene 1 9 26 -1.57073 0 17 -1.57073 1
gene 1 9 27 0.606414 0 18 0.606414 1
gene 1 10 26 -0.585792 0 19 -0.585792 1
gene 1 10 27 0.594968 0 20 0.594968 1
gene 1 11 26 -0.723199 0 21 -0.723199 1
gene 1 11 27 1.27464 0 22 1.27464 1
gene 1 12 26 -1.79921 0 23 -1.79921 1
gene 1 12 27 0.532321 0 24 0.532321 1
gene 1 13 26 -1.10785 0 25 -1.10785 1
gene 1 13 27 0.298558 0 26 0.298558 1
gene 1 14 26 0.475205 0 27 0.475205 1
gene 1 14 27 0.783209 0 28 0.783209 1
gene 1 15 26 0.889314 0 29 0.889314 1
gene 1 15 27 -1.57232 0 30 -1.57232 1
gene 1 16 26 -0.356981 0 31 -0.356981 1
gene 1 16 27 -1.26321 0 32 -1.26321 1
gene 1 17 26 -0.0824913 0 33 -0.0824913 1
gene 1 17 27 0.0274236 0 34 0.0274236 1
gene 1 18 26 -0.775517 0 35 -0.775517 1
gene 1 18 27 -0.256572 0 36 -0.256572 1
gene 1 19 26 0.0784465 0 37 0.0784465 1
gene 1 19 27 1.19276 0 38 1.19276 1
gene 1 20 26 -1.57696 0 39 -1.57696 1
gene 1 20 27 0.588443 0 40 0.588443 1
gene 1 21 26 -0.882337 0 41 -0.882337 1
gene 1 21 27 0.00317575 0 42 0.00317575 1
gene 1 22 26 0.720337 0 43 0.720337 1
gene 1 22 27 0.564189 0 44 0.564189 1
gene 1 23 26 -0.0646281 0 45 -0.0646281 1
gene 1 23 27 0.542785 0 46 0.542785 1
gene 1 24 26 -0.943357 0 47 -0.943357 1
gene 1 24 27 0.971663 0 48 0.971663 1
gene 1 25 26 -1.15315 0 49 -1.15315 1
gene 1 25 27 0.269243 0 50 0.269243 1
genomeend 8

/* Organism #9 Fitness: 3.45 Error: 0 */
genomestart 9
trait 1 0.1 0 0 0 0 0 0 0 
node 1 1 1 1
node 2 1 1 1
node 3 1 1 1
node 4 1 1 1
node 5 1 1 1
node 6 1 1 1
node 7 1 1 1
node 8 1 1 1
node 9 1 1 1
node 10 1 1 1
node 11 1 1 1
node 12 1 1 1
node 13 1 1 1
node 14 1 1 1
node 15 1 1 1
node 16 1 1 1
node 17 1 1 1
node 18 1 1 1
node 19 1 1 1
node 20 1 1 1
node 21 1 1 1
node 22 1 1 1
node 23 1 1 1
node 24 1 1 1
node 25 1 1 3
node 26 1 0 2
node 27 1 0 2
gene 1 1 26 0.27997 0 1 0.27997 1
gene 1 1 27 -1.61947 0 2 -1.61947 1
gene 1 2 26 -0.607929 0 3 -0.607929 1
gene 1 2 27 -0.102529 0 4 -0.102529 1
gene 1 3 26 -0.273364 0 5 -0.273364 1
gene 1 3 27 0.457695 0 6 0.457695 1
gene 1 4 26 0.328563 0 7 0.328563 1
gene 1 4 27 -0.237957 0 8 -0.237957 1
gene 1 5 26 0.141996 0 9 0.141996 1
gene 1 5 27 -1.1342 0 10 -1.1342 1
gene 1 6 26 -0.0427564 0 11 -0.0427564 1
gene 1 6 27 -0.812489 0 12 -0.812489 1
gene 1 7 26 0.636125 0 13 0.636125 1
gene 1 7 27 0.277042 0 14 0.277042 1
gene 1 8 26 0.0160313 0 15 0.0160313 1
gene 1 8 27 -0.165834 0 16 -0.165834 1
gene 1 9 26 -1.40795 0 17 -1.40795 1
gene 1 9 27 -0.0729599 0 18 -0.0729599 1
gene 1 10 26 -0.838962 0 19 -0.838962 1
gene 1 10 27 -0.46419 0 20 -0.46419 1
gene 1 11 26 1.02012 0 21 1.02012 1
gene 1 11 27 -0.465428 0 22 -0.465428 1
gene 1 12 26 0.0997832 0 23 0.0997832 1
gene 1 12 27 0.4838 0 24 0.4838 1
gene 1 13 26 1.0906 0 25 1.0906 1
gene 1 13 27 0.100822 0 26 0.100822 1
gene 1 14 26 0.184725 0 27 0.184725 1
gene 1 14 27 -0.805857 0 28 -0.805857 1
gene 1 15 26 -0.512454 0 29 -0.512454 1
gene 1 15 27 0.297633 0 30 0.297633 1
gene 1 16 26 0.259839 0 31 0.259839 1
gene 1 16 27 0.0855047 0 32 0.0855047 1
gene 1 17 26 0.482637 0 33 0.482637 1
gene 1 17 27 0.0788971 0 34 0.0788971 1
gene 1 18 26 -0.670965 0 35 -0.670965 1
gene 1 18 27 -0.590406 0 36 -0.590406 1
gene 1 19 26 0.225591 0 37 0.225591 1
gene 1 19 27 -0.808 0 38 -0.808 1
gene 1 20 26 -0.624334 0 39 -0.624334 1
gene 1 20 27 1.07854 0 40 1.07854 1
gene 1 21 26 0.090761 0 41 0.090761 1
gene 1 21 27 -0.163627 0 42 -0.163627 1
gene 1 22 26 -0.514753 0 43 -0.514753 1
gene 1 22 27 0.794914 0 44 0.794914 1
gene 1 23 26 0.288188 0 45 0.288188 1
gene 1 23 27 -0.224393 0 46 -0.224393 1
gene 1 24 26 -1.66517 0 47 -1.66517 1
gene 1 24 27 -0.489772 0 48 -0.489772 1
gene 1 25 26 -0.944029 0 49 -0.944029 1
gene 1 25 27 -0.407444 0 50 -0.407444 1
genomeend 9
