# Supplementary material for: Automatic modular design of robot swarms using behavior trees as a control architecture
Source: PeerJ Comput Sci. 2020 Nov 9;6:e314. doi: 10.7717/peerj-cs.314 (PMC7924474; doi:10.7717/peerj-cs.314)
Supplement: Supplemental Information 3 [file peerj-cs-06-314-s003.zip › NEAT-private-master/misc/gen/gen_2_2_champ]

/* Organism #9 Fitness: 3.450000 Time: 0 */
genomestart 9
trait 1 0.100000 0.000000 0.000000 0.000000 0.000000 0.000000 0.000000 0.000000 
node 1 1 1 1
node 2 1 1 1
node 3 1 1 1
node 4 1 1 1
node 5 1 1 1
node 6 1 1 1
node 7 1 1 1
node 8 1 1 1
node 9 1 1 1
node 10 1 1 1
node 11 1 1 1
node 12 1 1 1
node 13 1 1 1
node 14 1 1 1
node 15 1 1 1
node 16 1 1 1
node 17 1 1 1
node 18 1 1 1
node 19 1 1 1
node 20 1 1 1
node 21 1 1 1
node 22 1 1 1
node 23 1 1 1
node 24 1 1 1
node 25 1 1 3
node 26 1 0 2
node 27 1 0 2
gene 1 1 26 0.27997 0 1 0.27997 1
gene 1 1 27 -1.61947 0 2 -1.61947 1
gene 1 2 26 -0.607929 0 3 -0.607929 1
gene 1 2 27 -0.102529 0 4 -0.102529 1
gene 1 3 26 -0.273364 0 5 -0.273364 1
gene 1 3 27 0.457695 0 6 0.457695 1
gene 1 4 26 0.328563 0 7 0.328563 1
gene 1 4 27 -0.237957 0 8 -0.237957 1
gene 1 5 26 0.141996 0 9 0.141996 1
gene 1 5 27 -1.1342 0 10 -1.1342 1
gene 1 6 26 -0.0427564 0 11 -0.0427564 1
gene 1 6 27 -0.812489 0 12 -0.812489 1
gene 1 7 26 0.636125 0 13 0.636125 1
gene 1 7 27 0.277042 0 14 0.277042 1
gene 1 8 26 0.0160313 0 15 0.0160313 1
gene 1 8 27 -0.165834 0 16 -0.165834 1
gene 1 9 26 -1.40795 0 17 -1.40795 1
gene 1 9 27 -0.0729599 0 18 -0.0729599 1
gene 1 10 26 -0.838962 0 19 -0.838962 1
gene 1 10 27 -0.46419 0 20 -0.46419 1
gene 1 11 26 1.02012 0 21 1.02012 1
gene 1 11 27 -0.465428 0 22 -0.465428 1
gene 1 12 26 0.0997832 0 23 0.0997832 1
gene 1 12 27 0.4838 0 24 0.4838 1
gene 1 13 26 1.0906 0 25 1.0906 1
gene 1 13 27 0.100822 0 26 0.100822 1
gene 1 14 26 0.184725 0 27 0.184725 1
gene 1 14 27 -0.805857 0 28 -0.805857 1
gene 1 15 26 -0.512454 0 29 -0.512454 1
gene 1 15 27 0.297633 0 30 0.297633 1
gene 1 16 26 0.259839 0 31 0.259839 1
gene 1 16 27 0.0855047 0 32 0.0855047 1
gene 1 17 26 0.482637 0 33 0.482637 1
gene 1 17 27 0.0788971 0 34 0.0788971 1
gene 1 18 26 -0.670965 0 35 -0.670965 1
gene 1 18 27 -0.590406 0 36 -0.590406 1
gene 1 19 26 0.225591 0 37 0.225591 1
gene 1 19 27 -0.808 0 38 -0.808 1
gene 1 20 26 -0.624334 0 39 -0.624334 1
gene 1 20 27 1.07854 0 40 1.07854 1
gene 1 21 26 0.090761 0 41 0.090761 1
gene 1 21 27 -0.163627 0 42 -0.163627 1
gene 1 22 26 -0.514753 0 43 -0.514753 1
gene 1 22 27 0.794914 0 44 0.794914 1
gene 1 23 26 0.288188 0 45 0.288188 1
gene 1 23 27 -0.224393 0 46 -0.224393 1
gene 1 24 26 -1.66517 0 47 -1.66517 1
gene 1 24 27 -0.489772 0 48 -0.489772 1
gene 1 25 26 -0.944029 0 49 -0.944029 1
gene 1 25 27 -0.407444 0 50 -0.407444 1
genomeend 9
