# Supplementary material for: Automatic modular design of robot swarms using behavior trees as a control architecture
Source: PeerJ Comput Sci. 2020 Nov 9;6:e314. doi: 10.7717/peerj-cs.314 (PMC7924474; doi:10.7717/peerj-cs.314)
Supplement: Supplemental Information 3 [file peerj-cs-06-314-s003.zip › NEAT-private-master/misc/gen/gen_last_1_champ]

/* Organism #1 Fitness: 0.150000 Time: 0 */
genomestart 1
trait 1 0.100000 0.000000 0.000000 0.000000 0.000000 0.000000 0.000000 0.000000 
node 1 1 1 1
node 2 1 1 1
node 3 1 1 1
node 4 1 1 1
node 5 1 1 1
node 6 1 1 1
node 7 1 1 1
node 8 1 1 1
node 9 1 1 1
node 10 1 1 1
node 11 1 1 1
node 12 1 1 1
node 13 1 1 1
node 14 1 1 1
node 15 1 1 1
node 16 1 1 1
node 17 1 1 1
node 18 1 1 1
node 19 1 1 1
node 20 1 1 1
node 21 1 1 1
node 22 1 1 1
node 23 1 1 1
node 24 1 1 1
node 25 1 1 3
node 26 1 0 2
node 27 1 0 2
gene 1 1 26 -0.356325 0 1 -0.356325 1
gene 1 1 27 0.830085 0 2 0.830085 1
gene 1 2 26 -0.206241 0 3 -0.206241 1
gene 1 2 27 0.126408 0 4 0.126408 1
gene 1 3 26 1.58743 0 5 1.58743 1
gene 1 3 27 -1.58114 0 6 -1.58114 1
gene 1 4 26 0.724061 0 7 0.724061 1
gene 1 4 27 -0.880963 0 8 -0.880963 1
gene 1 5 26 0.820793 0 9 0.820793 1
gene 1 5 27 0.10227 0 10 0.10227 1
gene 1 6 26 1.13936 0 11 1.13936 1
gene 1 6 27 0.313194 0 12 0.313194 1
gene 1 7 26 0.34874 0 13 0.34874 1
gene 1 7 27 -0.735203 0 14 -0.735203 1
gene 1 8 26 0.563848 0 15 0.563848 1
gene 1 8 27 -1.44877 0 16 -1.44877 1
gene 1 9 26 -0.501886 0 17 -0.501886 1
gene 1 9 27 -0.585262 0 18 -0.585262 1
gene 1 10 26 0.0937298 0 19 0.0937298 1
gene 1 10 27 0.720817 0 20 0.720817 1
gene 1 11 26 0.126263 0 21 0.126263 1
gene 1 11 27 -0.0918718 0 22 -0.0918718 1
gene 1 12 26 0.129342 0 23 0.129342 1
gene 1 12 27 0.823218 0 24 0.823218 1
gene 1 13 26 1.4619 0 25 1.4619 1
gene 1 13 27 0.602477 0 26 0.602477 1
gene 1 14 26 -1.12477 0 27 -1.12477 1
gene 1 14 27 -0.721074 0 28 -0.721074 1
gene 1 15 26 0.636791 0 29 0.636791 1
gene 1 15 27 -0.0774901 0 30 -0.0774901 1
gene 1 16 26 -0.387901 0 31 -0.387901 1
gene 1 16 27 -1.21876 0 32 -1.21876 1
gene 1 17 26 -0.0638119 0 33 -0.0638119 1
gene 1 17 27 -0.434619 0 34 -0.434619 1
gene 1 18 26 0.428474 0 35 0.428474 1
gene 1 18 27 -0.553429 0 36 -0.553429 1
gene 1 19 26 1.74384 0 37 1.74384 1
gene 1 19 27 0.466775 0 38 0.466775 1
gene 1 20 26 -0.742151 0 39 -0.742151 1
gene 1 20 27 -0.492107 0 40 -0.492107 1
gene 1 21 26 0.949236 0 41 0.949236 1
gene 1 21 27 -0.843661 0 42 -0.843661 1
gene 1 22 26 0.782191 0 43 0.782191 1
gene 1 22 27 1.68277 0 44 1.68277 1
gene 1 23 26 -0.737434 0 45 -0.737434 1
gene 1 23 27 -0.33239 0 46 -0.33239 1
gene 1 24 26 -0.890248 0 47 -0.890248 1
gene 1 24 27 1.46112 0 48 1.46112 1
gene 1 25 26 1.42909 0 49 1.42909 1
gene 1 25 27 0.32548 0 50 0.32548 1
genomeend 1
