# Supplementary material for: Automatic modular design of robot swarms using behavior trees as a control architecture
Source: PeerJ Comput Sci. 2020 Nov 9;6:e314. doi: 10.7717/peerj-cs.314 (PMC7924474; doi:10.7717/peerj-cs.314)
Supplement: Supplemental Information 3 [file peerj-cs-06-314-s003.zip › NEAT-private-master/misc/gen/gen_last_2]

/* Species #1 : (Size 10) (AF 0) (Age 2)  */


/* Organism #0 Fitness: 0.5 Error: 0 */
genomestart 0
trait 1 0.1 0 0 0 0 0 0 0 
node 1 1 1 1
node 2 1 1 1
node 3 1 1 1
node 4 1 1 1
node 5 1 1 1
node 6 1 1 1
node 7 1 1 1
node 8 1 1 1
node 9 1 1 1
node 10 1 1 1
node 11 1 1 1
node 12 1 1 1
node 13 1 1 1
node 14 1 1 1
node 15 1 1 1
node 16 1 1 1
node 17 1 1 1
node 18 1 1 1
node 19 1 1 1
node 20 1 1 1
node 21 1 1 1
node 22 1 1 1
node 23 1 1 1
node 24 1 1 1
node 25 1 1 3
node 26 1 0 2
node 27 1 0 2
gene 1 1 26 0.968623 0 1 0.968623 1
gene 1 1 27 0.104092 0 2 0.104092 1
gene 1 2 26 0.488345 0 3 0.488345 1
gene 1 2 27 -0.103996 0 4 -0.103996 1
gene 1 3 26 0.209254 0 5 0.209254 1
gene 1 3 27 0.538657 0 6 0.538657 1
gene 1 4 26 0.967251 0 7 0.967251 1
gene 1 4 27 -0.977913 0 8 -0.977913 1
gene 1 5 26 0.275437 0 9 0.275437 1
gene 1 5 27 -0.403166 0 10 -0.403166 1
gene 1 6 26 0.9148 0 11 0.9148 1
gene 1 6 27 0.0773981 0 12 0.0773981 1
gene 1 7 26 -0.311519 0 13 -0.311519 1
gene 1 7 27 0.809136 0 14 0.809136 1
gene 1 8 26 0.848891 0 15 0.848891 1
gene 1 8 27 -0.375859 0 16 -0.375859 1
gene 1 9 26 -0.657363 0 17 -0.657363 1
gene 1 9 27 0.734647 0 18 0.734647 1
gene 1 10 26 -0.327062 0 19 -0.327062 1
gene 1 10 27 0.800176 0 20 0.800176 1
gene 1 11 26 -0.0470672 0 21 -0.0470672 1
gene 1 11 27 -0.639246 0 22 -0.639246 1
gene 1 12 26 0.252718 0 23 0.252718 1
gene 1 12 27 -0.00583419 0 24 -0.00583419 1
gene 1 13 26 0.620036 0 25 0.620036 1
gene 1 13 27 -0.191714 0 26 -0.191714 1
gene 1 14 26 0.644191 0 27 0.644191 1
gene 1 14 27 -0.383869 0 28 -0.383869 1
gene 1 15 26 0.344592 0 29 0.344592 1
gene 1 15 27 -0.300868 0 30 -0.300868 1
gene 1 16 26 -0.976888 0 31 -0.976888 1
gene 1 16 27 -0.0109972 0 32 -0.0109972 1
gene 1 17 26 0.156678 0 33 0.156678 1
gene 1 17 27 0.77996 0 34 0.77996 1
gene 1 18 26 -0.584287 0 35 -0.584287 1
gene 1 18 27 0.020057 0 36 0.020057 1
gene 1 19 26 0.918968 0 37 0.918968 1
gene 1 19 27 -0.645673 0 38 -0.645673 1
gene 1 20 26 -0.276463 0 39 -0.276463 1
gene 1 20 27 0.69984 0 40 0.69984 1
gene 1 21 26 0.0605069 0 41 0.0605069 1
gene 1 21 27 -0.431336 0 42 -0.431336 1
gene 1 22 26 -0.160667 0 43 -0.160667 1
gene 1 22 27 -0.660408 0 44 -0.660408 1
gene 1 23 26 0.0082097 0 45 0.0082097 1
gene 1 23 27 -0.698742 0 46 -0.698742 1
gene 1 24 26 -0.638003 0 47 -0.638003 1
gene 1 24 27 0.61935 0 48 0.61935 1
gene 1 25 26 -0.455383 0 49 -0.455383 1
gene 1 25 27 0.278422 0 50 0.278422 1
genomeend 0

/* Organism #1 Fitness: 0.6 Error: 0 */
genomestart 1
trait 1 0.1 0 0 0 0 0 0 0 
node 1 1 1 1
node 2 1 1 1
node 3 1 1 1
node 4 1 1 1
node 5 1 1 1
node 6 1 1 1
node 7 1 1 1
node 8 1 1 1
node 9 1 1 1
node 10 1 1 1
node 11 1 1 1
node 12 1 1 1
node 13 1 1 1
node 14 1 1 1
node 15 1 1 1
node 16 1 1 1
node 17 1 1 1
node 18 1 1 1
node 19 1 1 1
node 20 1 1 1
node 21 1 1 1
node 22 1 1 1
node 23 1 1 1
node 24 1 1 1
node 25 1 1 3
node 26 1 0 2
node 27 1 0 2
gene 1 1 26 0.352623 0 1 0.352623 1
gene 1 1 27 0.119938 0 2 0.119938 1
gene 1 2 26 0.615404 0 3 0.615404 1
gene 1 2 27 -0.747842 0 4 -0.747842 1
gene 1 3 26 -0.744613 0 5 -0.744613 1
gene 1 3 27 0.785201 0 6 0.785201 1
gene 1 4 26 -0.882794 0 7 -0.882794 1
gene 1 4 27 0.718715 0 8 0.718715 1
gene 1 5 26 -0.239849 0 9 -0.239849 1
gene 1 5 27 0.411504 0 10 0.411504 1
gene 1 6 26 -0.946412 0 11 -0.946412 1
gene 1 6 27 -0.260797 0 12 -0.260797 1
gene 1 7 26 0.98889 0 13 0.98889 1
gene 1 7 27 0.982147 0 14 0.982147 1
gene 1 8 26 -0.462879 0 15 -0.462879 1
gene 1 8 27 0.801513 0 16 0.801513 1
gene 1 9 26 0.474306 0 17 0.474306 1
gene 1 9 27 -0.180437 0 18 -0.180437 1
gene 1 10 26 0.985775 0 19 0.985775 1
gene 1 10 27 0.396123 0 20 0.396123 1
gene 1 11 26 0.0489702 0 21 0.0489702 1
gene 1 11 27 0.346574 0 22 0.346574 1
gene 1 12 26 -0.51151 0 23 -0.51151 1
gene 1 12 27 0.945358 0 24 0.945358 1
gene 1 13 26 0.788514 0 25 0.788514 1
gene 1 13 27 0.223329 0 26 0.223329 1
gene 1 14 26 0.503485 0 27 0.503485 1
gene 1 14 27 0.0914076 0 28 0.0914076 1
gene 1 15 26 0.221198 0 29 0.221198 1
gene 1 15 27 0.0921754 0 30 0.0921754 1
gene 1 16 26 -0.630371 0 31 -0.630371 1
gene 1 16 27 -0.499579 0 32 -0.499579 1
gene 1 17 26 -0.815139 0 33 -0.815139 1
gene 1 17 27 0.194386 0 34 0.194386 1
gene 1 18 26 -0.608295 0 35 -0.608295 1
gene 1 18 27 -0.531303 0 36 -0.531303 1
gene 1 19 26 -0.771833 0 37 -0.771833 1
gene 1 19 27 -0.589029 0 38 -0.589029 1
gene 1 20 26 -0.943167 0 39 -0.943167 1
gene 1 20 27 -0.0347007 0 40 -0.0347007 1
gene 1 21 26 -0.891249 0 41 -0.891249 1
gene 1 21 27 0.466606 0 42 0.466606 1
gene 1 22 26 -0.742155 0 43 -0.742155 1
gene 1 22 27 0.88711 0 44 0.88711 1
gene 1 23 26 -0.631568 0 45 -0.631568 1
gene 1 23 27 0.647429 0 46 0.647429 1
gene 1 24 26 0.872974 0 47 0.872974 1
gene 1 24 27 0.366615 0 48 0.366615 1
gene 1 25 26 0.827024 0 49 0.827024 1
gene 1 25 27 0.489028 0 50 0.489028 1
genomeend 1

/* Organism #2 Fitness: 0.7 Error: 0 */
genomestart 2
trait 1 0.1 0 0.0338817 0 0 0 0 0 
node 1 1 1 1
node 2 1 1 1
node 3 1 1 1
node 4 1 1 1
node 5 1 1 1
node 6 1 1 1
node 7 1 1 1
node 8 1 1 1
node 9 1 1 1
node 10 1 1 1
node 11 1 1 1
node 12 1 1 1
node 13 1 1 1
node 14 1 1 1
node 15 1 1 1
node 16 1 1 1
node 17 1 1 1
node 18 1 1 1
node 19 1 1 1
node 20 1 1 1
node 21 1 1 1
node 22 1 1 1
node 23 1 1 1
node 24 1 1 1
node 25 1 1 3
node 26 1 0 2
node 27 1 0 2
gene 1 1 26 0.644869 0 1 0.644869 1
gene 1 1 27 0.104092 0 2 0.104092 1
gene 1 2 26 -0.0179739 0 3 -0.0179739 1
gene 1 2 27 -0.970278 0 4 -0.970278 1
gene 1 3 26 1.11838 0 5 1.11838 1
gene 1 3 27 0.164983 0 6 0.164983 1
gene 1 4 26 1.30499 0 7 1.30499 1
gene 1 4 27 -0.164885 0 8 -0.164885 1
gene 1 5 26 0.223371 0 9 0.223371 1
gene 1 5 27 -0.686515 0 10 -0.686515 1
gene 1 6 26 0.207276 0 11 0.207276 1
gene 1 6 27 0.940443 0 12 0.940443 1
gene 1 7 26 -0.293593 0 13 -0.293593 1
gene 1 7 27 0.42758 0 14 0.42758 1
gene 1 8 26 0.844355 0 15 0.844355 1
gene 1 8 27 -0.456454 0 16 -0.456454 1
gene 1 9 26 0.0831887 0 17 0.0831887 1
gene 1 9 27 1.64237 0 18 1.64237 1
gene 1 10 26 -0.936058 0 19 -0.936058 1
gene 1 10 27 0.369516 0 20 0.369516 1
gene 1 11 26 0.94165 0 21 0.94165 1
gene 1 11 27 0.068746 0 22 0.068746 1
gene 1 12 26 0.708837 0 23 0.708837 1
gene 1 12 27 -0.00583419 0 24 -0.00583419 1
gene 1 13 26 0.953233 0 25 0.953233 1
gene 1 13 27 -0.756799 0 26 -0.756799 1
gene 1 14 26 0.269062 0 27 0.269062 1
gene 1 14 27 -0.932056 0 28 -0.932056 1
gene 1 15 26 -0.365702 0 29 -0.365702 1
gene 1 15 27 -1.21029 0 30 -1.21029 1
gene 1 16 26 -1.30278 0 31 -1.30278 1
gene 1 16 27 0.248972 0 32 0.248972 1
gene 1 17 26 0.115907 0 33 0.115907 1
gene 1 17 27 0.954571 0 34 0.954571 1
gene 1 18 26 -0.056514 0 35 -0.056514 1
gene 1 18 27 0.010673 0 36 0.010673 1
gene 1 19 26 -0.0741497 0 37 -0.0741497 1
gene 1 19 27 -0.816711 0 38 -0.816711 1
gene 1 20 26 -0.569657 0 39 -0.569657 1
gene 1 20 27 1.17447 0 40 1.17447 1
gene 1 21 26 0.704877 0 41 0.704877 1
gene 1 21 27 -0.431336 0 42 -0.431336 1
gene 1 22 26 0.934379 0 43 0.934379 1
gene 1 22 27 -1.59603 0 44 -1.59603 1
gene 1 23 26 0.949449 0 45 0.949449 1
gene 1 23 27 0.0968528 0 46 0.0968528 1
gene 1 24 26 -1.21728 0 47 -1.21728 1
gene 1 24 27 0.652196 0 48 0.652196 1
gene 1 25 26 -0.391367 0 49 -0.391367 1
gene 1 25 27 -0.00336454 0 50 -0.00336454 1
genomeend 2

/* Organism #3 Fitness: 0.8 Error: 0 */
genomestart 3
trait 1 0.1 0 0 0 0 0 0 0 
node 1 1 1 1
node 2 1 1 1
node 3 1 1 1
node 4 1 1 1
node 5 1 1 1
node 6 1 1 1
node 7 1 1 1
node 8 1 1 1
node 9 1 1 1
node 10 1 1 1
node 11 1 1 1
node 12 1 1 1
node 13 1 1 1
node 14 1 1 1
node 15 1 1 1
node 16 1 1 1
node 17 1 1 1
node 18 1 1 1
node 19 1 1 1
node 20 1 1 1
node 21 1 1 1
node 22 1 1 1
node 23 1 1 1
node 24 1 1 1
node 25 1 1 3
node 26 1 0 2
node 27 1 0 2
gene 1 1 26 -0.0413637 0 1 -0.0413637 1
gene 1 1 27 0.246572 0 2 0.246572 1
gene 1 2 26 0.779774 0 3 0.779774 1
gene 1 2 27 0.117883 0 4 0.117883 1
gene 1 3 26 -0.75802 0 5 -0.75802 1
gene 1 3 27 1.34115 0 6 1.34115 1
gene 1 4 26 -1.01773 0 7 -1.01773 1
gene 1 4 27 0.079874 0 8 0.079874 1
gene 1 5 26 -0.608694 0 9 -0.608694 1
gene 1 5 27 1.1028 0 10 1.1028 1
gene 1 6 26 -1.73939 0 11 -1.73939 1
gene 1 6 27 -0.942939 0 12 -0.942939 1
gene 1 7 26 0.739399 0 13 0.739399 1
gene 1 7 27 1.87483 0 14 1.87483 1
gene 1 8 26 0.173948 0 15 0.173948 1
gene 1 8 27 0.896258 0 16 0.896258 1
gene 1 9 26 1.44565 0 17 1.44565 1
gene 1 9 27 -0.702612 0 18 -0.702612 1
gene 1 10 26 0.463511 0 19 0.463511 1
gene 1 10 27 0.441452 0 20 0.441452 1
gene 1 11 26 -0.801631 0 21 -0.801631 1
gene 1 11 27 0.21412 0 22 0.21412 1
gene 1 12 26 -0.956707 0 23 -0.956707 1
gene 1 12 27 1.46844 0 24 1.46844 1
gene 1 13 26 1.67286 0 25 1.67286 1
gene 1 13 27 0.611021 0 26 0.611021 1
gene 1 14 26 0.647101 0 27 0.647101 1
gene 1 14 27 -0.384185 0 28 -0.384185 1
gene 1 15 26 -0.474841 0 29 -0.474841 1
gene 1 15 27 0.0646962 0 30 0.0646962 1
gene 1 16 26 -1.24205 0 31 -1.24205 1
gene 1 16 27 -1.49575 0 32 -1.49575 1
gene 1 17 26 -1.7939 0 33 -1.7939 1
gene 1 17 27 0.656005 0 34 0.656005 1
gene 1 18 26 -1.31254 0 35 -1.31254 1
gene 1 18 27 -0.936389 0 36 -0.936389 1
gene 1 19 26 -1.6338 0 37 -1.6338 1
gene 1 19 27 -1.0049 0 38 -1.0049 1
gene 1 20 26 -1.11328 0 39 -1.11328 1
gene 1 20 27 0.3562 0 40 0.3562 1
gene 1 21 26 -0.313507 0 41 -0.313507 1
gene 1 21 27 0.0393616 0 42 0.0393616 1
gene 1 22 26 -0.742155 0 43 -0.742155 1
gene 1 22 27 0.88711 0 44 0.88711 1
gene 1 23 26 0.0851532 0 45 0.0851532 1
gene 1 23 27 -0.578693 0 46 -0.578693 1
gene 1 24 26 0.40483 0 47 0.40483 1
gene 1 24 27 1.19689 0 48 1.19689 1
gene 1 25 26 1.03204 0 49 1.03204 1
gene 1 25 27 -0.106892 0 50 -0.106892 1
genomeend 3

/* Organism #4 Fitness: 0.9 Error: 0 */
genomestart 4
trait 1 0.1 0 0 0 0 0 0 0 
node 1 1 1 1
node 2 1 1 1
node 3 1 1 1
node 4 1 1 1
node 5 1 1 1
node 6 1 1 1
node 7 1 1 1
node 8 1 1 1
node 9 1 1 1
node 10 1 1 1
node 11 1 1 1
node 12 1 1 1
node 13 1 1 1
node 14 1 1 1
node 15 1 1 1
node 16 1 1 1
node 17 1 1 1
node 18 1 1 1
node 19 1 1 1
node 20 1 1 1
node 21 1 1 1
node 22 1 1 1
node 23 1 1 1
node 24 1 1 1
node 25 1 1 3
node 26 1 0 2
node 27 1 0 2
gene 1 1 26 0.846043 0 1 0.846043 1
gene 1 1 27 -0.636204 0 2 -0.636204 1
gene 1 2 26 0.529312 0 3 0.529312 1
gene 1 2 27 -0.308703 0 4 -0.308703 1
gene 1 3 26 1.04442 0 5 1.04442 1
gene 1 3 27 0.424919 0 6 0.424919 1
gene 1 4 26 1.14934 0 7 1.14934 1
gene 1 4 27 -0.164203 0 8 -0.164203 1
gene 1 5 26 0.41978 0 9 0.41978 1
gene 1 5 27 -1.1384 0 10 -1.1384 1
gene 1 6 26 1.72147 0 11 1.72147 1
gene 1 6 27 -0.617248 0 12 -0.617248 1
gene 1 7 26 0.352965 0 13 0.352965 1
gene 1 7 27 0.763038 0 14 0.763038 1
gene 1 8 26 0.35217 0 15 0.35217 1
gene 1 8 27 -0.332914 0 16 -0.332914 1
gene 1 9 26 -1.47133 0 17 -1.47133 1
gene 1 9 27 1.42591 0 18 1.42591 1
gene 1 10 26 -1.31281 0 19 -1.31281 1
gene 1 10 27 1.11365 0 20 1.11365 1
gene 1 11 26 0.852451 0 21 0.852451 1
gene 1 11 27 0.307927 0 22 0.307927 1
gene 1 12 26 -0.152262 0 23 -0.152262 1
gene 1 12 27 0.448929 0 24 0.448929 1
gene 1 13 26 1.50537 0 25 1.50537 1
gene 1 13 27 -0.319745 0 26 -0.319745 1
gene 1 14 26 1.46671 0 27 1.46671 1
gene 1 14 27 0.521287 0 28 0.521287 1
gene 1 15 26 -0.518097 0 29 -0.518097 1
gene 1 15 27 -1.24524 0 30 -1.24524 1
gene 1 16 26 -1.60256 0 31 -1.60256 1
gene 1 16 27 -0.00186144 0 32 -0.00186144 1
gene 1 17 26 0.296314 0 33 0.296314 1
gene 1 17 27 0.469541 0 34 0.469541 1
gene 1 18 26 -0.45483 0 35 -0.45483 1
gene 1 18 27 -0.15995 0 36 -0.15995 1
gene 1 19 26 0.665926 0 37 0.665926 1
gene 1 19 27 -0.131999 0 38 -0.131999 1
gene 1 20 26 -0.162064 0 39 -0.162064 1
gene 1 20 27 -0.0767098 0 40 -0.0767098 1
gene 1 21 26 0.796529 0 41 0.796529 1
gene 1 21 27 -0.431336 0 42 -0.431336 1
gene 1 22 26 -0.160667 0 43 -0.160667 1
gene 1 22 27 -0.660408 0 44 -0.660408 1
gene 1 23 26 0.0082097 0 45 0.0082097 1
gene 1 23 27 -0.614482 0 46 -0.614482 1
gene 1 24 26 -0.638003 0 47 -0.638003 1
gene 1 24 27 0.61935 0 48 0.61935 1
gene 1 25 26 -0.627893 0 49 -0.627893 1
gene 1 25 27 0.278422 0 50 0.278422 1
genomeend 4

/* Organism #5 Fitness: 1 Error: 0 */
genomestart 5
trait 1 0.1 0 0 0 0 0 0 0 
node 1 1 1 1
node 2 1 1 1
node 3 1 1 1
node 4 1 1 1
node 5 1 1 1
node 6 1 1 1
node 7 1 1 1
node 8 1 1 1
node 9 1 1 1
node 10 1 1 1
node 11 1 1 1
node 12 1 1 1
node 13 1 1 1
node 14 1 1 1
node 15 1 1 1
node 16 1 1 1
node 17 1 1 1
node 18 1 1 1
node 19 1 1 1
node 20 1 1 1
node 21 1 1 1
node 22 1 1 1
node 23 1 1 1
node 24 1 1 1
node 25 1 1 3
node 26 1 0 2
node 27 1 0 2
gene 1 1 26 0.728755 0 1 0.728755 1
gene 1 1 27 0.780763 0 2 0.780763 1
gene 1 2 26 0.335584 0 3 0.335584 1
gene 1 2 27 0.0718751 0 4 0.0718751 1
gene 1 3 26 -0.282683 0 5 -0.282683 1
gene 1 3 27 0.918374 0 6 0.918374 1
gene 1 4 26 0.376832 0 7 0.376832 1
gene 1 4 27 -0.190926 0 8 -0.190926 1
gene 1 5 26 0.871588 0 9 0.871588 1
gene 1 5 27 -0.0414965 0 10 -0.0414965 1
gene 1 6 26 0.837912 0 11 0.837912 1
gene 1 6 27 -0.00487224 0 12 -0.00487224 1
gene 1 7 26 -0.729558 0 13 -0.729558 1
gene 1 7 27 1.16209 0 14 1.16209 1
gene 1 8 26 1.6303 0 15 1.6303 1
gene 1 8 27 -0.676114 0 16 -0.676114 1
gene 1 9 26 0.189852 0 17 0.189852 1
gene 1 9 27 1.47426 0 18 1.47426 1
gene 1 10 26 0.075689 0 19 0.075689 1
gene 1 10 27 0.0191175 0 20 0.0191175 1
gene 1 11 26 0.258161 0 21 0.258161 1
gene 1 11 27 -1.08439 0 22 -1.08439 1
gene 1 12 26 -0.0518988 0 23 -0.0518988 1
gene 1 12 27 -0.563971 0 24 -0.563971 1
gene 1 13 26 0.688409 0 25 0.688409 1
gene 1 13 27 0.425965 0 26 0.425965 1
gene 1 14 26 0.872662 0 27 0.872662 1
gene 1 14 27 -0.753934 0 28 -0.753934 1
gene 1 15 26 1.08374 0 29 1.08374 1
gene 1 15 27 0.110131 0 30 0.110131 1
gene 1 16 26 -1.11239 0 31 -1.11239 1
gene 1 16 27 -0.60701 0 32 -0.60701 1
gene 1 17 26 0.64895 0 33 0.64895 1
gene 1 17 27 0.729189 0 34 0.729189 1
gene 1 18 26 0.206301 0 35 0.206301 1
gene 1 18 27 -0.180459 0 36 -0.180459 1
gene 1 19 26 1.62184 0 37 1.62184 1
gene 1 19 27 -0.541227 0 38 -0.541227 1
gene 1 20 26 -1.01707 0 39 -1.01707 1
gene 1 20 27 -0.271905 0 40 -0.271905 1
gene 1 21 26 0.806294 0 41 0.806294 1
gene 1 21 27 0.365222 0 42 0.365222 1
gene 1 22 26 -0.0758001 0 43 -0.0758001 1
gene 1 22 27 -1.02498 0 44 -1.02498 1
gene 1 23 26 0.861968 0 45 0.861968 1
gene 1 23 27 -0.133898 0 46 -0.133898 1
gene 1 24 26 -1.31672 0 47 -1.31672 1
gene 1 24 27 0.111139 0 48 0.111139 1
gene 1 25 26 -1.11357 0 49 -1.11357 1
gene 1 25 27 0.908357 0 50 0.908357 1
genomeend 5

/* Organism #6 Fitness: 1.1 Error: 0 */
genomestart 6
trait 1 0.1 0 0 0 0 0 0 0 
node 1 1 1 1
node 2 1 1 1
node 3 1 1 1
node 4 1 1 1
node 5 1 1 1
node 6 1 1 1
node 7 1 1 1
node 8 1 1 1
node 9 1 1 1
node 10 1 1 1
node 11 1 1 1
node 12 1 1 1
node 13 1 1 1
node 14 1 1 1
node 15 1 1 1
node 16 1 1 1
node 17 1 1 1
node 18 1 1 1
node 19 1 1 1
node 20 1 1 1
node 21 1 1 1
node 22 1 1 1
node 23 1 1 1
node 24 1 1 1
node 25 1 1 3
node 26 1 0 2
node 27 1 0 2
gene 1 1 26 1.22178 0 1 1.22178 1
gene 1 1 27 -0.733532 0 2 -0.733532 1
gene 1 2 26 0.150481 0 3 0.150481 1
gene 1 2 27 -0.581 0 4 -0.581 1
gene 1 3 26 0.209254 0 5 0.209254 1
gene 1 3 27 1.11178 0 6 1.11178 1
gene 1 4 26 0.176748 0 7 0.176748 1
gene 1 4 27 -1.45917 0 8 -1.45917 1
gene 1 5 26 -0.466799 0 9 -0.466799 1
gene 1 5 27 -0.039139 0 10 -0.039139 1
gene 1 6 26 1.42208 0 11 1.42208 1
gene 1 6 27 0.0694461 0 12 0.0694461 1
gene 1 7 26 -0.276064 0 13 -0.276064 1
gene 1 7 27 1.50337 0 14 1.50337 1
gene 1 8 26 1.07313 0 15 1.07313 1
gene 1 8 27 0.559053 0 16 0.559053 1
gene 1 9 26 -0.657363 0 17 -0.657363 1
gene 1 9 27 0.248081 0 18 0.248081 1
gene 1 10 26 0.294552 0 19 0.294552 1
gene 1 10 27 0.587999 0 20 0.587999 1
gene 1 11 26 0.622824 0 21 0.622824 1
gene 1 11 27 0.715525 0 22 0.715525 1
gene 1 12 26 -0.055124 0 23 -0.055124 1
gene 1 12 27 -0.326174 0 24 -0.326174 1
gene 1 13 26 -0.0193836 0 25 -0.0193836 1
gene 1 13 27 -1.00216 0 26 -1.00216 1
gene 1 14 26 0.967652 0 27 0.967652 1
gene 1 14 27 -1.03625 0 28 -1.03625 1
gene 1 15 26 0.809724 0 29 0.809724 1
gene 1 15 27 -0.434851 0 30 -0.434851 1
gene 1 16 26 -0.605498 0 31 -0.605498 1
gene 1 16 27 -0.0109972 0 32 -0.0109972 1
gene 1 17 26 -0.044897 0 33 -0.044897 1
gene 1 17 27 0.227569 0 34 0.227569 1
gene 1 18 26 -0.154283 0 35 -0.154283 1
gene 1 18 27 -0.0144345 0 36 -0.0144345 1
gene 1 19 26 1.85795 0 37 1.85795 1
gene 1 19 27 -0.933964 0 38 -0.933964 1
gene 1 20 26 0.224247 0 39 0.224247 1
gene 1 20 27 1.08129 0 40 1.08129 1
gene 1 21 26 0.940216 0 41 0.940216 1
gene 1 21 27 0.252948 0 42 0.252948 1
gene 1 22 26 0.460942 0 43 0.460942 1
gene 1 22 27 -0.787646 0 44 -0.787646 1
gene 1 23 26 -0.868421 0 45 -0.868421 1
gene 1 23 27 -0.585934 0 46 -0.585934 1
gene 1 24 26 -0.693234 0 47 -0.693234 1
gene 1 24 27 1.05448 0 48 1.05448 1
gene 1 25 26 -0.739075 0 49 -0.739075 1
gene 1 25 27 0.867097 0 50 0.867097 1
genomeend 6

/* Organism #7 Fitness: 1.2 Error: 0 */
genomestart 7
trait 1 0.1 0 0 0 0 0 0 0 
node 1 1 1 1
node 2 1 1 1
node 3 1 1 1
node 4 1 1 1
node 5 1 1 1
node 6 1 1 1
node 7 1 1 1
node 8 1 1 1
node 9 1 1 1
node 10 1 1 1
node 11 1 1 1
node 12 1 1 1
node 13 1 1 1
node 14 1 1 1
node 15 1 1 1
node 16 1 1 1
node 17 1 1 1
node 18 1 1 1
node 19 1 1 1
node 20 1 1 1
node 21 1 1 1
node 22 1 1 1
node 23 1 1 1
node 24 1 1 1
node 25 1 1 3
node 26 1 0 2
node 27 1 0 2
gene 1 1 26 0.141324 0 1 0.141324 1
gene 1 1 27 0.529501 0 2 0.529501 1
gene 1 2 26 -0.293899 0 3 -0.293899 1
gene 1 2 27 -0.747842 0 4 -0.747842 1
gene 1 3 26 -1.18059 0 5 -1.18059 1
gene 1 3 27 1.36564 0 6 1.36564 1
gene 1 4 26 -0.281468 0 7 -0.281468 1
gene 1 4 27 -0.151329 0 8 -0.151329 1
gene 1 5 26 0.57726 0 9 0.57726 1
gene 1 5 27 -0.0759116 0 10 -0.0759116 1
gene 1 6 26 -0.513055 0 11 -0.513055 1
gene 1 6 27 -0.0849356 0 12 -0.0849356 1
gene 1 7 26 0.98889 0 13 0.98889 1
gene 1 7 27 0.982147 0 14 0.982147 1
gene 1 8 26 -0.231534 0 15 -0.231534 1
gene 1 8 27 0.801513 0 16 0.801513 1
gene 1 9 26 0.79622 0 17 0.79622 1
gene 1 9 27 -0.130172 0 18 -0.130172 1
gene 1 10 26 1.88413 0 19 1.88413 1
gene 1 10 27 -0.0916556 0 20 -0.0916556 1
gene 1 11 26 -0.606196 0 21 -0.606196 1
gene 1 11 27 0.476806 0 22 0.476806 1
gene 1 12 26 -0.684205 0 23 -0.684205 1
gene 1 12 27 0.156541 0 24 0.156541 1
gene 1 13 26 1.20224 0 25 1.20224 1
gene 1 13 27 1.00983 0 26 1.00983 1
gene 1 14 26 0.999308 0 27 0.999308 1
gene 1 14 27 0.0914076 0 28 0.0914076 1
gene 1 15 26 -0.475419 0 29 -0.475419 1
gene 1 15 27 -0.548605 0 30 -0.548605 1
gene 1 16 26 -0.630371 0 31 -0.630371 1
gene 1 16 27 0.208622 0 32 0.208622 1
gene 1 17 26 -1.2683 0 33 -1.2683 1
gene 1 17 27 -0.717277 0 34 -0.717277 1
gene 1 18 26 -0.573354 0 35 -0.573354 1
gene 1 18 27 -1.37344 0 36 -1.37344 1
gene 1 19 26 -1.49114 0 37 -1.49114 1
gene 1 19 27 -0.856797 0 38 -0.856797 1
gene 1 20 26 -0.357566 0 39 -0.357566 1
gene 1 20 27 0.771111 0 40 0.771111 1
gene 1 21 26 -0.791329 0 41 -0.791329 1
gene 1 21 27 0.673247 0 42 0.673247 1
gene 1 22 26 -1.35288 0 43 -1.35288 1
gene 1 22 27 0.498102 0 44 0.498102 1
gene 1 23 26 -0.0760223 0 45 -0.0760223 1
gene 1 23 27 -0.341687 0 46 -0.341687 1
gene 1 24 26 1.64942 0 47 1.64942 1
gene 1 24 27 -0.181729 0 48 -0.181729 1
gene 1 25 26 0.219213 0 49 0.219213 1
gene 1 25 27 -0.464011 0 50 -0.464011 1
genomeend 7

/* Organism #8 Fitness: 1.3 Error: 0 */
genomestart 8
trait 1 0.1 0 0 0 0 0 0 0 
node 1 1 1 1
node 2 1 1 1
node 3 1 1 1
node 4 1 1 1
node 5 1 1 1
node 6 1 1 1
node 7 1 1 1
node 8 1 1 1
node 9 1 1 1
node 10 1 1 1
node 11 1 1 1
node 12 1 1 1
node 13 1 1 1
node 14 1 1 1
node 15 1 1 1
node 16 1 1 1
node 17 1 1 1
node 18 1 1 1
node 19 1 1 1
node 20 1 1 1
node 21 1 1 1
node 22 1 1 1
node 23 1 1 1
node 24 1 1 1
node 25 1 1 3
node 26 1 0 2
node 27 1 0 2
gene 1 1 26 -0.33288 0 1 -0.33288 1
gene 1 1 27 -0.106716 0 2 -0.106716 1
gene 1 2 26 1.5042 0 3 1.5042 1
gene 1 2 27 -0.15467 0 4 -0.15467 1
gene 1 3 26 -0.490082 0 5 -0.490082 1
gene 1 3 27 1.05408 0 6 1.05408 1
gene 1 4 26 -0.983746 0 7 -0.983746 1
gene 1 4 27 0.00608576 0 8 0.00608576 1
gene 1 5 26 -1.22427 0 9 -1.22427 1
gene 1 5 27 0.76558 0 10 0.76558 1
gene 1 6 26 -1.16073 0 11 -1.16073 1
gene 1 6 27 0.346556 0 12 0.346556 1
gene 1 7 26 0.540413 0 13 0.540413 1
gene 1 7 27 0.655185 0 14 0.655185 1
gene 1 8 26 -1.46066 0 15 -1.46066 1
gene 1 8 27 -0.171696 0 16 -0.171696 1
gene 1 9 26 0.284243 0 17 0.284243 1
gene 1 9 27 -0.943257 0 18 -0.943257 1
gene 1 10 26 1.228 0 19 1.228 1
gene 1 10 27 0.25025 0 20 0.25025 1
gene 1 11 26 -0.694446 0 21 -0.694446 1
gene 1 11 27 -0.353386 0 22 -0.353386 1
gene 1 12 26 -0.532114 0 23 -0.532114 1
gene 1 12 27 1.34691 0 24 1.34691 1
gene 1 13 26 0.737945 0 25 0.737945 1
gene 1 13 27 -0.429179 0 26 -0.429179 1
gene 1 14 26 0.1692 0 27 0.1692 1
gene 1 14 27 -0.622055 0 28 -0.622055 1
gene 1 15 26 -0.519422 0 29 -0.519422 1
gene 1 15 27 -0.305804 0 30 -0.305804 1
gene 1 16 26 -1.28684 0 31 -1.28684 1
gene 1 16 27 -0.562763 0 32 -0.562763 1
gene 1 17 26 -0.331137 0 33 -0.331137 1
gene 1 17 27 -0.513776 0 34 -0.513776 1
gene 1 18 26 -0.901105 0 35 -0.901105 1
gene 1 18 27 -0.762626 0 36 -0.762626 1
gene 1 19 26 0.211497 0 37 0.211497 1
gene 1 19 27 -0.573071 0 38 -0.573071 1
gene 1 20 26 -1.0405 0 39 -1.0405 1
gene 1 20 27 -0.610836 0 40 -0.610836 1
gene 1 21 26 -0.725751 0 41 -0.725751 1
gene 1 21 27 1.34027 0 42 1.34027 1
gene 1 22 26 -0.742155 0 43 -0.742155 1
gene 1 22 27 0.88711 0 44 0.88711 1
gene 1 23 26 -0.595738 0 45 -0.595738 1
gene 1 23 27 0.62827 0 46 0.62827 1
gene 1 24 26 1.27344 0 47 1.27344 1
gene 1 24 27 -0.200361 0 48 -0.200361 1
gene 1 25 26 0.827024 0 49 0.827024 1
gene 1 25 27 -0.988786 0 50 -0.988786 1
genomeend 8

/* Organism #9 Fitness: 1.4 Error: 0 */
genomestart 9
trait 1 0.1 0 0 0 0 0 0 0 
node 1 1 1 1
node 2 1 1 1
node 3 1 1 1
node 4 1 1 1
node 5 1 1 1
node 6 1 1 1
node 7 1 1 1
node 8 1 1 1
node 9 1 1 1
node 10 1 1 1
node 11 1 1 1
node 12 1 1 1
node 13 1 1 1
node 14 1 1 1
node 15 1 1 1
node 16 1 1 1
node 17 1 1 1
node 18 1 1 1
node 19 1 1 1
node 20 1 1 1
node 21 1 1 1
node 22 1 1 1
node 23 1 1 1
node 24 1 1 1
node 25 1 1 3
node 26 1 0 2
node 27 1 0 2
gene 1 1 26 1.90264 0 1 1.90264 1
gene 1 1 27 -0.501633 0 2 -0.501633 1
gene 1 2 26 0.781742 0 3 0.781742 1
gene 1 2 27 -0.757495 0 4 -0.757495 1
gene 1 3 26 -0.534801 0 5 -0.534801 1
gene 1 3 27 -0.21471 0 6 -0.21471 1
gene 1 4 26 0.967251 0 7 0.967251 1
gene 1 4 27 -0.617239 0 8 -0.617239 1
gene 1 5 26 -0.511157 0 9 -0.511157 1
gene 1 5 27 -0.651228 0 10 -0.651228 1
gene 1 6 26 0.9148 0 11 0.9148 1
gene 1 6 27 -0.393917 0 12 -0.393917 1
gene 1 7 26 -1.10293 0 13 -1.10293 1
gene 1 7 27 1.121 0 14 1.121 1
gene 1 8 26 1.09385 0 15 1.09385 1
gene 1 8 27 -0.209007 0 16 -0.209007 1
gene 1 9 26 -0.795028 0 17 -0.795028 1
gene 1 9 27 0.380599 0 18 0.380599 1
gene 1 10 26 -0.370954 0 19 -0.370954 1
gene 1 10 27 -0.210639 0 20 -0.210639 1
gene 1 11 26 0.0419866 0 21 0.0419866 1
gene 1 11 27 -0.885846 0 22 -0.885846 1
gene 1 12 26 0.252718 0 23 0.252718 1
gene 1 12 27 -0.268176 0 24 -0.268176 1
gene 1 13 26 0.340503 0 25 0.340503 1
gene 1 13 27 -0.89146 0 26 -0.89146 1
gene 1 14 26 0.869356 0 27 0.869356 1
gene 1 14 27 -0.759389 0 28 -0.759389 1
gene 1 15 26 0.125086 0 29 0.125086 1
gene 1 15 27 -0.657676 0 30 -0.657676 1
gene 1 16 26 -1.68415 0 31 -1.68415 1
gene 1 16 27 -0.121452 0 32 -0.121452 1
gene 1 17 26 0.328797 0 33 0.328797 1
gene 1 17 27 0.965608 0 34 0.965608 1
gene 1 18 26 0.804543 0 35 0.804543 1
gene 1 18 27 0.792915 0 36 0.792915 1
gene 1 19 26 0.305303 0 37 0.305303 1
gene 1 19 27 -0.392933 0 38 -0.392933 1
gene 1 20 26 -0.276463 0 39 -0.276463 1
gene 1 20 27 0.961046 0 40 0.961046 1
gene 1 21 26 0.760056 0 41 0.760056 1
gene 1 21 27 0.024088 0 42 0.024088 1
gene 1 22 26 -0.685283 0 43 -0.685283 1
gene 1 22 27 -0.713454 0 44 -0.713454 1
gene 1 23 26 0.92945 0 45 0.92945 1
gene 1 23 27 -0.374159 0 46 -0.374159 1
gene 1 24 26 -0.0593476 0 47 -0.0593476 1
gene 1 24 27 1.29174 0 48 1.29174 1
gene 1 25 26 -0.464805 0 49 -0.464805 1
gene 1 25 27 -0.35521 0 50 -0.35521 1
genomeend 9
