# Supplementary material for: Automatic modular design of robot swarms using behavior trees as a control architecture
Source: PeerJ Comput Sci. 2020 Nov 9;6:e314. doi: 10.7717/peerj-cs.314 (PMC7924474; doi:10.7717/peerj-cs.314)
Supplement: Supplemental Information 3 [file peerj-cs-06-314-s003.zip › NEAT-private-master/misc/gen/gen_last_2_champ]

/* Organism #9 Fitness: 1.400000 Time: 0 */
genomestart 9
trait 1 0.100000 0.000000 0.000000 0.000000 0.000000 0.000000 0.000000 0.000000 
node 1 1 1 1
node 2 1 1 1
node 3 1 1 1
node 4 1 1 1
node 5 1 1 1
node 6 1 1 1
node 7 1 1 1
node 8 1 1 1
node 9 1 1 1
node 10 1 1 1
node 11 1 1 1
node 12 1 1 1
node 13 1 1 1
node 14 1 1 1
node 15 1 1 1
node 16 1 1 1
node 17 1 1 1
node 18 1 1 1
node 19 1 1 1
node 20 1 1 1
node 21 1 1 1
node 22 1 1 1
node 23 1 1 1
node 24 1 1 1
node 25 1 1 3
node 26 1 0 2
node 27 1 0 2
gene 1 1 26 1.90264 0 1 1.90264 1
gene 1 1 27 -0.501633 0 2 -0.501633 1
gene 1 2 26 0.781742 0 3 0.781742 1
gene 1 2 27 -0.757495 0 4 -0.757495 1
gene 1 3 26 -0.534801 0 5 -0.534801 1
gene 1 3 27 -0.21471 0 6 -0.21471 1
gene 1 4 26 0.967251 0 7 0.967251 1
gene 1 4 27 -0.617239 0 8 -0.617239 1
gene 1 5 26 -0.511157 0 9 -0.511157 1
gene 1 5 27 -0.651228 0 10 -0.651228 1
gene 1 6 26 0.9148 0 11 0.9148 1
gene 1 6 27 -0.393917 0 12 -0.393917 1
gene 1 7 26 -1.10293 0 13 -1.10293 1
gene 1 7 27 1.121 0 14 1.121 1
gene 1 8 26 1.09385 0 15 1.09385 1
gene 1 8 27 -0.209007 0 16 -0.209007 1
gene 1 9 26 -0.795028 0 17 -0.795028 1
gene 1 9 27 0.380599 0 18 0.380599 1
gene 1 10 26 -0.370954 0 19 -0.370954 1
gene 1 10 27 -0.210639 0 20 -0.210639 1
gene 1 11 26 0.0419866 0 21 0.0419866 1
gene 1 11 27 -0.885846 0 22 -0.885846 1
gene 1 12 26 0.252718 0 23 0.252718 1
gene 1 12 27 -0.268176 0 24 -0.268176 1
gene 1 13 26 0.340503 0 25 0.340503 1
gene 1 13 27 -0.89146 0 26 -0.89146 1
gene 1 14 26 0.869356 0 27 0.869356 1
gene 1 14 27 -0.759389 0 28 -0.759389 1
gene 1 15 26 0.125086 0 29 0.125086 1
gene 1 15 27 -0.657676 0 30 -0.657676 1
gene 1 16 26 -1.68415 0 31 -1.68415 1
gene 1 16 27 -0.121452 0 32 -0.121452 1
gene 1 17 26 0.328797 0 33 0.328797 1
gene 1 17 27 0.965608 0 34 0.965608 1
gene 1 18 26 0.804543 0 35 0.804543 1
gene 1 18 27 0.792915 0 36 0.792915 1
gene 1 19 26 0.305303 0 37 0.305303 1
gene 1 19 27 -0.392933 0 38 -0.392933 1
gene 1 20 26 -0.276463 0 39 -0.276463 1
gene 1 20 27 0.961046 0 40 0.961046 1
gene 1 21 26 0.760056 0 41 0.760056 1
gene 1 21 27 0.024088 0 42 0.024088 1
gene 1 22 26 -0.685283 0 43 -0.685283 1
gene 1 22 27 -0.713454 0 44 -0.713454 1
gene 1 23 26 0.92945 0 45 0.92945 1
gene 1 23 27 -0.374159 0 46 -0.374159 1
gene 1 24 26 -0.0593476 0 47 -0.0593476 1
gene 1 24 27 1.29174 0 48 1.29174 1
gene 1 25 26 -0.464805 0 49 -0.464805 1
gene 1 25 27 -0.35521 0 50 -0.35521 1
genomeend 9
