# Supplementary material for: Automatic modular design of robot swarms using behavior trees as a control architecture
Source: PeerJ Comput Sci. 2020 Nov 9;6:e314. doi: 10.7717/peerj-cs.314 (PMC7924474; doi:10.7717/peerj-cs.314)
Supplement: Supplemental Information 3 [file peerj-cs-06-314-s003.zip › NEAT-private-master/misc/gen/genome_goToLight]

genomestart 4
trait 1 0.1 0 0 0.479938 0 0 0 0 
node 1 1 1 1
node 2 1 1 1
node 3 1 1 1
node 4 1 1 1
node 5 1 1 1
node 6 1 1 1
node 7 1 1 1
node 8 1 1 1
node 9 1 1 1
node 10 1 1 1
node 11 1 1 1
node 12 1 1 1
node 13 1 1 1
node 14 1 1 1
node 15 1 1 1
node 16 1 1 1
node 17 1 1 1
node 18 1 1 1
node 19 1 1 1
node 20 1 1 1
node 21 1 1 1
node 22 1 1 1
node 23 1 1 3
node 24 1 0 2
node 25 1 0 2
gene 1 1 24 -4.82972 0 1 -4.82972 0
gene 1 1 25 1.69319 0 2 1.69319 0
gene 1 2 24 8 0 3 8 0
gene 1 2 25 4.52404 0 4 4.52404 0
gene 1 3 24 -2.31252 0 5 -2.31252 0
gene 1 3 25 1.69647 0 6 1.69647 0
gene 1 4 24 -2.21525 0 7 -2.21525 0
gene 1 4 25 6.26877 0 8 6.26877 0
gene 1 5 24 -2.72637 0 9 -2.72637 0
gene 1 5 25 -0.195734 0 10 -0.195734 1
gene 1 6 24 2.73237 0 11 2.73237 0
gene 1 6 25 -2.57109 0 12 -2.57109 0
gene 1 7 24 1.86474 0 13 1.86474 0
gene 1 7 25 0.380081 0 14 0.380081 0
gene 1 8 24 0.514396 0 15 0.514396 0
gene 1 8 25 2.50675 0 16 2.50675 0
gene 1 9 24 4.81217 0 17 4.81217 0
gene 1 9 25 1.59808 0 18 1.59808 0
gene 1 10 24 3.34059 0 19 3.34059 0
gene 1 10 25 8 0 20 8 1
gene 1 11 24 -3.91623 0 21 -3.91623 0
gene 1 11 25 -4.59542 0 22 -4.59542 0
gene 1 12 24 3.13676 0 23 3.13676 0
gene 1 12 25 1.94404 0 24 1.94404 0
gene 1 13 24 1.6014 0 25 1.6014 1
gene 1 13 25 5.10108 0 26 5.10108 0
gene 1 14 24 4.60748 0 27 4.60748 0
gene 1 14 25 -0.390286 0 28 -0.390286 0
gene 1 15 24 -0.736027 0 29 -0.736027 0
gene 1 15 25 -5.65726 0 30 -5.65726 0
gene 1 16 24 4.04982 0 31 4.04982 0
gene 1 16 25 5.04435 0 32 5.04435 0
gene 1 17 24 -1.12669 0 33 -1.12669 0
gene 1 17 25 -6.15056 0 34 -6.15056 0
gene 1 18 24 -0.272135 0 35 -0.272135 0
gene 1 18 25 -0.235574 0 36 -0.235574 0
gene 1 19 24 2.31883 0 37 2.31883 1
gene 1 19 25 0.130804 0 38 0.130804 0
gene 1 20 24 -1.32094 0 39 -1.32094 0
gene 1 20 25 -0.151504 0 40 -0.151504 0
gene 1 21 24 0.730674 0 41 0.730674 0
gene 1 21 25 -1.05422 0 42 -1.05422 0
gene 1 22 24 -3.73338 0 43 -3.73338 0
gene 1 22 25 1.22898 0 44 1.22898 0
gene 1 23 24 3.55186 0 45 3.55186 0
gene 1 23 25 -0.783447 0 46 -0.783447 0
gene 1 25 24 1.09176 0 56 1.09176 1
genomeend 4
