# Supplementary material for: Automatic modular design of robot swarms using behavior trees as a control architecture
Source: PeerJ Comput Sci. 2020 Nov 9;6:e314. doi: 10.7717/peerj-cs.314 (PMC7924474; doi:10.7717/peerj-cs.314)
Supplement: Supplemental Information 3 [file peerj-cs-06-314-s003.zip › NEAT-private-master/misc/neatConfigFiles/pole1startgenes]

genomestart 1
trait 1 0.1 0 0 0 0 0 0 0
trait 2 0.2 0 0 0 0 0 0 0
trait 3 0.3 0 0 0 0 0 0 0
node 1 0 1 3
node 2 0 1 1
node 3 0 1 1
node 4 0 1 1
node 5 0 1 1
node 6 0 0 2
node 7 0 0 2
gene 1 1 6 0.0 0 1 0 1
gene 2 2 6 0.0 0 2 0 1
gene 3 3 6 0.0 0 3 0 1
gene 1 4 6 0.0 0 4 0 1
gene 2 5 6 0.0 0 5 0 1
gene 3 1 7 0.0 0 6 0 1
gene 1 2 7 0.0 0 7 0 1
gene 2 3 7 0.0 0 8 0 1
gene 3 4 7 0.0 0 9 0 1
gene 1 5 7 0.0 0 10 0 1
genomeend 1
