# Supplementary material for: Automatic modular design of robot swarms using behavior trees as a control architecture
Source: PeerJ Comput Sci. 2020 Nov 9;6:e314. doi: 10.7717/peerj-cs.314 (PMC7924474; doi:10.7717/peerj-cs.314)
Supplement: Supplemental Information 3 [file peerj-cs-06-314-s003.zip › NEAT-private-master/misc/neatConfigFiles/pole2startgenes]

genomestart 1
trait 1 0.1 0 0 0 0 0 0 0
node 1 0 1 1
node 2 0 1 1
node 3 0 1 1
node 4 0 1 3
node 5 0 0 2
gene 1 1 5 0.0 0 1 0 1
gene 1 2 5 0.0 0 2 0 1
gene 1 3 5 0.0 0 3 0 1
gene 1 4 5 0.0 0 4 0 1
genomeend 1
