# Supplementary material for: Automatic modular design of robot swarms using behavior trees as a control architecture
Source: PeerJ Comput Sci. 2020 Nov 9;6:e314. doi: 10.7717/peerj-cs.314 (PMC7924474; doi:10.7717/peerj-cs.314)
Supplement: Supplemental Information 3 [file peerj-cs-06-314-s003.zip › NEAT-private-master/misc/neatConfigFiles/pole2startgenes1]

genomestart 1
trait 1 0.1 0 0 0 0 0 0 0
trait 2 0.2 0 0 0 0 0 0 0
trait 3 0.3 0 0 0 0 0 0 0
node 1 0 1 1
node 2 0 1 1
node 3 0 1 1
node 4 0 1 1
node 5 0 1 1
node 6 0 1 1
node 7 0 1 3
node 8 0 0 2
gene 1 1 8 0.0 0 1 0 1
gene 2 2 8 0.0 0 2 0 1
gene 3 3 8 0.0 0 3 0 1
gene 1 4 8 0.0 0 4 0 1
gene 2 5 8 0.0 0 5 0 1
gene 2 6 8 0.0 0 6 0 1
gene 2 7 8 0.0 0 7 0 1
genomeend 1
