# Supplementary material for: Automatic modular design of robot swarms using behavior trees as a control architecture
Source: PeerJ Comput Sci. 2020 Nov 9;6:e314. doi: 10.7717/peerj-cs.314 (PMC7924474; doi:10.7717/peerj-cs.314)
Supplement: Supplemental Information 3 [file peerj-cs-06-314-s003.zip › NEAT-private-master/misc/old_loop_functions/CMakeLists.txt]

# Add the header files to the search path
include_directories(${CMAKE_SOURCE_DIR})

# Set libraries search path (needed for the target_link_libraries)
link_directories(
	${CMAKE_BINARY_DIR}/NEAT
	${CMAKE_BINARY_DIR}/controllers/epuck_nn
)

# Add the shared library neat_loop_function
# Note: shared libraries are linked dynamically and loaded at runtime
add_library(neat_loop_function SHARED neat_loop_function.cpp)

# Link the library neat_loop_function with the necessary libraries
target_link_libraries(neat_loop_function
  neat
  epuck_nn
  argos3core_simulator
  argos3plugin_simulator_dynamics2d
  argos3plugin_simulator_entities
  argos3plugin_simulator_epuck
  argos3plugin_simulator_genericrobot
  argos3plugin_simulator_media)


####################################
## Loop Functions for Experiments ##
####################################

# For the aggregation with ambient cues:
add_subdirectory(aac)

# For the largest covering network
# add_subdirectory(lcn)

# For the shelter with constrained access
# add_subdirectory(sca)

# For the the coverage with forbidden areas
# add_subdirectory(cfa)

# For the surface and perimeter coverage
# add_subdirectory(spc)


###########################
## Other Loop Functions  ##
###########################

add_subdirectory(other)
