# Supplementary material for: Automatic modular design of robot swarms using behavior trees as a control architecture
Source: PeerJ Comput Sci. 2020 Nov 9;6:e314. doi: 10.7717/peerj-cs.314 (PMC7924474; doi:10.7717/peerj-cs.314)
Supplement: Supplemental Information 3 [file peerj-cs-06-314-s003.zip › NEAT-private-master/misc/old_loop_functions/lcn/CMakeLists.txt]

set(epuck_lcn_loop_functions_HEADERS
  CEpuckLCNLoopFunction.h
)

set(epuck_lcn_loop_functions_IMPLEMENTATIONS
  CEpuckLCNLoopFunction.cpp
)

#if(ARGOS_COMPILE_REAL_EPUCK)
 
#else(ARGOS_COMPILE_REAL_EPUCK)

	add_library(lcn_loop_functions SHARED ${epuck_lcn_loop_functions_IMPLEMENTATIONS})
	target_link_libraries(lcn_loop_functions neat_loop_function)

#endif(ARGOS_COMPILE_REAL_EPUCK)
	
