# Supplementary material for: Automatic modular design of robot swarms using behavior trees as a control architecture
Source: PeerJ Comput Sci. 2020 Nov 9;6:e314. doi: 10.7717/peerj-cs.314 (PMC7924474; doi:10.7717/peerj-cs.314)
Supplement: Supplemental Information 3 [file peerj-cs-06-314-s003.zip › NEAT-private-master/misc/old_loop_functions/other/CMakeLists.txt]

# For the goToLight loop function.
add_library(goToLight_loop_function SHARED goToLight_loop_function.cpp)
target_link_libraries(goToLight_loop_function neat_loop_function)

# For the aggregation loop function.
#add_library(aggregation_loop_function SHARED aggregation_loop_function.cpp)
#target_link_libraries(aggregation_loop_function neat_loop_function)

# For the obstacleAvoidance loop function.
#add_library(obstacleAvoidance_loop_function SHARED obstacleAvoidance_loop_function.cpp)
#target_link_libraries(obstacleAvoidance_loop_function neat_loop_function)
	
