# Supplementary material for: Automatic modular design of robot swarms using behavior trees as a control architecture
Source: PeerJ Comput Sci. 2020 Nov 9;6:e314. doi: 10.7717/peerj-cs.314 (PMC7924474; doi:10.7717/peerj-cs.314)
Supplement: Supplemental Information 3 [file peerj-cs-06-314-s003.zip › NEAT-private-master/misc/old_loop_functions/other/aggregation_loop_function.h]

/* Loop-function */
#include "neat_loop_function.h"

/****************************************/
/****************************************/

using namespace argos;

class CAggregationLoopFunctions : public CNeatLoopFunctions {

public:

   CAggregationLoopFunctions();
   virtual ~CAggregationLoopFunctions();

   virtual void Init(TConfigurationNode& t_node);
   //virtual void PostStep();
   virtual void PostExperiment();
   virtual CColor GetFloorColor(const CVector2& c_pos_on_floor);

private:

   double m_unRadius;

};
