# Supplementary material for: Automatic modular design of robot swarms using behavior trees as a control architecture
Source: PeerJ Comput Sci. 2020 Nov 9;6:e314. doi: 10.7717/peerj-cs.314 (PMC7924474; doi:10.7717/peerj-cs.314)
Supplement: Supplemental Information 3 [file peerj-cs-06-314-s003.zip › NEAT-private-master/misc/old_loop_functions/other/goToLight_loop_function.h]

/* Loop-function */
#include "../neat_loop_function.h"

#include <argos3/plugins/simulator/entities/light_entity.h>


/****************************************/
/****************************************/

using namespace argos;

class CGoToLightLoopFunctions : public CNeatLoopFunctions {

public:

   CGoToLightLoopFunctions();
   virtual ~CGoToLightLoopFunctions();

   virtual void Init(TConfigurationNode& t_node);
   virtual void Reset();
   virtual void PostStep();

private:

   CLightEntity* m_pcLight;
};
