# Supplementary material for: Automatic modular design of robot swarms using behavior trees as a control architecture
Source: PeerJ Comput Sci. 2020 Nov 9;6:e314. doi: 10.7717/peerj-cs.314 (PMC7924474; doi:10.7717/peerj-cs.314)
Supplement: Supplemental Information 3 [file peerj-cs-06-314-s003.zip › NEAT-private-master/misc/old_loop_functions/other/obstacleAvoidance_loop_function.h]

/* Loop-function */
#include "neat_loop_function.h"

/****************************************/
/****************************************/

using namespace argos;

class CObstacleAvoidanceLoopFunctions : public CNeatLoopFunctions {

public:

   CObstacleAvoidanceLoopFunctions();
   virtual ~CObstacleAvoidanceLoopFunctions();

   virtual void PostStep();

};
