# Supplementary material for: Automatic modular design of robot swarms using behavior trees as a control architecture
Source: PeerJ Comput Sci. 2020 Nov 9;6:e314. doi: 10.7717/peerj-cs.314 (PMC7924474; doi:10.7717/peerj-cs.314)
Supplement: Supplemental Information 3 [file peerj-cs-06-314-s003.zip › NEAT-private-master/src/CMakeLists.txt]

#

# Set up ARGoS compilation information
include_directories(${CMAKE_SOURCE_DIR} ${ARGOS_INCLUDE_DIRS})
link_directories(${ARGOS_LIBRARY_DIRS})

# Headers
set(CONTROLLER_HEADERS
      NEATController.h)

# Sources
set(CONTROLLER_SOURCES
      NEATController.cpp)

add_library(neat_controller SHARED ${CONTROLLER_HEADERS} ${CONTROLLER_SOURCES} )
target_link_libraries(neat_controller neat argos3plugin_${ARGOS_BUILD_FOR}_epuck)

if(ARGOS_BUILD_FOR_SIMULATOR)
  add_subdirectory(controllers)
  add_subdirectory(NEAT)
  add_subdirectory(program)
  add_subdirectory(genome_parser)
else()                                  #else build for robots
  add_subdirectory(controllers)
  add_subdirectory(NEAT)
endif()
