# Supplementary material for: Automatic modular design of robot swarms using behavior trees as a control architecture
Source: PeerJ Comput Sci. 2020 Nov 9;6:e314. doi: 10.7717/peerj-cs.314 (PMC7924474; doi:10.7717/peerj-cs.314)
Supplement: Supplemental Information 3 [file peerj-cs-06-314-s003.zip › NEAT-private-master/src/NEAT/CMakeLists.txt]

# Take all .cpp files and put it in the variable neat_sources
FILE(GLOB neat_sources *.cpp)

# Take all .h files and put it in the variable neat_header
FILE(GLOB neat_header *.h)

# Add the shared library neat
# shared libraries are linked dynamically and loaded at runtime

add_library(neat SHARED ${neat_header} ${neat_sources})
