# Supplementary material for: Automatic modular design of robot swarms using behavior trees as a control architecture
Source: PeerJ Comput Sci. 2020 Nov 9;6:e314. doi: 10.7717/peerj-cs.314 (PMC7924474; doi:10.7717/peerj-cs.314)
Supplement: Supplemental Information 3 [file peerj-cs-06-314-s003.zip › NEAT-private-master/src/NEAT/Info/CHANGES]

CHANGE HISTORY

7/19/10 - license update (1.2)
 - Re-release package under Apache 2.0 license per authors' request
 - Fix compilation errors with GCC 4.x.x and above
 - Make sure executable requires the paramfile command line argument.
 - Update README

8/12/11 - fixes (1.2.1)
 - Fix typo in NNode::depth() causing max_depth to be calculated incorrectly.
 - Fix Makefile optimization flag and a few minor memory issues.
 - Fix a performance regression with the Markovian double pole balancing experiment, mainly by increasing weight caps.
 - Consider failed runs when printing the average number of evaluations.
