# Supplementary material for: Automatic modular design of robot swarms using behavior trees as a control architecture
Source: PeerJ Comput Sci. 2020 Nov 9;6:e314. doi: 10.7717/peerj-cs.314 (PMC7924474; doi:10.7717/peerj-cs.314)
Supplement: Supplemental Information 3 [file peerj-cs-06-314-s003.zip › NEAT-private-master/src/NEAT/Info/CMakeLists.txt]

cmake_minimum_required(VERSION 2.4)

PROJECT( neat )

FILE(GLOB neat_sources *.cpp)

ADD_EXECUTABLE( neat ${neat_sources} )
