# Supplementary material for: Automatic modular design of robot swarms using behavior trees as a control architecture
Source: PeerJ Comput Sci. 2020 Nov 9;6:e314. doi: 10.7717/peerj-cs.314 (PMC7924474; doi:10.7717/peerj-cs.314)
Supplement: Supplemental Information 3 [file peerj-cs-06-314-s003.zip › NEAT-private-master/src/NEAT/Info/experiments.cpp]

/*
 Copyright 2001 The University of Texas at Austin

   Licensed under the Apache License, Version 2.0 (the "License");
   you may not use this file except in compliance with the License.
   You may obtain a copy of the License at

       http://www.apache.org/licenses/LICENSE-2.0

   Unless required by applicable law or agreed to in writing, software
   distributed under the License is distributed on an "AS IS" BASIS,
   WITHOUT WARRANTIES OR CONDITIONS OF ANY KIND, either express or implied.
   See the License for the specific language governing permissions and
   limitations under the License.
*/
#include "experiments.h"
#include <cstring>

//#define NO_SCREEN_OUT 

//Perform evolution on XOR, for gens generations
Population *xor_test(int gens) {
    Population *pop=0;
    Genome *start_genome;
    char curword[20];
    int id;

    ostringstream *fnamebuf;
    int gen;
 
    int evals[NEAT::num_runs];  //Hold records for each run
    int genes[NEAT::num_runs];
    int nodes[NEAT::num_runs];
    int winnernum;
    int winnergenes;
    int winnernodes;
    //For averaging
    int totalevals=0;
    int totalgenes=0;
    int totalnodes=0;
    int expcount;
    int samples;  //For averaging

    memset (evals, 0, NEAT::num_runs * sizeof(int));
    memset (genes, 0, NEAT::num_runs * sizeof(int));
    memset (nodes, 0, NEAT::num_runs * sizeof(int));

    ifstream iFile("xorstartgenes",ios::in);

    cout<<"START XOR TEST"<<endl;

    cout<<"Reading in the start genome"<<endl;
    //Read in the start Genome
    iFile>>curword;
    iFile>>id;
    cout<<"Reading in Genome id "<<id<<endl;
    start_genome=new Genome(id,iFile);
    iFile.close();

    for(expcount=0;expcount<NEAT::num_runs;expcount++) {
      //Spawn the Population
      cout<<"Spawning Population off Genome2"<<endl;

      pop=new Population(start_genome,NEAT::pop_size);
      
      cout<<"Verifying Spawned Pop"<<endl;
      pop->verify();
      
      for (gen=1;gen<=gens;gen++) {
	cout<<"Epoch "<<gen<<endl;	

	//This is how to make a custom filename
	fnamebuf=new ostringstream();
	(*fnamebuf)<<"gen_"<<gen<<ends;  //needs end marker

	#ifndef NO_SCREEN_OUT
	cout<<"name of fname: "<<fnamebuf->str()<<endl;
	#endif

	char temp[50];
	sprintf (temp, "gen_%d", gen);

	//Check for success
	if (xor_epoch(pop,gen,temp,winnernum,winnergenes,winnernodes)) {
	  //	if (xor_epoch(pop,gen,fnamebuf->str(),winnernum,winnergenes,winnernodes)) {
	  //Collect Stats on end of experiment
	  evals[expcount]=NEAT::pop_size*(gen-1)+winnernum;
	  genes[expcount]=winnergenes;
	  nodes[expcount]=winnernodes;
	  gen=gens;

	}
	
	//Clear output filename
	fnamebuf->clear();
	delete fnamebuf;
	
      }

      if (expcount<NEAT::num_runs-1) delete pop;
      
    }

    //Average and print stats
    cout<<"Nodes: "<<endl;
    for(expcount=0;expcount<NEAT::num_runs;expcount++) {
      cout<<nodes[expcount]<<endl;
      totalnodes+=nodes[expcount];
    }
    
    cout<<"Genes: "<<endl;
    for(expcount=0;expcount<NEAT::num_runs;expcount++) {
      cout<<genes[expcount]<<endl;
      totalgenes+=genes[expcount];
    }
    
    cout<<"Evals "<<endl;
    samples=0;
    for(expcount=0;expcount<NEAT::num_runs;expcount++) {
      cout<<evals[expcount]<<endl;
      if (evals[expcount]>0)
      {
	totalevals+=evals[expcount];
	samples++;
      }
    }

    cout<<"Failures: "<<(NEAT::num_runs-samples)<<" out of "<<NEAT::num_runs<<" runs"<<endl;
    cout<<"Average Nodes: "<<(samples>0 ? (double)totalnodes/samples : 0)<<endl;
    cout<<"Average Genes: "<<(samples>0 ? (double)totalgenes/samples : 0)<<endl;
    cout<<"Average Evals: "<<(samples>0 ? (double)totalevals/samples : 0)<<endl;

    return pop;

}

bool xor_evaluate(Organism *org) {
  Network *net;
  double out[4]; //The four outputs
  double this_out; //The current output
  int count;
  double errorsum;

  bool success;  //Check for successful activation
  int numnodes;  /* Used to figure out how many nodes
		    should be visited during activation */

  int net_depth; //The max depth of the network to be activated
  int relax; //Activates until relaxation

  //The four possible input combinations to xor
  //The first number is for biasing
  double in[4][3]={{1.0,0.0,0.0},
		   {1.0,0.0,1.0},
		   {1.0,1.0,0.0},
		   {1.0,1.0,1.0}};
  
  net=org->net;
  numnodes=((org->gnome)->nodes).size();

  net_depth=net->max_depth();

  //TEST CODE: REMOVE
  //cout<<"ACTIVATING: "<<org->gnome<<endl;
  //cout<<"DEPTH: "<<net_depth<<endl;

  //Load and activate the network on each input
  for(count=0;count<=3;count++) {
    net->load_sensors(in[count]);

    //Relax net and get output
    success=net->activate();

    //use depth to ensure relaxation
    for (relax=0;relax<=net_depth;relax++) {
      success=net->activate();
      this_out=(*(net->outputs.begin()))->activation;
    }

    out[count]=(*(net->outputs.begin()))->activation;

    net->flush();

  }
  
  if (success) {
    errorsum=(fabs(out[0])+fabs(1.0-out[1])+fabs(1.0-out[2])+fabs(out[3]));
    org->fitness=pow((4.0-errorsum),2);
    org->error=errorsum;
  }
  else {
    //The network is flawed (shouldnt happen)
    errorsum=999.0;
    org->fitness=0.001;
  }

  #ifndef NO_SCREEN_OUT
  cout<<"Org "<<(org->gnome)->genome_id<<"                                     error: "<<errorsum<<"  ["<<out[0]<<" "<<out[1]<<" "<<out[2]<<" "<<out[3]<<"]"<<endl;
  cout<<"Org "<<(org->gnome)->genome_id<<"                                     fitness: "<<org->fitness<<endl;
  #endif

  //  if (errorsum<0.05) { 
  //if (errorsum<0.2) {
  if ((out[0]<0.5)&&(out[1]>=0.5)&&(out[2]>=0.5)&&(out[3]<0.5)) {
    org->winner=true;
    return true;
  }
  else {
    org->winner=false;
    return false;
  }

}

int xor_epoch(Population *pop,int generation,char *filename,int &winnernum,int &winnergenes,int &winnernodes) {
  vector<Organism*>::iterator curorg;
  vector<Species*>::iterator curspecies;
  //char cfilename[100];
  //strncpy( cfilename, filename.c_str(), 100 );

  //ofstream cfilename(filename.c_str());

  bool win=false;


  //Evaluate each organism on a test
  for(curorg=(pop->organisms).begin();curorg!=(pop->organisms).end();++curorg) {
    if (xor_evaluate(*curorg)) {
      win=true;
      winnernum=(*curorg)->gnome->genome_id;
      winnergenes=(*curorg)->gnome->extrons();
      winnernodes=((*curorg)->gnome->nodes).size();
      if (winnernodes==5) {
	//You could dump out optimal genomes here if desired
	//(*curorg)->gnome->print_to_filename("xor_optimal");
	//cout<<"DUMPED OPTIMAL"<<endl;
      }
    }
  }
  
  //Average and max their fitnesses for dumping to file and snapshot
  for(curspecies=(pop->species).begin();curspecies!=(pop->species).end();++curspecies) {

    //This experiment control routine issues commands to collect ave
    //and max fitness, as opposed to having the snapshot do it, 
    //because this allows flexibility in terms of what time
    //to observe fitnesses at

    (*curspecies)->compute_average_fitness();
    (*curspecies)->compute_max_fitness();
  }

  //Take a snapshot of the population, so that it can be
  //visualized later on
  //if ((generation%1)==0)
  //  pop->snapshot();

  //Only print to file every print_every generations
  if  (win||
       ((generation%(NEAT::print_every))==0))
    pop->print_to_file_by_species(filename);


  if (win) {
    for(curorg=(pop->organisms).begin();curorg!=(pop->organisms).end();++curorg) {
      if ((*curorg)->winner) {
	cout<<"WINNER IS #"<<((*curorg)->gnome)->genome_id<<endl;
	//Prints the winner to file
	//IMPORTANT: This causes generational file output!
	print_Genome_tofile((*curorg)->gnome,"xor_winner");
      }
    }
    
  }

  pop->epoch(generation);

  if (win) return 1;
  else return 0;

}

//Perform evolution on single pole balacing, for gens generations
Population *pole1_test(int gens) {
    Population *pop=0;
    Genome *start_genome;
    char curword[20];
    int id;

    ostringstream *fnamebuf;
    int gen;

    int expcount;
    int status;
    int runs[NEAT::num_runs];
    int totalevals;
    int samples;  //For averaging

    memset (runs, 0, NEAT::num_runs * sizeof(int));

    ifstream iFile("pole1startgenes",ios::in);

    cout<<"START SINGLE POLE BALANCING EVOLUTION"<<endl;

    cout<<"Reading in the start genome"<<endl;
    //Read in the start Genome
    iFile>>curword;
    iFile>>id;
    cout<<"Reading in Genome id "<<id<<endl;
    start_genome=new Genome(id,iFile);
    iFile.close();
  
    //Run multiple experiments
    for(expcount=0;expcount<NEAT::num_runs;expcount++) {

      cout<<"EXPERIMENT #"<<expcount<<endl;

      cout<<"Start Genome: "<<start_genome<<endl;
      
      //Spawn the Population
      cout<<"Spawning Population off Genome"<<endl;
      
      pop=new Population(start_genome,NEAT::pop_size);
      
      cout<<"Verifying Spawned Pop"<<endl;
      pop->verify();

      for (gen=1;gen<=gens;gen++) {
	cout<<"Generation "<<gen<<endl;
	
	fnamebuf=new ostringstream();
	(*fnamebuf)<<"gen_"<<gen<<ends;  //needs end marker

#ifndef NO_SCREEN_OUT
	cout<<"name of fname: "<<fnamebuf->str()<<endl;
#endif	

	char temp[50];
        sprintf (temp, "gen_%d", gen);

	status=pole1_epoch(pop,gen,temp);
	//status=(pole1_epoch(pop,gen,fnamebuf->str()));
	
	if (status) {
	  runs[expcount]=status;
	  gen=gens+1;
	}
	
	fnamebuf->clear();
	delete fnamebuf;
	
      }

      if (expcount<NEAT::num_runs-1) delete pop;
    }

    totalevals=0;
    samples=0;
    for(expcount=0;expcount<NEAT::num_runs;expcount++) {
      cout<<runs[expcount]<<endl;
      if (runs[expcount]>0)
      {
        totalevals+=runs[expcount];
        samples++;
      }
    }

    cout<<"Failures: "<<(NEAT::num_runs-samples)<<" out of "<<NEAT::num_runs<<" runs"<<endl;
    cout<<"Average evals: "<<(samples>0 ? (double)totalevals/samples : 0)<<endl;

    return pop;

}

int pole1_epoch(Population *pop,int generation,char *filename) {
  vector<Organism*>::iterator curorg;
  vector<Species*>::iterator curspecies;
  //char cfilename[100];
  //strncpy( cfilename, filename.c_str(), 100 );

  //ofstream cfilename(filename.c_str());

  bool win=false;
  int winnernum;

  //Evaluate each organism on a test
  for(curorg=(pop->organisms).begin();curorg!=(pop->organisms).end();++curorg) {
    if (pole1_evaluate(*curorg)) win=true;
  }
  
  //Average and max their fitnesses for dumping to file and snapshot
  for(curspecies=(pop->species).begin();curspecies!=(pop->species).end();++curspecies) {

    //This experiment control routine issues commands to collect ave
    //and max fitness, as opposed to having the snapshot do it, 
    //because this allows flexibility in terms of what time
    //to observe fitnesses at

    (*curspecies)->compute_average_fitness();
    (*curspecies)->compute_max_fitness();
  }

  //Take a snapshot of the population, so that it can be
  //visualized later on
  //if ((generation%1)==0)
  //  pop->snapshot();

  //Only print to file every print_every generations
  if  (win||
       ((generation%(NEAT::print_every))==0))
    pop->print_to_file_by_species(filename);

  if (win) {
    for(curorg=(pop->organisms).begin();curorg!=(pop->organisms).end();++curorg) {
      if ((*curorg)->winner) {
	winnernum=((*curorg)->gnome)->genome_id;
	cout<<"WINNER IS #"<<((*curorg)->gnome)->genome_id<<endl;
      }
    }    
  }

  //Create the next generation
  pop->epoch(generation);

  if (win) return ((generation-1)*NEAT::pop_size+winnernum);
  else return 0;

}

bool pole1_evaluate(Organism *org) {
  Network *net;

  int numnodes;  /* Used to figure out how many nodes
		    should be visited during activation */
  int thresh;  /* How many visits will be allowed before giving up 
		  (for loop detection) */

  //  int MAX_STEPS=120000;
 int MAX_STEPS=100000;
  
  net=org->net;
  numnodes=((org->gnome)->nodes).size();
  thresh=numnodes*2;  //Max number of visits allowed per activation
  
  //Try to balance a pole now
  org->fitness = go_cart(net,MAX_STEPS,thresh);

#ifndef NO_SCREEN_OUT
  cout<<"Org "<<(org->gnome)->genome_id<<" fitness: "<<org->fitness<<endl;
#endif

  //Decide if its a winner
  if (org->fitness>=MAX_STEPS) { 
    org->winner=true;
    return true;
  }
  else {
    org->winner=false;
    return false;
  }

}

//     cart_and_pole() was take directly from the pole simulator written
//     by Richard Sutton and Charles Anderson.
int go_cart(Network *net,int max_steps,int thresh)
{
   float x,			/* cart position, meters */
         x_dot,			/* cart velocity */
         theta,			/* pole angle, radians */
         theta_dot;		/* pole angular velocity */
   int steps=0,y;

   int random_start=1;

   double in[5];  //Input loading array

   double out1;
   double out2;

//     double one_degree= 0.0174532;	/* 2pi/360 */
//     double six_degrees=0.1047192;
   double twelve_degrees=0.2094384;
//     double thirty_six_degrees= 0.628329;
//     double fifty_degrees=0.87266;

   vector<NNode*>::iterator out_iter;

   if (random_start) {
     /*set up random start state*/
     x = (lrand48()%4800)/1000.0 - 2.4;
     x_dot = (lrand48()%2000)/1000.0 - 1;
     theta = (lrand48()%400)/1000.0 - .2;
     theta_dot = (lrand48()%3000)/1000.0 - 1.5;
    }
   else 
     x = x_dot = theta = theta_dot = 0.0;
   
   /*--- Iterate through the action-learn loop. ---*/
   while (steps++ < max_steps)
     {
       
       /*-- setup the input layer based on the four iputs --*/
       //setup_input(net,x,x_dot,theta,theta_dot);
       in[0]=1.0;  //Bias
       in[1]=(x + 2.4) / 4.8;;
       in[2]=(x_dot + .75) / 1.5;
       in[3]=(theta + twelve_degrees) / .41;
       in[4]=(theta_dot + 1.0) / 2.0;
       net->load_sensors(in);

       //activate_net(net);   /*-- activate the network based on the input --*/
       //Activate the net
       //If it loops, exit returning only fitness of 1 step
       if (!(net->activate())) return 1;

      /*-- decide which way to push via which output unit is greater --*/
       out_iter=net->outputs.begin();
       out1=(*out_iter)->activation;
       ++out_iter;
       out2=(*out_iter)->activation;
       if (out1 > out2)
	 y = 0;
       else
	 y = 1;
       
       /*--- Apply action to the simulated cart-pole ---*/
       cart_pole(y, &x, &x_dot, &theta, &theta_dot);
       
       /*--- Check for failure.  If so, return steps ---*/
       if (x < -2.4 || x > 2.4  || theta < -twelve_degrees ||
	   theta > twelve_degrees) 
         return steps;             
     }
   
   return steps;
} 


//     cart_and_pole() was take directly from the pole simulator written
//     by Richard Sutton and Charles Anderson.
//     This simulator uses normalized, continous inputs instead of 
//    discretizing the input space.
/*----------------------------------------------------------------------
   cart_pole:  Takes an action (0 or 1) and the current values of the
 four state variables and updates their values by estimating the state
 TAU seconds later.
----------------------------------------------------------------------*/
void cart_pole(int action, float *x,float *x_dot, float *theta, float *theta_dot) {
  float xacc,thetaacc,force,costheta,sintheta,temp;
  
  const float GRAVITY=9.8;
  const float MASSCART=1.0;
  const float MASSPOLE=0.1;
  const float TOTAL_MASS=(MASSPOLE + MASSCART);
  const float LENGTH=0.5;	  /* actually half the pole's length */
  const float POLEMASS_LENGTH=(MASSPOLE * LENGTH);
  const float FORCE_MAG=10.0;
  const float TAU=0.02;	  /* seconds between state updates */
  const float FOURTHIRDS=1.3333333333333;

  force = (action>0)? FORCE_MAG : -FORCE_MAG;
  costheta = cos(*theta);
  sintheta = sin(*theta);
  
  temp = (force + POLEMASS_LENGTH * *theta_dot * *theta_dot * sintheta)
    / TOTAL_MASS;
  
  thetaacc = (GRAVITY * sintheta - costheta* temp)
    / (LENGTH * (FOURTHIRDS - MASSPOLE * costheta * costheta
		 / TOTAL_MASS));
  
  xacc  = temp - POLEMASS_LENGTH * thetaacc* costheta / TOTAL_MASS;
  
  /*** Update the four state variables, using Euler's method. ***/
  
  *x  += TAU * *x_dot;
  *x_dot += TAU * xacc;
  *theta += TAU * *theta_dot;
  *theta_dot += TAU * thetaacc;
}

/* ------------------------------------------------------------------ */
/* Double pole balacing                                               */
/* ------------------------------------------------------------------ */

//Perform evolution on double pole balacing, for gens generations
//If velocity is false, then velocity information will be withheld from the 
//network population (non-Markov)
Population *pole2_test(int gens,int velocity) {
    Population *pop=0;
    Genome *start_genome;
    char curword[20];
    int id;

    ostringstream *fnamebuf;
    int gen;
    CartPole *thecart;

    //Stat collection variables
    int highscore;
    int record[NEAT::num_runs][1000];
    double recordave[1000];
    int genesrec[NEAT::num_runs][1000];
    double genesave[1000];
    int nodesrec[NEAT::num_runs][1000];
    double nodesave[1000];
    int winnergens[NEAT::num_runs];
    int initcount;
    int champg, champn, winnernum;  //Record number of genes and nodes in champ
    int run;
    int curtotal; //For averaging
    int samples;  //For averaging

    ofstream oFile("statout",ios::out);

    champg=0;
    champn=0;

    //Initialize the stat recording arrays
    for (initcount=0;initcount<gens;initcount++) {
      recordave[initcount]=0;
      genesave[initcount]=0;
      nodesave[initcount]=0;
      for (run=0;run<NEAT::num_runs;++run) {
	record[run][initcount]=0;
	genesrec[run][initcount]=0;
	nodesrec[run][initcount]=0;
      }
    }
    memset (winnergens, 0, NEAT::num_runs * sizeof(int));

    char *non_markov_starter="pole2startgenes2";
    char *markov_starter="pole2startgenes1";
    char *startstring;

    if (velocity==0) startstring=non_markov_starter;
    else if (velocity==1) startstring=markov_starter;
    ifstream iFile(startstring,ios::in);
    //ifstream iFile("pole2startgenes",ios::in);

    cout<<"START DOUBLE POLE BALANCING EVOLUTION"<<endl;
    if (!velocity)
      cout<<"NO VELOCITY INPUT"<<endl;

    cout<<"Reading in the start genome"<<endl;
    //Read in the start Genome
    iFile>>curword;
    iFile>>id;
    cout<<"Reading in Genome id "<<id<<endl;
    start_genome=new Genome(id,iFile);
    iFile.close();

    cout<<"Start Genome: "<<start_genome<<endl;

    for (run=0;run<NEAT::num_runs;run++) {
      
      cout<<"RUN #"<<run<<endl;

      //Spawn the Population from starter gene
      cout<<"Spawning Population off Genome"<<endl;
      pop=new Population(start_genome,NEAT::pop_size);
      
      //Alternative way to start off of randomly connected genomes
      //pop=new Population(pop_size,7,1,10,false,0.3);

      cout<<"Verifying Spawned Pop"<<endl;
      pop->verify();
      
      //Create the Cart
      thecart=new CartPole(true,velocity);
      
      for (gen=1;gen<=gens;gen++) {
	cout<<"Epoch "<<gen<<endl;
	
	fnamebuf=new ostringstream();
	(*fnamebuf)<<"gen_"<<gen<<ends;  //needs end marker
#ifndef NO_SCREEN_OUT
	cout<<"name of fname: "<<fnamebuf->str()<<endl;
#endif

	char temp[50];
        sprintf (temp, "gen_%d", gen);

	highscore=pole2_epoch(pop,gen,temp,velocity, thecart,champg,champn,winnernum,oFile);
	//highscore=pole2_epoch(pop,gen,fnamebuf->str(),velocity, thecart,champg,champn,winnernum,oFile);  
	
	//cout<<"GOT HIGHSCORE FOR GEN "<<gen<<": "<<highscore-1<<endl;
	
	record[run][gen-1]=highscore-1;
	genesrec[run][gen-1]=champg;
	nodesrec[run][gen-1]=champn;
	
	fnamebuf->clear();
	delete fnamebuf;
	
	//Stop right at the winnergen
	if (((pop->winnergen)!=0)&&(gen==(pop->winnergen))) {
	  winnergens[run]=NEAT::pop_size*(gen-1)+winnernum;
	  gen=gens+1;
	}
	
	//In non-MARKOV, stop right at winning (could go beyond if desired)
	if ((!(thecart->MARKOV))&&((pop->winnergen)!=0))
	  gen=gens+1;

#ifndef NO_SCREEN_OUT
      cout<<"gen = "<<gen<<" gens = "<<gens<<endl;
#endif

      if (gen==(gens-1)) oFile<<"FAIL: Last gen on run "<<run<<endl;
      

      }

      if (run<NEAT::num_runs-1) delete pop;
      delete thecart;

    }

    cout<<"Generation highs: "<<endl;
    oFile<<"Generation highs: "<<endl;
    for(gen=0;gen<=gens-1;gen++) {
      curtotal=0;
      for (run=0;run<NEAT::num_runs;++run) {
	if (record[run][gen]>0) {
	  cout<<setw(8)<<record[run][gen]<<" ";
	  oFile<<setw(8)<<record[run][gen]<<" ";
	  curtotal+=record[run][gen];
	}
	else {
	  cout<<"         ";
	  oFile<<"         ";
	  curtotal+=100000;
	}
	recordave[gen]=(double) curtotal/NEAT::num_runs;
	
      }
      cout<<endl;
      oFile<<endl;
    }

    cout<<"Generation genes in champ: "<<endl;
    for(gen=0;gen<=gens-1;gen++) {
      curtotal=0;
      samples=0;
      for (run=0;run<NEAT::num_runs;++run) {
	if (genesrec[run][gen]>0) {
	  cout<<setw(4)<<genesrec[run][gen]<<" ";
	  oFile<<setw(4)<<genesrec[run][gen]<<" ";
	  curtotal+=genesrec[run][gen];
	  samples++;
	}
	else {
	  cout<<setw(4)<<"     ";
	  oFile<<setw(4)<<"     ";
	}
      }
      genesave[gen]=(double) curtotal/samples;

      cout<<endl;
      oFile<<endl;
    }

    cout<<"Generation nodes in champ: "<<endl;
    oFile<<"Generation nodes in champ: "<<endl;
    for(gen=0;gen<=gens-1;gen++) {
      curtotal=0;
      samples=0;
      for (run=0;run<NEAT::num_runs;++run) {
	if (nodesrec[run][gen]>0) {
	  cout<<setw(4)<<nodesrec[run][gen]<<" ";
	  oFile<<setw(4)<<nodesrec[run][gen]<<" ";
	  curtotal+=nodesrec[run][gen];
	  samples++;
	}
	else {
	  cout<<setw(4)<<"     ";
	  oFile<<setw(4)<<"     ";
	}
      }
      nodesave[gen]=(double) curtotal/samples;

      cout<<endl;
      oFile<<endl;
    }

    cout<<"Generational record fitness averages: "<<endl;
    oFile<<"Generational record fitness averages: "<<endl;
    for(gen=0;gen<gens-1;gen++) {
      cout<<recordave[gen]<<endl;
      oFile<<recordave[gen]<<endl;
    }

    cout<<"Generational number of genes in champ averages: "<<endl;
    oFile<<"Generational number of genes in champ averages: "<<endl;
    for(gen=0;gen<gens-1;gen++) {
      cout<<genesave[gen]<<endl;
      oFile<<genesave[gen]<<endl;
    }

    cout<<"Generational number of nodes in champ averages: "<<endl;
    oFile<<"Generational number of nodes in champ averages: "<<endl;
    for(gen=0;gen<gens-1;gen++) {
      cout<<nodesave[gen]<<endl;
      oFile<<nodesave[gen]<<endl;
    }

    cout<<"Winner evals: "<<endl;
    oFile<<"Winner evals: "<<endl;
    curtotal=0;
    samples=0;
    for (run=0;run<NEAT::num_runs;++run) {
      cout<<winnergens[run]<<endl;
      oFile<<winnergens[run]<<endl;
      if (winnergens[run]>0)
      {
        curtotal+=winnergens[run];
        samples++;
      }
    }
    cout<<"Failures: "<<(NEAT::num_runs-samples)<<" out of "<<NEAT::num_runs<<" runs"<<endl;
    oFile<<"Failures: "<<(NEAT::num_runs-samples)<<" out of "<<NEAT::num_runs<<" runs"<<endl;

    cout<<"Average # evals: "<<(samples>0 ? (double) curtotal/samples : 0)<<endl;
    oFile<<"Average # evals: "<<(samples>0 ? (double) curtotal/samples : 0)<<endl;

    oFile.close();

    return pop;

}

//This is used for list sorting of Species by fitness of best organism
//highest fitness first
//Used to choose which organism to test
//bool order_new_species(Species *x, Species *y) {
//
//  return (x->compute_max_fitness() > 
//	  y->compute_max_fitness());
//}

int pole2_epoch(Population *pop,int generation,char *filename,bool velocity,
		CartPole *thecart,int &champgenes,int &champnodes,
		int &winnernum, ofstream &oFile) {
  //char cfilename[100];
  //strncpy( cfilename, filename.c_str(), 100 );

  //ofstream cfilename(filename.c_str());

  vector<Organism*>::iterator curorg;
  vector<Species*>::iterator curspecies;

  vector<Species*> sorted_species;  //Species sorted by max fit org in Species

  int pause;
  bool win=false;

  double champ_fitness;
  Organism *champ;

  //double statevals[5]={-0.9,-0.5,0.0,0.5,0.9};
  double statevals[5]={0.05, 0.25, 0.5, 0.75, 0.95};

  int s0c,s1c,s2c,s3c;

  int score;

  thecart->nmarkov_long=false;
  thecart->generalization_test=false;

  //Evaluate each organism on a test
  for(curorg=(pop->organisms).begin();curorg!=(pop->organisms).end();++curorg) {

    //shouldn't happen
    if (((*curorg)->gnome)==0) {
      cout<<"ERROR EMPTY GEMOME!"<<endl;
      cin>>pause;
    }

    if (pole2_evaluate((*curorg),velocity,thecart)) win=true;

  }

  //Average and max their fitnesses for dumping to file and snapshot
  for(curspecies=(pop->species).begin();curspecies!=(pop->species).end();++curspecies) {

    //This experiment control routine issues commands to collect ave
    //and max fitness, as opposed to having the snapshot do it, 
    //because this allows flexibility in terms of what time
    //to observe fitnesses at

    (*curspecies)->compute_average_fitness();
    (*curspecies)->compute_max_fitness();
  }

  //Take a snapshot of the population, so that it can be
  //visualized later on
  //if ((generation%1)==0)
  //  pop->snapshot();

  //Find the champion in the markov case simply for stat collection purposes
  if (thecart->MARKOV) {
    champ_fitness=0.0;
    for(curorg=(pop->organisms).begin();curorg!=(pop->organisms).end();++curorg) {
      if (((*curorg)->fitness)>champ_fitness) {
	champ=(*curorg);
	champ_fitness=champ->fitness;
	champgenes=champ->gnome->genes.size();
	champnodes=champ->gnome->nodes.size();
	winnernum=champ->gnome->genome_id;
      }
    }
  }

  //Check for winner in Non-Markov case
  if (!(thecart->MARKOV)) {
    
    cout<<"Non-markov case"<<endl;

    //Sort the species
    for(curspecies=(pop->species).begin();curspecies!=(pop->species).end();++curspecies) {
      sorted_species.push_back(*curspecies);
    }

    //sorted_species.sort(order_new_species);
    std::sort(sorted_species.begin(), sorted_species.end(), NEAT::order_new_species);

    //std::sort(sorted_species.begin(), sorted_species.end(), order_species);


    cout<<"Number of species sorted: "<<sorted_species.size()<<endl;

    //First update what is checked and unchecked
    for(curspecies=sorted_species.begin();curspecies!=sorted_species.end();++curspecies) {
      if (((*curspecies)->compute_max_fitness())>((*curspecies)->max_fitness_ever))
	(*curspecies)->checked=false;

    }

    //Now find a species that is unchecked
    curspecies=sorted_species.begin();
    cout<<"Is the first species checked? "<<(*curspecies)->checked<<endl;
    while((curspecies!=(sorted_species.end()))&&
	  ((*curspecies)->checked))
    {
      cout<<"Species #"<<(*curspecies)->id<<" is checked"<<endl;
      ++curspecies;
    }

    if (curspecies==(sorted_species.end())) curspecies=sorted_species.begin();

    //Remember it was checked
    (*curspecies)->checked=true;
    cout<<"Is the species now checked? "<<(*curspecies)->checked<<endl;

    //Extract the champ
    cout<<"Champ chosen from Species "<<(*curspecies)->id<<endl;
    champ=(*curspecies)->get_champ();
    champ_fitness=champ->fitness;
    cout<<"Champ is organism #"<<champ->gnome->genome_id<<endl;
    cout<<"Champ fitness: "<<champ_fitness<<endl;
    winnernum=champ->gnome->genome_id;

    cout<<champ->gnome<<endl;

    //Now check to make sure the champ can do 100,000
    thecart->nmarkov_long=true;
    thecart->generalization_test=false;

    //The champ needs tp be flushed here because it may have
    //leftover activation from its last test run that could affect
    //its recurrent memory
    (champ->net)->flush();


    //champ->gnome->print_to_filename("tested");
    
    if (pole2_evaluate(champ,velocity,thecart)) {
      cout<<"The champ passed the 100,000 test!"<<endl;

      thecart->nmarkov_long=false;

      //Given that the champ passed, now run it on generalization tests
      score=0;
      for (s0c=0;s0c<=4;++s0c)
	for (s1c=0;s1c<=4;++s1c)
	  for (s2c=0;s2c<=4;++s2c)
	    for (s3c=0;s3c<=4;++s3c) {
	      thecart->state[0] = statevals[s0c] * 4.32 - 2.16;
	      thecart->state[1] = statevals[s1c] * 2.70 - 1.35;
	      thecart->state[2] = statevals[s2c] * 0.12566304 - 0.06283152;
	      /* 0.06283152 =  3.6 degrees */
	      thecart->state[3] = statevals[s3c] * 0.30019504 - 0.15009752;
	      /* 00.15009752 =  8.6 degrees */
	      thecart->state[4]=0.0;
	      thecart->state[5]=0.0;
	      
	      cout<<"On combo "<<thecart->state[0]<<" "<<thecart->state[1]<<" "<<thecart->state[2]<<" "<<thecart->state[3]<<endl;
	      thecart->generalization_test=true;
	      
	      (champ->net)->flush();  //Reset the champ for each eval

	      if (pole2_evaluate(champ,velocity,thecart)) {
		cout<<"----------------------------The champ passed its "<<score<<"th test"<<endl;
		score++;
	      }
	      
	    }

      if (score>=200) {
	cout<<"The champ wins!!! (generalization = "<<score<<" )"<<endl;
	oFile<<"(generalization = "<<score<<" )"<<endl;
	oFile<<"generation= "<<generation<<endl;
        (champ->gnome)->print_to_file(oFile);
	champ_fitness=champ->fitness;
	champgenes=champ->gnome->genes.size();
	champnodes=champ->gnome->nodes.size();
	winnernum=champ->gnome->genome_id;
	win=true;
      }
      else {
	cout<<"The champ couldn't generalize"<<endl;
	champ->fitness=champ_fitness; //Restore the champ's fitness
      }
    }
    else {
      cout<<"The champ failed the 100,000 test :("<<endl;
      cout<<"made score "<<champ->fitness<<endl;
      champ->fitness=champ_fitness; //Restore the champ's fitness
    }
  }
  
  //Only print to file every print_every generations
  if  (win||
       ((generation%(NEAT::print_every))==0)) {
    cout<<"printing file: "<<filename<<endl;
    pop->print_to_file_by_species(filename);
  }

  if ((win)&&((pop->winnergen)==0)) pop->winnergen=generation;

  //Prints a champion out on each generation
  //IMPORTANT: This causes generational file output!
  print_Genome_tofile(champ->gnome,"champ");

  //Create the next generation
  pop->epoch(generation);

  return (int) champ_fitness;
}

bool pole2_evaluate(Organism *org,bool velocity, CartPole *thecart) {
  Network *net;

  int thresh;  /* How many visits will be allowed before giving up 
		  (for loop detection)  NOW OBSOLETE */

  int pause;

  net=org->net;

  thresh=100;  //this is obsolete

  //DEBUG :  Check flushedness of org
  //org->net->flush_check();

  //Try to balance a pole now
  org->fitness = thecart->evalNet(net,thresh);

#ifndef NO_SCREEN_OUT
  if (org->pop_champ_child)
    cout<<" <<DUPLICATE OF CHAMPION>> ";

  //Output to screen
  cout<<"Org "<<(org->gnome)->genome_id<<" fitness: "<<org->fitness;
  cout<<" ("<<(org->gnome)->genes.size();
  cout<<" / "<<(org->gnome)->nodes.size()<<")";
  cout<<"   ";
  if (org->mut_struct_baby) cout<<" [struct]";
  if (org->mate_baby) cout<<" [mate]";
  cout<<endl;
#endif

  if ((!(thecart->generalization_test))&&(!(thecart->nmarkov_long)))
  if (org->pop_champ_child) {
    cout<<org->gnome<<endl;
    //DEBUG CHECK
    if (org->high_fit>org->fitness) {
      cout<<"ALERT: ORGANISM DAMAGED"<<endl;
      print_Genome_tofile(org->gnome,"failure_champ_genome");
      cin>>pause;
    }
  }

  //Decide if its a winner, in Markov Case
  if (thecart->MARKOV) {
    if (org->fitness>=(thecart->maxFitness-1)) { 
      org->winner=true;
      return true;
    }
    else {
      org->winner=false;
      return false;
    }
  }
  //if doing the long test non-markov 
  else if (thecart->nmarkov_long) {
    if (org->fitness>=99999) { 
      //if (org->fitness>=9000) { 
      org->winner=true;
      return true;
    }
    else {
      org->winner=false;
      return false;
    }
  }
  else if (thecart->generalization_test) {
    if (org->fitness>=999) {
      org->winner=true;
      return true;
    }
    else {
      org->winner=false;
      return false;
    }
  }
  else {
    org->winner=false;
    return false;  //Winners not decided here in non-Markov
  }
}

CartPole::CartPole(bool randomize,bool velocity)
{
  maxFitness = 100000;

  MARKOV=velocity;

  MIN_INC = 0.001;
  POLE_INC = 0.05;
  MASS_INC = 0.01;

  LENGTH_2 = 0.05;
  MASSPOLE_2 = 0.01;

  // CartPole::reset() which is called here
}

//Faustino Gomez wrote this physics code using the differential equations from 
//Alexis Weiland's paper and added the Runge-Kutta himself.
double CartPole::evalNet(Network *net,int thresh)
{
  int steps=0;
  double input[NUM_INPUTS];
  double output;

  int nmarkovmax;  

  double nmarkov_fitness;

  double jiggletotal; //total jiggle in last 100
  int count;  //step counter

  //init(randomize);		// restart at some point
  
  if (nmarkov_long) nmarkovmax=100000;
  else if (generalization_test) nmarkovmax=1000;
  else nmarkovmax=1000;


  init(0);

  if (MARKOV) {
    while (steps++ < maxFitness) {
      
         
      input[0] = state[0] / 4.8;
      input[1] = state[1] /2;
      input[2] = state[2]  / 0.52;
      input[3] = state[3] /2;
      input[4] = state[4] / 0.52;
      input[5] = state[5] /2;
      input[6] = .5;
      
      net->load_sensors(input);
      
      //Activate the net
      //If it loops, exit returning only fitness of 1 step
      if (!(net->activate())) return 1.0;
      
      output=(*(net->outputs.begin()))->activation;
      
      performAction(output,steps);
      
      if (outsideBounds())	// if failure
	break;			// stop it now
    }
    return (double) steps;
  }
  else {  //NON MARKOV CASE

    while (steps++ < nmarkovmax) {
      

     //Do special parameter summing on last hundred
     //if ((steps==900)&&(!nmarkov_long)) last_hundred=true;

     /*
     input[0] = state[0] / 4.8;
     input[1] = 0.0;
     input[2] = state[2]  / 0.52;
     input[3] = 0.0;
     input[4] = state[4] / 0.52;
     input[5] = 0.0;
     input[6] = .5;
     */

      //cout<<"nmarkov_long: "<<nmarkov_long<<endl;

      //if (nmarkov_long)
      //cout<<"step: "<<steps<<endl;

     input[0] = state[0] / 4.8;
     input[1] = state[2]  / 0.52;
     input[2] = state[4] / 0.52;
     input[3] = .5;
      
      net->load_sensors(input);

      //cout<<"inputs: "<<input[0]<<" "<<input[1]<<" "<<input[2]<<" "<<input[3]<<endl;

      //Activate the net
      //If it loops, exit returning only fitness of 1 step
      if (!(net->activate())) return 0.0001;
      
      output=(*(net->outputs.begin()))->activation;

      //cout<<"output: "<<output<<endl;

      performAction(output,steps);

      if (outsideBounds())	// if failure
	break;			// stop it now

      if (nmarkov_long&&(outsideBounds()))	// if failure
	break;			// stop it now
    }

   //If we are generalizing we just need to balance it a while
   if (generalization_test)
     return (double) balanced_sum;
 
   //Sum last 100
   if ((steps>100)&&(!nmarkov_long)) {

     jiggletotal=0;
     cout<<"step "<<steps-99-2<<" to step "<<steps-2<<endl;
     //Adjust for array bounds and count
     for (count=steps-99-2;count<=steps-2;count++)
       jiggletotal+=jigglestep[count];
   }

   if (!nmarkov_long) {
     if (balanced_sum>100) 
       nmarkov_fitness=((0.1*(((double) balanced_sum)/1000.0))+
			(0.9*(0.75/(jiggletotal))));
     else nmarkov_fitness=(0.1*(((double) balanced_sum)/1000.0));

#ifndef NO_SCREEN_OUTR
     cout<<"Balanced:  "<<balanced_sum<<" jiggle: "<<jiggletotal<<" ***"<<endl;
#endif

     return nmarkov_fitness;
   }
   else return (double) steps;

  }

}

void CartPole::init(bool randomize)
{
  static int first_time = 1;

  if (!MARKOV) {
    //Clear all fitness records
    cartpos_sum=0.0;
    cartv_sum=0.0;
    polepos_sum=0.0;
    polev_sum=0.0;
  }

  balanced_sum=0; //Always count # balanced

  last_hundred=false;

  /*if (randomize) {
    state[0] = (lrand48()%4800)/1000.0 - 2.4;
    state[1] = (lrand48()%2000)/1000.0 - 1;
    state[2] = (lrand48()%400)/1000.0 - 0.2;
    state[3] = (lrand48()%400)/1000.0 - 0.2;
    state[4] = (lrand48()%3000)/1000.0 - 1.5;
    state[5] = (lrand48()%3000)/1000.0 - 1.5;
  }
  else {*/


  if (!generalization_test) {
    state[0] = state[1] = state[3] = state[4] = state[5] = 0;
    state[2] = 0.07; // one_degree;
  }
  else {
    state[4] = state[5] = 0;
  }

    //}
  if(first_time){
    cout<<"Initial Long pole angle = %f\n"<<state[2]<<endl;;
    cout<<"Initial Short pole length = %f\n"<<LENGTH_2<<endl;
    first_time = 0;
  }
}

void CartPole::performAction(double output, int stepnum)
{ 
  
  int i;
  double  dydx[6];

  const bool RK4=true; //Set to Runge-Kutta 4th order integration method
  const double EULER_TAU= TAU/4;
 
  /*random start state for long pole*/
  /*state[2]= drand48();   */
     
  /*--- Apply action to the simulated cart-pole ---*/

  if(RK4){
    for(i=0;i<2;++i){
      dydx[0] = state[1];
      dydx[2] = state[3];
      dydx[4] = state[5];
      step(output,state,dydx);
      rk4(output,state,dydx,state);
    }
  }
  else{
    for(i=0;i<8;++i){
      step(output,state,dydx);
      state[0] += EULER_TAU * dydx[0];
      state[1] += EULER_TAU * dydx[1];
      state[2] += EULER_TAU * dydx[2];
      state[3] += EULER_TAU * dydx[3];
      state[4] += EULER_TAU * dydx[4];
      state[5] += EULER_TAU * dydx[5];
    }
  }

  //Record this state
  cartpos_sum+=fabs(state[0]);
  cartv_sum+=fabs(state[1]);
  polepos_sum+=fabs(state[2]);
  polev_sum+=fabs(state[3]);
  if (stepnum<=1000)
    jigglestep[stepnum-1]=fabs(state[0])+fabs(state[1])+fabs(state[2])+fabs(state[3]);

  if (false) {
    //cout<<"[ x: "<<state[0]<<" xv: "<<state[1]<<" t1: "<<state[2]<<" t1v: "<<state[3]<<" t2:"<<state[4]<<" t2v: "<<state[5]<<" ] "<<
    //cartpos_sum+cartv_sum+polepos_sum+polepos_sum+polev_sum<<endl;
    if (!(outsideBounds())) {
      if (balanced_sum<1000) {
	cout<<".";
	++balanced_sum;
      }
    }
    else {
      if (balanced_sum==1000)
	balanced_sum=1000;
      else balanced_sum=0;
    }
  }
  else if (!(outsideBounds()))
    ++balanced_sum;

}

void CartPole::step(double action, double *st, double *derivs)
{
    double force,costheta_1,costheta_2,sintheta_1,sintheta_2,
          gsintheta_1,gsintheta_2,temp_1,temp_2,ml_1,ml_2,fi_1,fi_2,mi_1,mi_2;

    force =  (action - 0.5) * FORCE_MAG * 2;
    costheta_1 = cos(st[2]);
    sintheta_1 = sin(st[2]);
    gsintheta_1 = GRAVITY * sintheta_1;
    costheta_2 = cos(st[4]);
    sintheta_2 = sin(st[4]);
    gsintheta_2 = GRAVITY * sintheta_2;
    
    ml_1 = LENGTH_1 * MASSPOLE_1;
    ml_2 = LENGTH_2 * MASSPOLE_2;
    temp_1 = MUP * st[3] / ml_1;
    temp_2 = MUP * st[5] / ml_2;
    fi_1 = (ml_1 * st[3] * st[3] * sintheta_1) +
           (0.75 * MASSPOLE_1 * costheta_1 * (temp_1 + gsintheta_1));
    fi_2 = (ml_2 * st[5] * st[5] * sintheta_2) +
           (0.75 * MASSPOLE_2 * costheta_2 * (temp_2 + gsintheta_2));
    mi_1 = MASSPOLE_1 * (1 - (0.75 * costheta_1 * costheta_1));
    mi_2 = MASSPOLE_2 * (1 - (0.75 * costheta_2 * costheta_2));
    
    derivs[1] = (force + fi_1 + fi_2)
                 / (mi_1 + mi_2 + MASSCART);
    
    derivs[3] = -0.75 * (derivs[1] * costheta_1 + gsintheta_1 + temp_1)
                 / LENGTH_1;
    derivs[5] = -0.75 * (derivs[1] * costheta_2 + gsintheta_2 + temp_2)
                  / LENGTH_2;

}

void CartPole::rk4(double f, double y[], double dydx[], double yout[])
{

	int i;

	double hh,h6,dym[6],dyt[6],yt[6];


	hh=TAU*0.5;
	h6=TAU/6.0;
	for (i=0;i<=5;i++) yt[i]=y[i]+hh*dydx[i];
	step(f,yt,dyt);
	dyt[0] = yt[1];
	dyt[2] = yt[3];
	dyt[4] = yt[5];
	for (i=0;i<=5;i++) yt[i]=y[i]+hh*dyt[i];
	step(f,yt,dym);
	dym[0] = yt[1];
	dym[2] = yt[3];
	dym[4] = yt[5];
	for (i=0;i<=5;i++) {
		yt[i]=y[i]+TAU*dym[i];
		dym[i] += dyt[i];
	}
	step(f,yt,dyt);
	dyt[0] = yt[1];
	dyt[2] = yt[3];
	dyt[4] = yt[5];
	for (i=0;i<=5;i++)
		yout[i]=y[i]+h6*(dydx[i]+dyt[i]+2.0*dym[i]);
}

bool CartPole::outsideBounds()
{
  const double failureAngle = thirty_six_degrees; 

  return 
    state[0] < -2.4              || 
    state[0] > 2.4               || 
    state[2] < -failureAngle     ||
    state[2] > failureAngle      ||
    state[4] < -failureAngle     ||
    state[4] > failureAngle;  
}

void CartPole::nextTask()
{

   LENGTH_2 += POLE_INC;   /* LENGTH_2 * INCREASE;   */
   MASSPOLE_2 += MASS_INC; /* MASSPOLE_2 * INCREASE; */
   //  ++new_task;
   cout<<"#Pole Length %2.4f\n"<<LENGTH_2<<endl;
}

void CartPole::simplifyTask()
{
  if(POLE_INC > MIN_INC) {
    POLE_INC = POLE_INC/2;
    MASS_INC = MASS_INC/2;
    LENGTH_2 -= POLE_INC;
    MASSPOLE_2 -= MASS_INC;
    cout<<"#SIMPLIFY\n"<<endl;
    cout<<"#Pole Length %2.4f\n"<<LENGTH_2;
  }
  else
    {
      cout<<"#NO TASK CHANGE\n"<<endl;
    }
}
