# Supplementary material for: Automatic modular design of robot swarms using behavior trees as a control architecture
Source: PeerJ Comput Sci. 2020 Nov 9;6:e314. doi: 10.7717/peerj-cs.314 (PMC7924474; doi:10.7717/peerj-cs.314)
Supplement: Supplemental Information 3 [file peerj-cs-06-314-s003.zip › NEAT-private-master/src/NEAT/experiments.h]

#ifndef EXPERIMENTS_H
#define EXPERIMENTS_H

#include <iostream>
#include "neat.h"
#include "network.h"
#include "population.h"
#include "organism.h"
//#include "genome.h"
//#include "species.h"

using namespace NEAT;

void launchNEAT(const char *neatParams, const char *startGenes, double (*fctExperiment)(Network&), unsigned int seed = 0);
void launchNEAT(const char *neatParams, const char *startGenes, void (*fctExperiment)(Population&, unsigned int),
                unsigned int seed = 0);

#endif
