# Supplementary material for: Automatic modular design of robot swarms using behavior trees as a control architecture
Source: PeerJ Comput Sci. 2020 Nov 9;6:e314. doi: 10.7717/peerj-cs.314 (PMC7924474; doi:10.7717/peerj-cs.314)
Supplement: Supplemental Information 3 [file peerj-cs-06-314-s003.zip › NEAT-private-master/src/NEAT/genome.cpp]

/*
 Copyright 2001 The University of Texas at Austin

   Licensed under the Apache License, Version 2.0 (the "License");
   you may not use this file except in compliance with the License.
   You may obtain a copy of the License at

       http://www.apache.org/licenses/LICENSE-2.0

   Unless required by applicable law or agreed to in writing, software
   distributed under the License is distributed on an "AS IS" BASIS,
   WITHOUT WARRANTIES OR CONDITIONS OF ANY KIND, either express or implied.
   See the License for the specific language governing permissions and
   limitations under the License.
*/
#include "genome.h"

#include <iostream>
#include <cmath>
#include <sstream>
using namespace NEAT;

Genome::Genome(int id, std::vector<Trait*> t, std::vector<NNode*> n, std::vector<Gene*> g) {
	genome_id=id;
	traits=t;
	nodes=n;
	genes=g;
}


Genome::Genome(int id, std::vector<Trait*> t, std::vector<NNode*> n, std::vector<Link*> links) {
	std::vector<Link*>::iterator curlink;
	Gene *tempgene;
	traits=t;
	nodes=n;

	genome_id=id;

	//We go through the links and turn them into original genes
	for(curlink=links.begin();curlink!=links.end();++curlink) {
		//Create genes one at a time
		tempgene=new Gene((*curlink)->linktrait, (*curlink)->weight,(*curlink)->in_node,(*curlink)->out_node,(*curlink)->is_recurrent,1.0,0.0);
		genes.push_back(tempgene);
	}

}

Genome::Genome(const Genome& genome)
{
	genome_id = genome.genome_id;

	std::vector<Trait*>::const_iterator curtrait;
	std::vector<NNode*>::const_iterator curnode;
	std::vector<Gene*>::const_iterator curgene;

	for(curtrait=genome.traits.begin(); curtrait!=genome.traits.end(); ++curtrait) {
		traits.push_back(new Trait(**curtrait));
	}

	Trait *assoc_trait;
	//Duplicate NNodes
	for(curnode=genome.nodes.begin();curnode!=genome.nodes.end();++curnode) {
		//First, find the trait that this node points to
		if (((*curnode)->nodetrait)==0) assoc_trait=0;
		else {
			curtrait=traits.begin();
			while(((*curtrait)->trait_id)!=(((*curnode)->nodetrait)->trait_id))
				++curtrait;
			assoc_trait=(*curtrait);
		}

		NNode* newnode=new NNode(*curnode,assoc_trait);

		(*curnode)->dup=newnode;  //Remember this node's old copy
		//    (*curnode)->activation_count=55;
		nodes.push_back(newnode);
	}

	NNode *inode; //For forming a gene
	NNode *onode; //For forming a gene
	Trait *traitptr;

	//Duplicate Genes
	for(curgene=genome.genes.begin(); curgene!=genome.genes.end(); ++curgene) {
		//First find the nodes connected by the gene's link

		inode=(((*curgene)->lnk)->in_node)->dup;
		onode=(((*curgene)->lnk)->out_node)->dup;

		//Get a pointer to the trait expressed by this gene
		traitptr=((*curgene)->lnk)->linktrait;
		if (traitptr==0) assoc_trait=0;
		else {
			curtrait=traits.begin();
			while(((*curtrait)->trait_id)!=(traitptr->trait_id))
				++curtrait;
			assoc_trait=(*curtrait);
		}

		Gene* newgene=new Gene(*curgene,assoc_trait,inode,onode);
		genes.push_back(newgene);

	}
}

Genome::Genome(int id, std::ifstream &iFile) {

	char curword[128];  //max word size of 128 characters
	char curline[1024]; //max line size of 1024 characters
	char delimiters[] = " \n";

	int done=0;

	//int pause;

	genome_id=id;

	iFile.getline(curline, sizeof(curline));
	int wordcount = NEAT::getUnitCount(curline, delimiters);
	int curwordnum = 0;

	//Loop until file is finished, parsing each line
	while (!done) {

        //std::cout << curline << std::endl;

		if (curwordnum > wordcount || wordcount == 0) {
			iFile.getline(curline, sizeof(curline));
			wordcount = NEAT::getUnitCount(curline, delimiters);
			curwordnum = 0;
		}

        std::stringstream ss(curline);
		//strcpy(curword, NEAT::getUnit(curline, curwordnum++, delimiters));
        ss >> curword;

		//printf(curword);
		//printf(" test\n");
		//Check for end of Genome
		if (strcmp(curword,"genomeend")==0) {
			//strcpy(curword, NEAT::getUnit(curline, curwordnum++, delimiters));
            ss >> curword;
			int idcheck = atoi(curword);
			//iFile>>idcheck;
			if (idcheck!=genome_id) printf("ERROR: id mismatch in genome");
			done=1;
		}

		//Ignore genomestart if it hasn't been gobbled yet
		else if (strcmp(curword,"genomestart")==0) {
			++curwordnum;
			//cout<<"genomestart"<<endl;
		}

		//Ignore comments surrounded by - they get printed to screen
		else if (strcmp(curword,"/*")==0) {
			//strcpy(curword, NEAT::getUnit(curline, curwordnum++, delimiters));
            ss >> curword;
			while (strcmp(curword,"*/")!=0) {
				//cout<<curword<<" ";
				//strcpy(curword, NEAT::getUnit(curline, curwordnum++, delimiters));
                ss >> curword;
			}
			//cout<<endl;
		}

		//Read in a trait
		else if (strcmp(curword,"trait")==0) {
			Trait *newtrait;

			char argline[1024];
			//strcpy(argline, NEAT::getUnits(curline, curwordnum, wordcount, delimiters));

			curwordnum = wordcount + 1;

            ss.getline(argline, 1024);
			//Allocate the new trait
			newtrait=new Trait(argline);

			//Add trait to vector of traits
			traits.push_back(newtrait);
		}

		//Read in a node
		else if (strcmp(curword,"node")==0) {
			NNode *newnode;

			char argline[1024];
			//strcpy(argline, NEAT::getUnits(curline, curwordnum, wordcount, delimiters));
			curwordnum = wordcount + 1;

            ss.getline(argline, 1024);
			//Allocate the new node
			newnode=new NNode(argline,traits);

			//Add the node to the list of nodes
			nodes.push_back(newnode);
		}

		//Read in a Gene
		else if (strcmp(curword,"gene")==0) {
			Gene *newgene;

			char argline[1024];
			//strcpy(argline, NEAT::getUnits(curline, curwordnum, wordcount, delimiters));
			curwordnum = wordcount + 1;

            ss.getline(argline, 1024);
            //std::cout << "New gene: " << ss.str() << std::endl;
			//Allocate the new Gene
            newgene=new Gene(argline,traits,nodes);

			//Add the gene to the genome
			genes.push_back(newgene);

            //std::cout<<"Added gene " << newgene << std::endl;
		}

	}

}


Genome::Genome(int new_id,int i, int o, int n,int nmax, bool r, double linkprob) {
	int totalnodes;
	bool *cm; //The connection matrix which will be randomized
	bool *cmp; //Connection matrix pointer
	int matrixdim;
	int count;

	int ncount; //Node and connection counters
	int ccount;

	int row;  //For navigating the matrix
	int col;

	double new_weight;

	int maxnode; //No nodes above this number for this genome

	int first_output; //Number of first output node

	totalnodes=i+o+nmax;
	matrixdim=totalnodes*totalnodes;
	cm=new bool[matrixdim];  //Dimension the connection matrix
	maxnode=i+n;

	first_output=totalnodes-o+1;

	//For creating the new genes
	NNode *newnode;
	Gene *newgene;
	Trait *newtrait;
	NNode *in_node;
	NNode *out_node;

	//Retrieves the nodes pointed to by connection genes
	std::vector<NNode*>::iterator node_iter;

	//Assign the id
	genome_id=new_id;

	//cout<<"Assigned id "<<genome_id<<endl;

	//Step through the connection matrix, randomly assigning bits
	cmp=cm;
	for(count=0;count<matrixdim;count++) {
		if (randfloat()<linkprob)
			*cmp=true;
		else *cmp=false;
		cmp++;
	}

	//Create a dummy trait (this is for future expansion of the system)
	newtrait=new Trait(1,0,0,0,0,0,0,0,0,0);
	traits.push_back(newtrait);

	//Build the input nodes
	for(ncount=1;ncount<=i;ncount++) {
		if (ncount<i)
			newnode=new NNode(SENSOR,ncount,INPUT);
		else newnode=new NNode(SENSOR,ncount,BIAS);

		newnode->nodetrait=newtrait;

		//Add the node to the list of nodes
		nodes.push_back(newnode);
	}

	//Build the hidden nodes
	for(ncount=i+1;ncount<=i+n;ncount++) {
		newnode=new NNode(NEURON,ncount,HIDDEN);
		newnode->nodetrait=newtrait;
		//Add the node to the list of nodes
		nodes.push_back(newnode);
	}

	//Build the output nodes
	for(ncount=first_output;ncount<=totalnodes;ncount++) {
		newnode=new NNode(NEURON,ncount,OUTPUT);
		newnode->nodetrait=newtrait;
		//Add the node to the list of nodes
		nodes.push_back(newnode);
	}

	//cout<<"Built nodes"<<endl;

	//Connect the nodes
	ccount=1;  //Start the connection counter

	//Step through the connection matrix, creating connection genes
	cmp=cm;
	count=0;
	for(col=1;col<=totalnodes;col++)
		for(row=1;row<=totalnodes;row++) {
			//Only try to create a link if it is in the matrix
			//and not leading into a sensor

			if ((*cmp==true)&&(col>i)&&
				((col<=maxnode)||(col>=first_output))&&
				((row<=maxnode)||(row>=first_output))) {
					//If it isn't recurrent, create the connection no matter what
					if (col>row) {

						//Retrieve the in_node
						node_iter=nodes.begin();
						while((*node_iter)->node_id!=row)
							node_iter++;

						in_node=(*node_iter);

						//Retrieve the out_node
						node_iter=nodes.begin();
						while((*node_iter)->node_id!=col)
							node_iter++;

						out_node=(*node_iter);

						//Create the gene
						new_weight=randposneg()*randfloat();
						newgene=new Gene(newtrait,new_weight, in_node, out_node,false,count,new_weight);

						//Add the gene to the genome
						genes.push_back(newgene);
					}
					else if (r) {
						//Create a recurrent connection

						//Retrieve the in_node
						node_iter=nodes.begin();
						while((*node_iter)->node_id!=row)
							node_iter++;

						in_node=(*node_iter);

						//Retrieve the out_node
						node_iter=nodes.begin();
						while((*node_iter)->node_id!=col)
							node_iter++;

						out_node=(*node_iter);

						//Create the gene
						new_weight=randposneg()*randfloat();
						newgene=new Gene(newtrait,new_weight, in_node, out_node,true,count,new_weight);

						//Add the gene to the genome
						genes.push_back(newgene);

					}

				}

				count++; //increment gene counter
				cmp++;
		}

		delete [] cm;

}


Genome::Genome(int num_in,int num_out,int num_hidden,int type) {

	//Temporary lists of nodes
	std::vector<NNode*> inputs;
	std::vector<NNode*> outputs;
	std::vector<NNode*> hidden;
	NNode *bias; //Remember the bias

	std::vector<NNode*>::iterator curnode1; //Node iterator1
	std::vector<NNode*>::iterator curnode2; //Node iterator2
	std::vector<NNode*>::iterator curnode3; //Node iterator3

	//For creating the new genes
	NNode *newnode;
	Gene *newgene;
	Trait *newtrait;

	int count;
	int ncount;


	//Assign the id 0
	genome_id=0;

	//Create a dummy trait (this is for future expansion of the system)
	newtrait=new Trait(1,0,0,0,0,0,0,0,0,0);
	traits.push_back(newtrait);

	//Adjust hidden number
	if (type==0)
		num_hidden=0;
	else if (type==1)
		num_hidden=num_in*num_out;

	//Create the inputs and outputs

	//Build the input nodes
	for(ncount=1;ncount<=num_in;ncount++) {
		if (ncount<num_in)
			newnode=new NNode(SENSOR,ncount,INPUT);
		else {
			newnode=new NNode(SENSOR,ncount,BIAS);
			bias=newnode;
		}

		//newnode->nodetrait=newtrait;

		//Add the node to the list of nodes
		nodes.push_back(newnode);
		inputs.push_back(newnode);
	}

	//Build the hidden nodes
	for(ncount=num_in+1;ncount<=num_in+num_hidden;ncount++) {
		newnode=new NNode(NEURON,ncount,HIDDEN);
		//newnode->nodetrait=newtrait;
		//Add the node to the list of nodes
		nodes.push_back(newnode);
		hidden.push_back(newnode);
	}

	//Build the output nodes
	for(ncount=num_in+num_hidden+1;ncount<=num_in+num_hidden+num_out;ncount++) {
		newnode=new NNode(NEURON,ncount,OUTPUT);
		//newnode->nodetrait=newtrait;
		//Add the node to the list of nodes
		nodes.push_back(newnode);
		outputs.push_back(newnode);
	}

	//Create the links depending on the type
	if (type==0) {
		//Just connect inputs straight to outputs

		count=1;

		//Loop over the outputs
		for(curnode1=outputs.begin();curnode1!=outputs.end();++curnode1) {
			//Loop over the inputs
			for(curnode2=inputs.begin();curnode2!=inputs.end();++curnode2) {
				//Connect each input to each output
				newgene=new Gene(newtrait,0, (*curnode2), (*curnode1),false,count,0);

				//Add the gene to the genome
				genes.push_back(newgene);

				count++;

			}

		}

	} //end type 0
	//A split link from each input to each output
	else if (type==1) {
		count=1; //Start the gene number counter

		curnode3=hidden.begin(); //One hidden for ever input-output pair
		//Loop over the outputs
		for(curnode1=outputs.begin();curnode1!=outputs.end();++curnode1) {
			//Loop over the inputs
			for(curnode2=inputs.begin();curnode2!=inputs.end();++curnode2) {

				//Connect Input to hidden
				newgene=new Gene(newtrait,0, (*curnode2), (*curnode3),false,count,0);
				//Add the gene to the genome
				genes.push_back(newgene);

				count++; //Next gene

				//Connect hidden to output
				newgene=new Gene(newtrait,0, (*curnode3), (*curnode1),false,count,0);
				//Add the gene to the genome
				genes.push_back(newgene);

				++curnode3; //Next hidden node
				count++; //Next gene

			}
		}

	}//end type 1
	//Fully connected
	else if (type==2) {
		count=1; //Start gene counter at 1


		//Connect all inputs to all hidden nodes
		for(curnode1=hidden.begin();curnode1!=hidden.end();++curnode1) {
			//Loop over the inputs
			for(curnode2=inputs.begin();curnode2!=inputs.end();++curnode2) {
				//Connect each input to each hidden
				newgene=new Gene(newtrait,0, (*curnode2), (*curnode1),false,count,0);

				//Add the gene to the genome
				genes.push_back(newgene);

				count++;

			}
		}

		//Connect all hidden units to all outputs
		for(curnode1=outputs.begin();curnode1!=outputs.end();++curnode1) {
			//Loop over the inputs
			for(curnode2=hidden.begin();curnode2!=hidden.end();++curnode2) {
				//Connect each input to each hidden
				newgene=new Gene(newtrait,0, (*curnode2), (*curnode1),false,count,0);

				//Add the gene to the genome
				genes.push_back(newgene);

				count++;

			}
		}

		//Connect the bias to all outputs
		for(curnode1=outputs.begin();curnode1!=outputs.end();++curnode1) {
			newgene=new Gene(newtrait,0, bias, (*curnode1),false,count,0);

			//Add the gene to the genome
			genes.push_back(newgene);

			count++;
		}

		//Recurrently connect the hidden nodes
		for(curnode1=hidden.begin();curnode1!=hidden.end();++curnode1) {
			//Loop Over all Hidden
			for(curnode2=hidden.begin();curnode2!=hidden.end();++curnode2) {
				//Connect each hidden to each hidden
				newgene=new Gene(newtrait,0, (*curnode2), (*curnode1),true,count,0);

				//Add the gene to the genome
				genes.push_back(newgene);

				count++;

			}

		}

	}//end type 2

}

Genome* Genome::new_Genome_load(char *filename) {
	Genome *newgenome;

	int id;

	//char curline[1024];
	char curword[20];  //max word size of 20 characters
	//char delimiters[] = " \n";
	//int curwordnum = 0;

	std::ifstream iFile(filename);

	//Make sure it worked
	//if (!iFile) {
	//	cerr<<"Can't open "<<filename<<" for input"<<endl;
	//	return 0;
	//}

	iFile>>curword;
	//iFile.getline(curline, sizeof(curline));
	//strcpy(curword, NEAT::getUnit(curline, curwordnum++, delimiters));

	//Bypass initial comment
	if (strcmp(curword,"/*")==0) {
		//strcpy(curword, NEAT::getUnit(curline, curwordnum++, delimiters));
		iFile>>curword;
		while (strcmp(curword,"*/")!=0) {
			printf("%s ",curword);
			//strcpy(curword, NEAT::getUnit(curline, curwordnum++, delimiters));
			iFile>>curword;
		}

		//cout<<endl;
		iFile>>curword;
		//strcpy(curword, NEAT::getUnit(curline, curwordnum++, delimiters));
	}

	//strcpy(curword, NEAT::getUnit(curline, curwordnum++, delimiters));
	//id = atoi(curword);
	iFile>>id;

	newgenome=new Genome(id,iFile);

	iFile.close();

	return newgenome;
}

Genome::~Genome() {
	std::vector<Trait*>::iterator curtrait;
	std::vector<NNode*>::iterator curnode;
	std::vector<Gene*>::iterator curgene;

	for(curtrait=traits.begin();curtrait!=traits.end();++curtrait) {
		delete (*curtrait);
	}

	for(curnode=nodes.begin();curnode!=nodes.end();++curnode) {
		delete (*curnode);
	}

	for(curgene=genes.begin();curgene!=genes.end();++curgene) {
		delete (*curgene);
	}
}

Network *Genome::genesis(int id) {
	std::vector<NNode*>::iterator curnode;
	std::vector<Gene*>::iterator curgene;
	NNode *newnode;
	Trait *curtrait;
	Link *curlink;
	Link *newlink;

	double maxweight=0.0; //Compute the maximum weight for adaptation purposes
	double weight_mag; //Measures absolute value of weights

	//Inputs and outputs will be collected here for the network
	//All nodes are collected in an all_list-
	//this will be used for later safe destruction of the net
	std::vector<NNode*> inlist;
	std::vector<NNode*> outlist;
	std::vector<NNode*> all_list;

	//Gene translation variables
	NNode *inode;
	NNode *onode;

	//The new network
	Network *newnet;

	//Create the nodes
	for(curnode=nodes.begin();curnode!=nodes.end();++curnode) {
		newnode=new NNode((*curnode)->type,(*curnode)->node_id);

		//Derive the node parameters from the trait pointed to
		curtrait=(*curnode)->nodetrait;
		newnode->derive_trait(curtrait);

		//Check for input or output designation of node
		if (((*curnode)->gen_node_label)==INPUT)
			inlist.push_back(newnode);
		if (((*curnode)->gen_node_label)==BIAS)
			inlist.push_back(newnode);
		if (((*curnode)->gen_node_label)==OUTPUT)
			outlist.push_back(newnode);

		//Keep track of all nodes, not just input and output
		all_list.push_back(newnode);

		//Have the node specifier point to the node it generated
		(*curnode)->analogue=newnode;

	}

	//Create the links by iterating through the genes
	for(curgene=genes.begin();curgene!=genes.end();++curgene) {
		//Only create the link if the gene is enabled
		if (((*curgene)->enable)==true) {
			curlink=(*curgene)->lnk;
			inode=(curlink->in_node)->analogue;
			onode=(curlink->out_node)->analogue;
			//NOTE: This line could be run through a recurrency check if desired
			// (no need to in the current implementation of NEAT)
			newlink=new Link(curlink->weight,inode,onode,curlink->is_recurrent);

			(onode->incoming).push_back(newlink);
			(inode->outgoing).push_back(newlink);

			//Derive link's parameters from its Trait pointer
			curtrait=(curlink->linktrait);

			newlink->derive_trait(curtrait);

			//Keep track of maximum weight
			if (newlink->weight>0)
				weight_mag=newlink->weight;
			else weight_mag=-newlink->weight;
			if (weight_mag>maxweight)
				maxweight=weight_mag;
		}
	}

	//Create the new network
	newnet=new Network(inlist,outlist,all_list,id);

	//Attach genotype and phenotype together
	newnet->genotype=this;
	phenotype=newnet;

	newnet->maxweight=maxweight;

	return newnet;

}

bool Genome::verify() {
	std::vector<NNode*>::iterator curnode;
	std::vector<Gene*>::iterator curgene;
	std::vector<Gene*>::iterator curgene2;
	NNode *inode;
	NNode *onode;

	bool disab;

	int last_id;

	//int pause;

	//cout<<"Verifying Genome id: "<<this->genome_id<<endl;

	if (this==0) {
		//cout<<"ERROR GENOME EMPTY"<<endl;
		//cin>>pause;
	}

	//Check each gene's nodes
	for(curgene=genes.begin();curgene!=genes.end();++curgene) {
		inode=((*curgene)->lnk)->in_node;
		onode=((*curgene)->lnk)->out_node;

		//Look for inode
		curnode=nodes.begin();
		while((curnode!=nodes.end())&&
			((*curnode)!=inode))
			++curnode;

		if (curnode==nodes.end()) {
			//cout<<"MISSING iNODE FROM GENE NOT IN NODES OF GENOME!!"<<endl;
			//cin>>pause;
			return false;
		}

		//Look for onode
		curnode=nodes.begin();
		while((curnode!=nodes.end())&&
			((*curnode)!=onode))
			++curnode;

		if (curnode==nodes.end()) {
			//cout<<"MISSING oNODE FROM GENE NOT IN NODES OF GENOME!!"<<endl;
			//cin>>pause;
			return false;
		}

	}

	//Check for NNodes being out of order
	last_id=0;
	for(curnode=nodes.begin();curnode!=nodes.end();++curnode) {
		if ((*curnode)->node_id<last_id) {
			//cout<<"ALERT: NODES OUT OF ORDER in "<<this<<endl;
			//cin>>pause;
			return false;
		}

		last_id=(*curnode)->node_id;
	}


	//Make sure there are no duplicate genes
	for(curgene=genes.begin();curgene!=genes.end();++curgene) {

		for(curgene2=genes.begin();curgene2!=genes.end();++curgene2) {
			if (((*curgene)!=(*curgene2))&&
				((((*curgene)->lnk)->is_recurrent)==(((*curgene2)->lnk)->is_recurrent))&&
				((((((*curgene2)->lnk)->in_node)->node_id)==((((*curgene)->lnk)->in_node)->node_id))&&
				(((((*curgene2)->lnk)->out_node)->node_id)==((((*curgene)->lnk)->out_node)->node_id)))) {
					//cout<<"ALERT: DUPLICATE GENES: "<<(*curgene)<<(*curgene2)<<endl;
					//cout<<"INSIDE GENOME: "<<this<<endl;

					//cin>>pause;
				}


		}
	}

	//See if a gene is not disabled properly
	//Note this check does not necessary mean anything is wrong
	//
	//if (nodes.size()>=15) {
	//disab=false;
	////Go through genes and see if one is disabled
	//for(curgene=genes.begin();curgene!=genes.end();++curgene) {
	//if (((*curgene)->enable)==false) disab=true;
	//}

	//if (disab==false) {
	//cout<<"ALERT: NO DISABLED GENE IN GENOME: "<<this<<endl;
	////cin>>pause;
	//}

	//}
	//

	//Check for 2 disables in a row
	//Note:  Again, this is not necessarily a bad sign
	if (nodes.size()>=500) {
		disab=false;
		for(curgene=genes.begin();curgene!=genes.end();++curgene) {
			if ((((*curgene)->enable)==false)&&(disab==true)) {
				//cout<<"ALERT: 2 DISABLES IN A ROW: "<<this<<endl;
			}
			if (((*curgene)->enable)==false) disab=true;
			else disab=false;
		}
	}

	//cout<<"GENOME OK!"<<endl;

	return true;
}


//Print the genome to a file
void Genome::print_to_file(std::ofstream &outFile) {
  std::vector<Trait*>::iterator curtrait;
  std::vector<NNode*>::iterator curnode;
  std::vector<Gene*>::iterator curgene;

  outFile<<"genomestart "<<genome_id<<std::endl;

  //Output the traits
  for(curtrait=traits.begin();curtrait!=traits.end();++curtrait) {
    (*curtrait)->trait_id=curtrait-traits.begin()+1;
    (*curtrait)->print_to_file(outFile);
  }

  //Output the nodes
  for(curnode=nodes.begin();curnode!=nodes.end();++curnode) {
    (*curnode)->print_to_file(outFile);
  }

  //Output the genes
  for(curgene=genes.begin();curgene!=genes.end();++curgene) {
    (*curgene)->print_to_file(outFile);
  }

  outFile<<"genomeend "<<genome_id<<std::endl;

}


void Genome::print_to_file(std::ostream &outFile) {
	std::vector<Trait*>::iterator curtrait;
	std::vector<NNode*>::iterator curnode;
	std::vector<Gene*>::iterator curgene;

	//char tempbuf[128];
	//sprintf(tempbuf, "genomestart %d\n", genome_id);
	//outFile.write(strlen(tempbuf), tempbuf);
    outFile<<"genomestart "<<genome_id<<std::endl;

	//Output the traits
	for(curtrait=traits.begin();curtrait!=traits.end();++curtrait) {
		(*curtrait)->trait_id=curtrait-traits.begin()+1;
		(*curtrait)->print_to_file(outFile);
	}

	//Output the nodes
	for(curnode=nodes.begin();curnode!=nodes.end();++curnode) {
		(*curnode)->print_to_file(outFile);
	}

	//Output the genes
	for(curgene=genes.begin();curgene!=genes.end();++curgene) {
		(*curgene)->print_to_file(outFile);
	}

	//char tempbuf2[128];
	//sprintf(tempbuf2, sizeof(tempbuf2), "genomeend %d\n", genome_id);
	//outFile.write(strlen(tempbuf2), tempbuf2);
    outFile << "genomeend " << genome_id << std::endl << std::endl << std::endl;
	//char tempbuf4[1024];
	//sprintf(tempbuf4, sizeof(tempbuf4), "\n\n");
	//outFile.write(strlen(tempbuf4), tempbuf4);
}

void Genome::print_to_filename(char *filename) {
	std::ofstream oFile(filename);
	//oFile.open(filename, std::ostream::Write);
	print_to_file(oFile);
	oFile.close();
}

int Genome::get_last_node_id() {
	return ((*(nodes.end() - 1))->node_id)+1;
}

double Genome::get_last_gene_innovnum() {
	return ((*(genes.end() - 1))->innovation_num)+1;
}

Genome *Genome::duplicate(int new_id) {
	//Collections for the new Genome
	std::vector<Trait*> traits_dup;
	std::vector<NNode*> nodes_dup;
	std::vector<Gene*> genes_dup;

	//Iterators for the old Genome
	std::vector<Trait*>::iterator curtrait;
	std::vector<NNode*>::iterator curnode;
	std::vector<Gene*>::iterator curgene;

	//New item pointers
	Trait *newtrait;
	NNode *newnode;
	Gene *newgene;
	Trait *assoc_trait;  //Trait associated with current item

	NNode *inode; //For forming a gene
	NNode *onode; //For forming a gene
	Trait *traitptr;

	Genome *newgenome;

	//verify();

	//Duplicate the traits
	for(curtrait=traits.begin();curtrait!=traits.end();++curtrait) {
		newtrait=new Trait(*curtrait);
		traits_dup.push_back(newtrait);
	}

	//Duplicate NNodes
	for(curnode=nodes.begin();curnode!=nodes.end();++curnode) {
		//First, find the trait that this node points to
		if (((*curnode)->nodetrait)==0) assoc_trait=0;
		else {
			curtrait=traits_dup.begin();
			while(((*curtrait)->trait_id)!=(((*curnode)->nodetrait)->trait_id))
				++curtrait;
			assoc_trait=(*curtrait);
		}

		newnode=new NNode(*curnode,assoc_trait);

		(*curnode)->dup=newnode;  //Remember this node's old copy
		//    (*curnode)->activation_count=55;
		nodes_dup.push_back(newnode);
	}

	//Duplicate Genes
	for(curgene=genes.begin();curgene!=genes.end();++curgene) {
		//First find the nodes connected by the gene's link

		inode=(((*curgene)->lnk)->in_node)->dup;
		onode=(((*curgene)->lnk)->out_node)->dup;

		//Get a pointer to the trait expressed by this gene
		traitptr=((*curgene)->lnk)->linktrait;
		if (traitptr==0) assoc_trait=0;
		else {
			curtrait=traits_dup.begin();
			while(((*curtrait)->trait_id)!=(traitptr->trait_id))
				++curtrait;
			assoc_trait=(*curtrait);
		}

		newgene=new Gene(*curgene,assoc_trait,inode,onode);
		genes_dup.push_back(newgene);

	}

	//Finally, return the genome
	newgenome=new Genome(new_id,traits_dup,nodes_dup,genes_dup);

	return newgenome;

}

void Genome::mutate_random_trait() {
	std::vector<Trait*>::iterator thetrait; //Trait to be mutated
	int traitnum;

	//Choose a random traitnum
	traitnum=randint(0,(traits.size())-1);

	//Retrieve the trait and mutate it
	thetrait=traits.begin();
	(*(thetrait[traitnum])).mutate();

	//TRACK INNOVATION? (future possibility)

}

void Genome::mutate_link_trait(int times) {
	int traitnum;
	int genenum;
	std::vector<Gene*>::iterator thegene;     //Link to be mutated
	std::vector<Trait*>::iterator thetrait; //Trait to be attached
	int count;
	int loop;

	for(loop=1;loop<=times;loop++) {

		//Choose a random traitnum
		traitnum=randint(0,(traits.size())-1);

		//Choose a random linknum
		genenum=randint(0,genes.size()-1);

		//set the link to point to the new trait
		thegene=genes.begin();
		for(count=0;count<genenum;count++)
			++thegene;

		//Do not alter frozen genes
		if (!((*thegene)->frozen)) {
			thetrait=traits.begin();

			((*thegene)->lnk)->linktrait=thetrait[traitnum];

		}
		//TRACK INNOVATION- future use
		//(*thegene)->mutation_num+=randposneg()*randfloat()*linktrait_mut_sig;

	}
}

void Genome::mutate_node_trait(int times) {
	int traitnum;
	int nodenum;
	std::vector<NNode*>::iterator thenode;     //Link to be mutated
	std::vector<Gene*>::iterator thegene;  //Gene to record innovation
	std::vector<Trait*>::iterator thetrait; //Trait to be attached
	int count;
	int loop;

	for(loop=1;loop<=times;loop++) {

		//Choose a random traitnum
		traitnum=randint(0,(traits.size())-1);

		//Choose a random nodenum
		nodenum=randint(0,nodes.size()-1);

		//set the link to point to the new trait
		thenode=nodes.begin();
		for(count=0;count<nodenum;count++)
			++thenode;

		//Do not mutate frozen nodes
		if (!((*thenode)->frozen)) {

			thetrait=traits.begin();

			(*thenode)->nodetrait=thetrait[traitnum];

		}
		//TRACK INNOVATION! - possible future use
		//for any gene involving the mutated node, perturb that gene's
		//mutation number
		//for(thegene=genes.begin();thegene!=genes.end();++thegene) {
		//  if (((((*thegene)->lnk)->in_node)==(*thenode))
		//  ||
		//  ((((*thegene)->lnk)->out_node)==(*thenode)))
		//(*thegene)->mutation_num+=randposneg()*randfloat()*nodetrait_mut_sig;
		//}
	}
}

void Genome::mutate_link_weights(double power,double rate,mutator mut_type) {
	std::vector<Gene*>::iterator curgene;
	double num;  //counts gene placement
	double gene_total;
	double powermod; //Modified power by gene number
	//The power of mutation will rise farther into the genome
	//on the theory that the older genes are more fit since
	//they have stood the test of time

	double randnum;
	double randchoice; //Decide what kind of mutation to do on a gene
	double endpart; //Signifies the last part of the genome
	double gausspoint;
	double coldgausspoint;

	bool severe;  //Once in a while really shake things up

	//Wright variables
	//double oldval;
	//double perturb;


	// --------------- WRIGHT'S MUTATION METHOD --------------

	////Use the fact that we know ends are newest
	//gene_total=(double) genes.size();
	//endpart=gene_total*0.8;
	//num=0.0;

	//for(curgene=genes.begin();curgene!=genes.end();curgene++) {

	////Mutate rate 0.2 controls how many params mutate in the list
	//if ((randfloat()<rate)||
	//((gene_total>=10.0)&&(num>endpart))) {

	//oldval=((*curgene)->lnk)->weight;

	////The amount to perturb the value by
	//perturb=randfloat()*power;

	////Once in a while leave the end part alone
	//if (num>endpart)
	//if (randfloat()<0.2) perturb=0;

	////Decide positive or negative
	//if (gRandGen.randI()%2) {
	////Positive case

	////if it goes over the max, find something smaller
	//if (oldval+perturb>100.0) {
	//perturb=(100.0-oldval)*randfloat();
	//}

	//((*curgene)->lnk)->weight+=perturb;

	//}
	//else {
	////Negative case

	////if it goes below the min, find something smaller
	//if (oldval-perturb<100.0) {
	//perturb=(oldval+100.0)*randfloat();
	//}

	//((*curgene)->lnk)->weight-=perturb;

	//}
	//}

	//num+=1.0;

	//}


	// ------------------------------------------------------

	if (randfloat()>0.5) severe=true;
	else severe=false;

	//Go through all the Genes and perturb their link's weights
	num=0.0;
	gene_total=(double) genes.size();
	endpart=gene_total*0.8;
	//powermod=randposneg()*power*randfloat();  //Make power of mutation random
	//powermod=randfloat();
	powermod=1.0;

	//Possibility: Jiggle the newest gene randomly
	//if (gene_total>10.0) {
	//  lastgene=genes.end();
	//  lastgene--;
	//  if (randfloat()>0.4)
	//    ((*lastgene)->lnk)->weight+=0.5*randposneg()*randfloat();
	//}

/*
	//KENHACK: NOTE THIS HAS BEEN MAJORLY ALTERED
	//     THE LOOP BELOW IS THE ORIGINAL METHOD
	if (mut_type==COLDGAUSSIAN) {
		//printf("COLDGAUSSIAN");
		for(curgene=genes.begin();curgene!=genes.end();curgene++) {
			if (randfloat()<0.9) {
				randnum=randposneg()*randfloat()*power*powermod;
				((*curgene)->lnk)->weight+=randnum;
			}
		}
	}


	for(curgene=genes.begin();curgene!=genes.end();curgene++) {
		if (randfloat()<0.2) {
			randnum=randposneg()*randfloat()*power*powermod;
			((*curgene)->lnk)->weight+=randnum;

			//Cap the weights at 20.0 (experimental)
			if (((*curgene)->lnk)->weight>1.0) ((*curgene)->lnk)->weight=1.0;
			else if (((*curgene)->lnk)->weight<-1.0) ((*curgene)->lnk)->weight=-1.0;
		}
	}

	*/


	//Loop on all genes  (ORIGINAL METHOD)
	for(curgene=genes.begin();curgene!=genes.end();curgene++) {


		//Possibility: Have newer genes mutate with higher probability
		//Only make mutation power vary along genome if it's big enough
		//if (gene_total>=10.0) {
		//This causes the mutation power to go up towards the end up the genome
		//powermod=((power-0.7)/gene_total)*num+0.7;
		//}
		//else powermod=power;

		//The following determines if the probabilities of doing cold gaussian
		//mutation, meaning the probability of replacing a link weight with
		//another, entirely random weight.  It is meant to bias such mutations
		//to the tail of a genome, because that is where less time-tested genes
		//reside.  The gausspoint and coldgausspoint represent values above
		//which a random float will signify that kind of mutation.

		//Don't mutate weights of frozen links
		if (!((*curgene)->frozen)) {

			if (severe) {
				gausspoint=0.3;
				coldgausspoint=0.1;
			}
			else if ((gene_total>=10.0)&&(num>endpart)) { //num is set to 0.0
				gausspoint=0.5;  //Mutate by modification % of connections
				coldgausspoint=0.3; //Mutate the rest by replacement % of the time
			}
			else {
				//Half the time don't do any cold mutations
				if (randfloat()>0.5) {
					gausspoint=1.0-rate;
					coldgausspoint=1.0-rate-0.1;
				}
				else {
					gausspoint=1.0-rate;
					coldgausspoint=1.0-rate;
				}
			}

			//Possible methods of setting the perturbation:
			//randnum=gaussrand()*powermod;
			//randnum=gaussrand();

			randnum = randposneg()*randfloat()*power*powermod;
            //std::cout << "RANDOM: " << randnum << " " << randposneg() << " " << randfloat() << " " << power << " " << powermod << std::endl;
			if (mut_type==GAUSSIAN) {
				randchoice=randfloat();
				if (randchoice>gausspoint)
					((*curgene)->lnk)->weight+=randnum;
				else if (randchoice>coldgausspoint)
					((*curgene)->lnk)->weight=randnum;
			}
			else if (mut_type==COLDGAUSSIAN)
				((*curgene)->lnk)->weight=randnum;

			//Keep the weights between weight_lower_bound and weight_upper_bound (experimental)
			if (((*curgene)->lnk)->weight > NEAT::weight_upper_bound)
				((*curgene)->lnk)->weight = NEAT::weight_upper_bound;
			else if (((*curgene)->lnk)->weight < NEAT::weight_lower_bound)
				((*curgene)->lnk)->weight = NEAT::weight_lower_bound;

			//Record the innovation
			//(*curgene)->mutation_num+=randnum;
			(*curgene)->mutation_num=((*curgene)->lnk)->weight;

			num+=1.0;

		}

	} //end for loop


}

void Genome::mutate_toggle_enable(int times) {
	int genenum;
	int count;
	std::vector<Gene*>::iterator thegene;  //Gene to toggle
	std::vector<Gene*>::iterator checkgene;  //Gene to check
	int genecount;

	for (count=1;count<=times;count++) {

		//Choose a random genenum
		genenum=randint(0,genes.size()-1);

		//find the gene
		thegene=genes.begin();
		for(genecount=0;genecount<genenum;genecount++)
			++thegene;

		//Toggle the enable on this gene
		if (((*thegene)->enable)==true) {
			//We need to make sure that another gene connects out of the in-node
			//Because if not a section of network will break off and become isolated
			checkgene=genes.begin();
			while((checkgene!=genes.end())&&
				(((((*checkgene)->lnk)->in_node)!=(((*thegene)->lnk)->in_node))||
				(((*checkgene)->enable)==false)||
				((*checkgene)->innovation_num==(*thegene)->innovation_num)))
				++checkgene;

			//Disable the gene if it's safe to do so
			if (checkgene!=genes.end())
				(*thegene)->enable=false;
		}
		else (*thegene)->enable=true;
	}
}

void Genome::mutate_gene_reenable() {
	std::vector<Gene*>::iterator thegene;  //Gene to enable

	thegene=genes.begin();

	//Search for a disabled gene
	while((thegene!=genes.end())&&((*thegene)->enable==true))
		++thegene;

	//Reenable it
	if (thegene!=genes.end())
		if (((*thegene)->enable)==false) (*thegene)->enable=true;

}

bool Genome::mutate_add_node(std::vector<Innovation*> &innovs,int &curnode_id,double &curinnov) {
	std::vector<Gene*>::iterator thegene;  //random gene containing the original link
	int genenum;  //The random gene number
	NNode *in_node; //Here are the nodes connected by the gene
	NNode *out_node;
	Link *thelink;  //The link inside the random gene

	//double randmult;  //using a gaussian to find the random gene

	std::vector<Innovation*>::iterator theinnov; //For finding a historical match
	bool done=false;

	Gene *newgene1;  //The new Genes
	Gene *newgene2;
	NNode *newnode;   //The new NNode
	Trait *traitptr; //The original link's trait

	//double splitweight;  //If used, Set to sqrt(oldweight of oldlink)
	double oldweight;  //The weight of the original link

	int trycount;  //Take a few tries to find an open node
	bool found;

	//First, find a random gene already in the genome
	trycount=0;
	found=false;

	//Split next link with a bias towards older links
	//NOTE: 7/2/01 - for robots, went back to random split
	//        because of large # of inputs
	if (false) {
		thegene=genes.begin();
		while (((thegene!=genes.end())
			&&(!((*thegene)->enable)))||
			((thegene!=genes.end())
			&&(((*thegene)->lnk->in_node)->gen_node_label==BIAS)))
			++thegene;

		//Now randomize which node is chosen at this point
		//We bias the search towards older genes because
		//this encourages splitting to distribute evenly
		while (((thegene!=genes.end())&&
			(randfloat()<0.3))||
			((thegene!=genes.end())
			&&(((*thegene)->lnk->in_node)->gen_node_label==BIAS)))
		{
			++thegene;
		}

		if ((!(thegene==genes.end()))&&
			((*thegene)->enable))
		{
			found=true;
		}
	}
	//In this else:
	//Alternative random gaussian choice of genes NOT USED in this
	//version of NEAT
	//NOTE: 7/2/01 now we use this after all
	else {
		while ((trycount<20)&&(!found)) {

			//Choose a random genenum
			//randmult=gaussrand()/4;
			//if (randmult>1.0) randmult=1.0;

			//This tends to select older genes for splitting
			//genenum=(int) floor((randmult*(genes.size()-1.0))+0.5);

			//This old totally random selection is bad- splitting
			//inside something recently splitted adds little power
			//to the system (should use a gaussian if doing it this way)
			genenum=randint(0,genes.size()-1);

			//find the gene
			thegene=genes.begin();
			for(int genecount=0;genecount<genenum;genecount++)
				++thegene;

			//If either the gene is disabled, or it has a bias input, try again
			if (!(((*thegene)->enable==false)||
				(((((*thegene)->lnk)->in_node)->gen_node_label)==BIAS)))
				found=true;

			++trycount;

		}
	}

	//If we couldn't find anything so say goodbye
	if (!found)
		return false;

	//Disabled the gene
	(*thegene)->enable=false;

	//Extract the link
	thelink=(*thegene)->lnk;
	oldweight=(*thegene)->lnk->weight;

	//Extract the nodes
	in_node=thelink->in_node;
	out_node=thelink->out_node;

	//Check to see if this innovation has already been done
	//in another genome
	//Innovations are used to make sure the same innovation in
	//two separate genomes in the same generation receives
	//the same innovation number.
	theinnov=innovs.begin();

	while(!done) {

		if (theinnov==innovs.end()) {

			//The innovation is totally novel

			//Get the old link's trait
			traitptr=thelink->linktrait;

			//Create the new NNode
			//By convention, it will point to the first trait
			newnode=new NNode(NEURON,curnode_id++,HIDDEN);
			newnode->nodetrait=(*(traits.begin()));

			//Create the new Genes
			if (thelink->is_recurrent) {
				newgene1=new Gene(traitptr,1.0,in_node,newnode,true,curinnov,0);
				newgene2=new Gene(traitptr,oldweight,newnode,out_node,false,curinnov+1,0);
				curinnov+=2.0;
			}
			else {
				newgene1=new Gene(traitptr,1.0,in_node,newnode,false,curinnov,0);
				newgene2=new Gene(traitptr,oldweight,newnode,out_node,false,curinnov+1,0);
				curinnov+=2.0;
			}

			//Add the innovations (remember what was done)
			innovs.push_back(new Innovation(in_node->node_id,out_node->node_id,curinnov-2.0,curinnov-1.0,newnode->node_id,(*thegene)->innovation_num));

			done=true;
		}

		// We check to see if an innovation already occured that was:
		//   -A new node
		//   -Stuck between the same nodes as were chosen for this mutation
		//   -Splitting the same gene as chosen for this mutation
		//   If so, we know this mutation is not a novel innovation
		//   in this generation
		//   so we make it match the original, identical mutation which occured
		//   elsewhere in the population by coincidence
		else if (((*theinnov)->innovation_type==NEWNODE)&&
			((*theinnov)->node_in_id==(in_node->node_id))&&
			((*theinnov)->node_out_id==(out_node->node_id))&&
			((*theinnov)->old_innov_num==(*thegene)->innovation_num))
		{

			//Here, the innovation has been done before

			//Get the old link's trait
			traitptr=thelink->linktrait;

			//Create the new NNode
			newnode=new NNode(NEURON,(*theinnov)->newnode_id,HIDDEN);
			//By convention, it will point to the first trait
			//Note: In future may want to change this
			newnode->nodetrait=(*(traits.begin()));

			//Create the new Genes
			if (thelink->is_recurrent) {
				newgene1=new Gene(traitptr,1.0,in_node,newnode,true,(*theinnov)->innovation_num1,0);
				newgene2=new Gene(traitptr,oldweight,newnode,out_node,false,(*theinnov)->innovation_num2,0);
			}
			else {
				newgene1=new Gene(traitptr,1.0,in_node,newnode,false,(*theinnov)->innovation_num1,0);
				newgene2=new Gene(traitptr,oldweight,newnode,out_node,false,(*theinnov)->innovation_num2,0);
			}

			done=true;
		}
		else ++theinnov;
	}

	//Now add the new NNode and new Genes to the Genome
	//genes.push_back(newgene1);   //Old way to add genes- may result in genes becoming out of order
	//genes.push_back(newgene2);
	add_gene(genes,newgene1);  //Add genes in correct order
	add_gene(genes,newgene2);
	node_insert(nodes,newnode);

	return true;

}

bool Genome::mutate_add_link(std::vector<Innovation*> &innovs,double &curinnov,int tries) {

	int nodenum1,nodenum2;  //Random node numbers
	std::vector<NNode*>::iterator thenode1,thenode2;  //Random node iterators
	int nodecount;  //Counter for finding nodes
	int trycount; //Iterates over attempts to find an unconnected pair of nodes
	NNode *nodep1; //Pointers to the nodes
	NNode *nodep2; //Pointers to the nodes
	std::vector<Gene*>::iterator thegene; //Searches for existing link
	bool found=false;  //Tells whether an open pair was found
	std::vector<Innovation*>::iterator theinnov; //For finding a historical match
	int recurflag; //Indicates whether proposed link is recurrent
	Gene *newgene;  //The new Gene

	int traitnum;  //Random trait finder
	std::vector<Trait*>::iterator thetrait;

	double newweight;  //The new weight for the new link

	bool done;
	bool do_recur;
	bool loop_recur;
	int first_nonsensor;

	//These are used to avoid getting stuck in an infinite loop checking
	//for recursion
	//Note that we check for recursion to control the frequency of
	//adding recurrent links rather than to prevent any paricular
	//kind of error
	int thresh=(nodes.size())*(nodes.size());
	int count=0;

	//Make attempts to find an unconnected pair
	trycount=0;


	//Decide whether to make this recurrent
	if (randfloat()<NEAT::recur_only_prob)
		do_recur=true;
	else do_recur=false;

	//Find the first non-sensor so that the to-node won't look at sensors as
	//possible destinations
	first_nonsensor=0;
	thenode1=nodes.begin();
	while(((*thenode1)->get_type())==SENSOR) {
		first_nonsensor++;
		++thenode1;
	}

	//Here is the recurrent finder loop- it is done separately
	if (do_recur) {

		while(trycount<tries) {

			//Some of the time try to make a recur loop
			if (randfloat()>0.5) {
				loop_recur=true;
			}
			else loop_recur=false;

			if (loop_recur) {
				nodenum1=randint(first_nonsensor,nodes.size()-1);
				nodenum2=nodenum1;
			}
			else {
				//Choose random nodenums
				nodenum1=randint(0,nodes.size()-1);
				nodenum2=randint(first_nonsensor,nodes.size()-1);
			}

			//Find the first node
			thenode1=nodes.begin();
			for(nodecount=0;nodecount<nodenum1;nodecount++)
				++thenode1;

			//Find the second node
			thenode2=nodes.begin();
			for(nodecount=0;nodecount<nodenum2;nodecount++)
				++thenode2;

			nodep1=(*thenode1);
			nodep2=(*thenode2);

			//See if a recur link already exists  ALSO STOP AT END OF GENES!!!!
			thegene=genes.begin();
			while ((thegene!=genes.end()) &&
				((nodep2->type)!=SENSOR) &&   //Don't allow SENSORS to get input
				(!((((*thegene)->lnk)->in_node==nodep1)&&
				(((*thegene)->lnk)->out_node==nodep2)&&
				((*thegene)->lnk)->is_recurrent))) {
					++thegene;
				}

				if (thegene!=genes.end())
					trycount++;
				else {
					count=0;
					recurflag=phenotype->is_recur(nodep1->analogue,nodep2->analogue,count,thresh);

					//ADDED: CONSIDER connections out of outputs recurrent
					if (((nodep1->type)==OUTPUT)||
						((nodep2->type)==OUTPUT))
						recurflag=true;

					//Exit if the network is faulty (contains an infinite loop)
					//NOTE: A loop doesn't really matter
					//if (count>thresh) {
					//  cout<<"LOOP DETECTED DURING A RECURRENCY CHECK"<<std::endl;
					//  return false;
					//}

					//Make sure it finds the right kind of link (recur)
					if (!(recurflag))
						trycount++;
					else {
						trycount=tries;
						found=true;
					}

				}

		}
	}
	else {
		//Loop to find a nonrecurrent link
		while(trycount<tries) {

			//cout<<"TRY "<<trycount<<std::endl;

			//Choose random nodenums
			nodenum1=randint(0,nodes.size()-1);
			nodenum2=randint(first_nonsensor,nodes.size()-1);

			//Find the first node
			thenode1=nodes.begin();
			for(nodecount=0;nodecount<nodenum1;nodecount++)
				++thenode1;

			//cout<<"RETRIEVED NODE# "<<(*thenode1)->node_id<<std::endl;

			//Find the second node
			thenode2=nodes.begin();
			for(nodecount=0;nodecount<nodenum2;nodecount++)
				++thenode2;

			nodep1=(*thenode1);
			nodep2=(*thenode2);

			//See if a link already exists  ALSO STOP AT END OF GENES!!!!
			thegene=genes.begin();
			while ((thegene!=genes.end()) &&
				((nodep2->type)!=SENSOR) &&   //Don't allow SENSORS to get input
				(!((((*thegene)->lnk)->in_node==nodep1)&&
				(((*thegene)->lnk)->out_node==nodep2)&&
				(!(((*thegene)->lnk)->is_recurrent))))) {
					++thegene;
				}

				if (thegene!=genes.end())
					trycount++;
				else {

					count=0;
					recurflag=phenotype->is_recur(nodep1->analogue,nodep2->analogue,count,thresh);

					//ADDED: CONSIDER connections out of outputs recurrent
					if (((nodep1->type)==OUTPUT)||
						((nodep2->type)==OUTPUT))
						recurflag=true;

					//Exit if the network is faulty (contains an infinite loop)
					if (count>thresh) {
						//cout<<"LOOP DETECTED DURING A RECURRENCY CHECK"<<std::endl;
						//return false;
					}

					//Make sure it finds the right kind of link (recur or not)
					if (recurflag)
						trycount++;
					else {
						trycount=tries;
						found=true;
					}

				}

		} //End of normal link finding loop
	}

	//Continue only if an open link was found
	if (found) {

		//Check to see if this innovation already occured in the population
		theinnov=innovs.begin();

		//If it was supposed to be recurrent, make sure it gets labeled that way
		if (do_recur) recurflag=1;

		done=false;

		while(!done) {

			//The innovation is totally novel
			if (theinnov==innovs.end()) {

				//If the phenotype does not exist, exit on false,print error
				//Note: This should never happen- if it does there is a bug
				if (phenotype==0) {
					//cout<<"ERROR: Attempt to add link to genome with no phenotype"<<std::endl;
					return false;
				}

				//Useful for debugging
				//cout<<"nodep1 id: "<<nodep1->node_id<<std::endl;
				//cout<<"nodep1: "<<nodep1<<std::endl;
				//cout<<"nodep1 analogue: "<<nodep1->analogue<<std::endl;
				//cout<<"nodep2 id: "<<nodep2->node_id<<std::endl;
				//cout<<"nodep2: "<<nodep2<<std::endl;
				//cout<<"nodep2 analogue: "<<nodep2->analogue<<std::endl;
				//cout<<"recurflag: "<<recurflag<<std::endl;

				//NOTE: Something like this could be used for time delays,
				//      which are not yet supported.  However, this does not
				//      have an application with recurrency.
				//If not recurrent, randomize recurrency
				//if (!recurflag)
				//  if (randfloat()<recur_prob) recurflag=1;

				//Choose a random trait
				traitnum=randint(0,(traits.size())-1);
				thetrait=traits.begin();

				//Choose the new weight
				//newweight=(gaussrand())/1.5;  //Could use a gaussian
				newweight=randposneg()*randfloat()*1.0; //used to be 10.0

				//Create the new gene
				newgene=new Gene(((thetrait[traitnum])),newweight,nodep1,nodep2,recurflag,curinnov,newweight);

				//Add the innovation
				innovs.push_back(new Innovation(nodep1->node_id,nodep2->node_id,curinnov,newweight,traitnum));

				curinnov=curinnov+1.0;

				done=true;
			}
			//OTHERWISE, match the innovation in the innovs list
			else if (((*theinnov)->innovation_type==NEWLINK)&&
				((*theinnov)->node_in_id==(nodep1->node_id))&&
				((*theinnov)->node_out_id==(nodep2->node_id))&&
				((*theinnov)->recur_flag==(bool)recurflag)) {

					thetrait=traits.begin();

					//Create new gene
					newgene=new Gene(((thetrait[(*theinnov)->new_traitnum])),(*theinnov)->new_weight,nodep1,nodep2,recurflag,(*theinnov)->innovation_num1,0);

					done=true;

				}
			else {
				//Keep looking for a matching innovation from this generation
				++theinnov;
			}
		}

		//Now add the new Genes to the Genome
		//genes.push_back(newgene);  //Old way - could result in out-of-order innovation numbers in rtNEAT
		add_gene(genes,newgene);  //Adds the gene in correct order


		return true;
	}
	else {
		return false;
	}

}

// Immediately connects a randomly chosen sensor which was previously disconnected to all the outputs at once.
// Useful if we start with some (inputs) sensors disconnected.
// NOTE: need to decomment the parameter in NEAT::load_neat_params in order to be taken into account.
void Genome::mutate_add_sensor(std::vector<Innovation*> &innovs,double &curinnov) {

	std::vector<NNode*> sensors;
	std::vector<NNode*> outputs;
	NNode *node;
	NNode *sensor;
	NNode *output;
	Gene *gene;

	double newweight = 0.0;
	Gene* newgene;

	int i,j; //counters
	bool found;

	bool done;

	int outputConnections;

	std::vector<Trait*>::iterator thetrait;
	int traitnum;

	std::vector<Innovation*>::iterator theinnov; //For finding a historical match

	//Find all the sensors and outputs
	for (i = 0; i < nodes.size(); i++) {
		node=nodes[i];

		if ((node->type) == SENSOR)
			sensors.push_back(node);
		else if (node->gen_node_label == OUTPUT)
			outputs.push_back(node);
	}

	// eliminate from contention any sensors that are already connected
    std::vector<NNode*>::iterator iter;
	for (iter = sensors.begin(); iter != sensors.end(); ++iter) {
		sensor = *iter;

		outputConnections=0;


		for (int j = 0; j < genes.size(); j++) {
			gene=genes[j];

			if ((gene->lnk)->out_node->gen_node_label == OUTPUT)
				outputConnections++;

		}

		if (outputConnections == outputs.size()) {
			iter = sensors.erase(iter); //Does this work? remove by number from a vector?
		}

	}

	//If all sensors are connected, quit
	if (sensors.size() == 0)
		return;

	//Pick randomly from remaining sensors
	sensor=sensors[randint(0,sensors.size()-1)];

	//Add new links to chosen sensor, avoiding redundancy
	for (int i = 0; i < outputs.size(); i++) {
		output=outputs[i];

		found=false;
		for (j = 0; j < genes.size(); j++) {
			gene=genes[j];
			if ((gene->lnk->in_node==sensor)&&
				(gene->lnk->out_node==output))
				found=true;
		}

		//Record the innovation
		if (!found) {
			theinnov=innovs.begin();
			done=false;

			while (!done) {
				//The innovation is novel
				if (theinnov==innovs.end()) {

					//Choose a random trait
					traitnum=randint(0,(traits.size())-1);
					thetrait=traits.begin();

					//Choose the new weight
					//newweight=(gaussrand())/1.5;  //Could use a gaussian
					newweight=randposneg()*randfloat()*3.0; //used to be 10.0

					//Create the new gene
					newgene=new Gene(((thetrait[traitnum])),
						newweight,sensor,output,false,
						curinnov,newweight);

					//Add the innovation
					innovs.push_back(new Innovation(sensor->node_id,
						output->node_id,curinnov,newweight,traitnum));

					curinnov=curinnov+1.0;

					done=true;
				} //end novel innovation case
				//OTHERWISE, match the innovation in the innovs list
				else if (((*theinnov)->innovation_type==NEWLINK)&&
					((*theinnov)->node_in_id==(sensor->node_id))&&
					((*theinnov)->node_out_id==(output->node_id))&&
					((*theinnov)->recur_flag==false)) {

						thetrait=traits.begin();

						//Create new gene
						newgene=
							new Gene(((thetrait[(*theinnov)->new_traitnum])),
							(*theinnov)->new_weight,sensor,output,
							false,(*theinnov)->innovation_num1,0);

						done=true;

					} //end prior innovation case
					//Keep looking for matching innovation
				else ++theinnov;

			}  //end while

			//genes.push_back(newgene);
			add_gene(genes,newgene);  //adds the gene in correct order


		} //end case where the gene didn't previously exist
	}

}


//Adds a new gene that has been created through a mutation in the
//*correct order* into the list of genes in the genome
void Genome::add_gene(std::vector<Gene*> &glist,Gene *g) {
  std::vector<Gene*>::iterator curgene;
  //double p1innov;

  double inum=g->innovation_num;

  //std::cout<<"**ADDING GENE: "<<g->innovation_num<<std::endl;

  curgene=glist.begin();
  while ((curgene!=glist.end())&&
	 (((*curgene)->innovation_num)<inum)) {
    //p1innov=(*curgene)->innovation_num;
    //printf("Innov num: %f",p1innov);
    ++curgene;

    //Con::printf("looking gene %f", (*curgene)->innovation_num);
  }


  glist.insert(curgene,g);

}


void Genome::node_insert(std::vector<NNode*> &nlist,NNode *n) {
	std::vector<NNode*>::iterator curnode;

	int id=n->node_id;

	curnode=nlist.begin();
	while ((curnode!=nlist.end())&&
		(((*curnode)->node_id)<id))
		++curnode;

	nlist.insert(curnode,n);

}

Genome *Genome::mate_multipoint(Genome *g,int genomeid,double fitness1,double fitness2, bool interspec_flag) {
	//The baby Genome will contain these new Traits, NNodes, and Genes
	std::vector<Trait*> newtraits;
	std::vector<NNode*> newnodes;
	std::vector<Gene*> newgenes;
	Genome *new_genome;

	std::vector<Gene*>::iterator curgene2;  //Checks for link duplication

	//iterators for moving through the two parents' traits
	std::vector<Trait*>::iterator p1trait;
	std::vector<Trait*>::iterator p2trait;
	Trait *newtrait;

	//iterators for moving through the two parents' genes
	std::vector<Gene*>::iterator p1gene;
	std::vector<Gene*>::iterator p2gene;
	double p1innov;  //Innovation numbers for genes inside parents' Genomes
	double p2innov;
	Gene *chosengene;  //Gene chosen for baby to inherit
	int traitnum;  //Number of trait new gene points to
	NNode *inode;  //NNodes connected to the chosen Gene
	NNode *onode;
	NNode *new_inode;
	NNode *new_onode;
	std::vector<NNode*>::iterator curnode;  //For checking if NNodes exist already
	int nodetraitnum;  //Trait number for a NNode

	bool disable;  //Set to true if we want to disabled a chosen gene

	disable=false;
	Gene *newgene;

	bool p1better; //Tells if the first genome (this one) has better fitness or not

	bool skip;

	//First, average the Traits from the 2 parents to form the baby's Traits
	//It is assumed that trait lists are the same length
	//In the future, may decide on a different method for trait mating
	p2trait=(g->traits).begin();
	for(p1trait=traits.begin();p1trait!=traits.end();++p1trait) {
		newtrait=new Trait(*p1trait,*p2trait);  //Construct by averaging
		newtraits.push_back(newtrait);
		++p2trait;
	}

	//Figure out which genome is better
	//The worse genome should not be allowed to add extra structural baggage
	//If they are the same, use the smaller one's disjoint and excess genes only
	if (fitness1>fitness2)
		p1better=true;
	else if (fitness1==fitness2) {
		if (genes.size()<(g->genes.size()))
			p1better=true;
		else p1better=false;
	}
	else
		p1better=false;

	//NEW 3/17/03 Make sure all sensors and outputs are included
	for(curnode=(g->nodes).begin();curnode!=(g->nodes).end();++curnode) {
		if ((((*curnode)->gen_node_label)==INPUT)||
			(((*curnode)->gen_node_label)==BIAS)||
			(((*curnode)->gen_node_label)==OUTPUT)) {
				if (!((*curnode)->nodetrait)) nodetraitnum=0;
				else
					nodetraitnum=(((*curnode)->nodetrait)->trait_id)-(*(traits.begin()))->trait_id;

				//Create a new node off the sensor or output
				new_onode=new NNode((*curnode),newtraits[nodetraitnum]);

				//Add the new node
				node_insert(newnodes,new_onode);

			}

	}


	//Now move through the Genes of each parent until both genomes end
	p1gene=genes.begin();
	p2gene=(g->genes).begin();
	while(!((p1gene==genes.end())&&
		(p2gene==(g->genes).end()))) {


			skip=false;  //Default to not skipping a chosen gene

			if (p1gene==genes.end()) {
				chosengene=*p2gene;
				++p2gene;
				if (p1better) skip=true;  //Skip excess from the worse genome
			}
			else if (p2gene==(g->genes).end()) {
				chosengene=*p1gene;
				++p1gene;
				if (!p1better) skip=true; //Skip excess from the worse genome
			}
			else {
				//Extract current innovation numbers
				p1innov=(*p1gene)->innovation_num;
				p2innov=(*p2gene)->innovation_num;

				if (p1innov==p2innov) {
					if (randfloat()<0.5) {
						chosengene=*p1gene;
					}
					else {
						chosengene=*p2gene;
					}

					//If one is disabled, the corresponding gene in the offspring
					//will likely be disabled
					if ((((*p1gene)->enable)==false)||
						(((*p2gene)->enable)==false))
						if (randfloat()<0.75) disable=true;

					++p1gene;
					++p2gene;

				}
				else if (p1innov<p2innov) {
					chosengene=*p1gene;
					++p1gene;

					if (!p1better) skip=true;

				}
				else if (p2innov<p1innov) {
					chosengene=*p2gene;
					++p2gene;
					if (p1better) skip=true;
				}
			}

			/*
			//Uncomment this line to let growth go faster (from both parents excesses)
			skip=false;

			//For interspecies mating, allow all genes through:
			if (interspec_flag)
				skip=false;
			*/

			//Check to see if the chosengene conflicts with an already chosen gene
			//i.e. do they represent the same link
			curgene2=newgenes.begin();
			while ((curgene2!=newgenes.end())&&
				(!((((((*curgene2)->lnk)->in_node)->node_id)==((((chosengene)->lnk)->in_node)->node_id))&&
				(((((*curgene2)->lnk)->out_node)->node_id)==((((chosengene)->lnk)->out_node)->node_id))&&((((*curgene2)->lnk)->is_recurrent)== (((chosengene)->lnk)->is_recurrent)) ))&&
				(!((((((*curgene2)->lnk)->in_node)->node_id)==((((chosengene)->lnk)->out_node)->node_id))&&
				(((((*curgene2)->lnk)->out_node)->node_id)==((((chosengene)->lnk)->in_node)->node_id))&&
				(!((((*curgene2)->lnk)->is_recurrent)))&&
				(!((((chosengene)->lnk)->is_recurrent))) )))
			{
				++curgene2;
			}

			if (curgene2!=newgenes.end()) skip=true;  //Links conflicts, abort adding

			if (!skip) {

				//Now add the chosengene to the baby

				//First, get the trait pointer
				if ((((chosengene->lnk)->linktrait))==0) traitnum=(*(traits.begin()))->trait_id - 1;
				else
					traitnum=(((chosengene->lnk)->linktrait)->trait_id)-(*(traits.begin()))->trait_id;  //The subtracted number normalizes depending on whether traits start counting at 1 or 0

				//Next check for the nodes, add them if not in the baby Genome already
				inode=(chosengene->lnk)->in_node;
				onode=(chosengene->lnk)->out_node;

				//Check for inode in the newnodes list
				if (inode->node_id<onode->node_id) {
					//inode before onode

					//Checking for inode's existence
					curnode=newnodes.begin();
					while((curnode!=newnodes.end())&&
						((*curnode)->node_id!=inode->node_id))
						++curnode;

					if (curnode==newnodes.end()) {
						//Here we know the node doesn't exist so we have to add it
						//(normalized trait number for new NNode)

						//old buggy version:
						// if (!(onode->nodetrait)) nodetraitnum=((*(traits.begin()))->trait_id);
						if (!(inode->nodetrait)) nodetraitnum=0;
						else
							nodetraitnum=((inode->nodetrait)->trait_id)-((*(traits.begin()))->trait_id);

						new_inode=new NNode(inode,newtraits[nodetraitnum]);
						node_insert(newnodes,new_inode);

					}
					else {
						new_inode=(*curnode);

					}

					//Checking for onode's existence
					curnode=newnodes.begin();
					while((curnode!=newnodes.end())&&
						((*curnode)->node_id!=onode->node_id))
						++curnode;
					if (curnode==newnodes.end()) {
						//Here we know the node doesn't exist so we have to add it
						//normalized trait number for new NNode

						if (!(onode->nodetrait)) nodetraitnum=0;
						else
							nodetraitnum=((onode->nodetrait)->trait_id)-(*(traits.begin()))->trait_id;

						new_onode=new NNode(onode,newtraits[nodetraitnum]);

						node_insert(newnodes,new_onode);

					}
					else {
						new_onode=(*curnode);
					}

				}
				//If the onode has a higher id than the inode we want to add it first
				else {
					//Checking for onode's existence
					curnode=newnodes.begin();
					while((curnode!=newnodes.end())&&
						((*curnode)->node_id!=onode->node_id))
						++curnode;
					if (curnode==newnodes.end()) {
						//Here we know the node doesn't exist so we have to add it
						//normalized trait number for new NNode
						if (!(onode->nodetrait)) nodetraitnum=0;
						else
							nodetraitnum=((onode->nodetrait)->trait_id)-(*(traits.begin()))->trait_id;

						new_onode=new NNode(onode,newtraits[nodetraitnum]);
						//newnodes.push_back(new_onode);
						node_insert(newnodes,new_onode);

					}
					else {
						new_onode=(*curnode);

					}

					//Checking for inode's existence
					curnode=newnodes.begin();
					while((curnode!=newnodes.end())&&
						((*curnode)->node_id!=inode->node_id))
						++curnode;
					if (curnode==newnodes.end()) {
						//Here we know the node doesn't exist so we have to add it
						//normalized trait number for new NNode
						if (!(inode->nodetrait)) nodetraitnum=0;
						else
							nodetraitnum=((inode->nodetrait)->trait_id)-(*(traits.begin()))->trait_id;

						new_inode=new NNode(inode,newtraits[nodetraitnum]);

						node_insert(newnodes,new_inode);

					}
					else {
						new_inode=(*curnode);

					}

				} //End NNode checking section- NNodes are now in new Genome

				//Add the Gene
				newgene=new Gene(chosengene,newtraits[traitnum],new_inode,new_onode);
				if (disable) {
					newgene->enable=false;
					disable=false;
				}
				newgenes.push_back(newgene);
			}

		}

		new_genome=new Genome(genomeid,newtraits,newnodes,newgenes);

		//Return the baby Genome
		return (new_genome);

}

Genome *Genome::mate_multipoint_avg(Genome *g,int genomeid,double fitness1,double fitness2,bool interspec_flag) {
	//The baby Genome will contain these new Traits, NNodes, and Genes
	std::vector<Trait*> newtraits;
	std::vector<NNode*> newnodes;
	std::vector<Gene*> newgenes;

	//iterators for moving through the two parents' traits
	std::vector<Trait*>::iterator p1trait;
	std::vector<Trait*>::iterator p2trait;
	Trait *newtrait;

	std::vector<Gene*>::iterator curgene2; //Checking for link duplication

	//iterators for moving through the two parents' genes
	std::vector<Gene*>::iterator p1gene;
	std::vector<Gene*>::iterator p2gene;
	double p1innov;  //Innovation numbers for genes inside parents' Genomes
	double p2innov;
	Gene *chosengene;  //Gene chosen for baby to inherit
	int traitnum;  //Number of trait new gene points to
	NNode *inode;  //NNodes connected to the chosen Gene
	NNode *onode;
	NNode *new_inode;
	NNode *new_onode;

	std::vector<NNode*>::iterator curnode;  //For checking if NNodes exist already
	int nodetraitnum;  //Trait number for a NNode

	//This Gene is used to hold the average of the two genes to be averaged
	Gene *avgene;

	Gene *newgene;

	bool skip;

	bool p1better;  //Designate the better genome

	// BLX-alpha variables - for assigning weights within a good space
	// This is for BLX-style mating, which isn't used in this implementation,
	//   but can easily be made from multipoint_avg
	//double blx_alpha;
	//double w1,w2;
	//double blx_min, blx_max;
	//double blx_range;   //The space range
	//double blx_explore;  //Exploration space on left or right
	//double blx_pos;  //Decide where to put gnes distancewise
	//blx_pos=randfloat();

	//First, average the Traits from the 2 parents to form the baby's Traits
	//It is assumed that trait lists are the same length
	//In future, could be done differently
	p2trait=(g->traits).begin();
	for(p1trait=traits.begin();p1trait!=traits.end();++p1trait) {
		newtrait=new Trait(*p1trait,*p2trait);  //Construct by averaging
		newtraits.push_back(newtrait);
		++p2trait;
	}

	//Set up the avgene
	avgene=new Gene(0,0,0,0,0,0,0);

	//NEW 3/17/03 Make sure all sensors and outputs are included
	for(curnode=(g->nodes).begin();curnode!=(g->nodes).end();++curnode) {
		if ((((*curnode)->gen_node_label)==INPUT)||
			(((*curnode)->gen_node_label)==OUTPUT)||
			(((*curnode)->gen_node_label)==BIAS)) {
				if (!((*curnode)->nodetrait)) nodetraitnum=0;
				else
					nodetraitnum=(((*curnode)->nodetrait)->trait_id)-(*(traits.begin()))->trait_id;

				//Create a new node off the sensor or output
				new_onode=new NNode((*curnode),newtraits[nodetraitnum]);

				//Add the new node
				node_insert(newnodes,new_onode);

			}

	}

	//Figure out which genome is better
	//The worse genome should not be allowed to add extra structural baggage
	//If they are the same, use the smaller one's disjoint and excess genes only
	if (fitness1>fitness2)
		p1better=true;
	else if (fitness1==fitness2) {
		if (genes.size()<(g->genes.size()))
			p1better=true;
		else p1better=false;
	}
	else
		p1better=false;


	//Now move through the Genes of each parent until both genomes end
	p1gene=genes.begin();
	p2gene=(g->genes).begin();
	while(!((p1gene==genes.end())&&
		(p2gene==(g->genes).end()))) {

			avgene->enable=true;  //Default to enabled

			skip=false;

			if (p1gene==genes.end()) {
				chosengene=*p2gene;
				++p2gene;

				if (p1better) skip=true;

			}
			else if (p2gene==(g->genes).end()) {
				chosengene=*p1gene;
				++p1gene;

				if (!p1better) skip=true;
			}
			else {
				//Extract current innovation numbers
				p1innov=(*p1gene)->innovation_num;
				p2innov=(*p2gene)->innovation_num;

				if (p1innov==p2innov) {
					//Average them into the avgene
					if (randfloat()>0.5) (avgene->lnk)->linktrait=((*p1gene)->lnk)->linktrait;
					else (avgene->lnk)->linktrait=((*p2gene)->lnk)->linktrait;

					//WEIGHTS AVERAGED HERE
					(avgene->lnk)->weight=(((*p1gene)->lnk)->weight+((*p2gene)->lnk)->weight)/2.0;


					////BLX-alpha method (Eschelman et al 1993)
					////Not used in this implementation, but the commented code works
					////with alpha=0.5, this will produce babies evenly in exploitation and exploration space
					////and uniformly distributed throughout
					//blx_alpha=-0.4;
					//w1=(((*p1gene)->lnk)->weight);
					//w2=(((*p2gene)->lnk)->weight);
					//if (w1>w2) {
					//blx_max=w1; blx_min=w2;
					//}
					//else {
					//blx_max=w2; blx_min=w1;
					//}
					//blx_range=blx_max-blx_min;
					//blx_explore=blx_alpha*blx_range;
					////Now extend the range into the exploraton space
					//blx_min-=blx_explore;
					//blx_max+=blx_explore;
					//blx_range=blx_max-blx_min;
					////Set the weight in the new range
					//(avgene->lnk)->weight=blx_min+blx_pos*blx_range;
					//

					if (randfloat()>0.5) (avgene->lnk)->in_node=((*p1gene)->lnk)->in_node;
					else (avgene->lnk)->in_node=((*p2gene)->lnk)->in_node;

					if (randfloat()>0.5) (avgene->lnk)->out_node=((*p1gene)->lnk)->out_node;
					else (avgene->lnk)->out_node=((*p2gene)->lnk)->out_node;

					if (randfloat()>0.5) (avgene->lnk)->is_recurrent=((*p1gene)->lnk)->is_recurrent;
					else (avgene->lnk)->is_recurrent=((*p2gene)->lnk)->is_recurrent;

					avgene->innovation_num=(*p1gene)->innovation_num;
					avgene->mutation_num=((*p1gene)->mutation_num+(*p2gene)->mutation_num)/2.0;

					if ((((*p1gene)->enable)==false)||
						(((*p2gene)->enable)==false))
						if (randfloat()<0.75) avgene->enable=false;

					chosengene=avgene;
					++p1gene;
					++p2gene;
				}
				else if (p1innov<p2innov) {
					chosengene=*p1gene;
					++p1gene;

					if (!p1better) skip=true;
				}
				else if (p2innov<p1innov) {
					chosengene=*p2gene;
					++p2gene;

					if (p1better) skip=true;
				}
			}

			/*
			//THIS LINE MUST BE DELETED TO SLOW GROWTH
			skip=false;

			//For interspecies mating, allow all genes through:
			if (interspec_flag)
				skip=false;
			*/

			//Check to see if the chosengene conflicts with an already chosen gene
			//i.e. do they represent the same link
			curgene2=newgenes.begin();
			while ((curgene2!=newgenes.end()))

			{

				if (((((((*curgene2)->lnk)->in_node)->node_id)==((((chosengene)->lnk)->in_node)->node_id))&&
					(((((*curgene2)->lnk)->out_node)->node_id)==((((chosengene)->lnk)->out_node)->node_id))&&
					((((*curgene2)->lnk)->is_recurrent)== (((chosengene)->lnk)->is_recurrent)))||
					((((((*curgene2)->lnk)->out_node)->node_id)==((((chosengene)->lnk)->in_node)->node_id))&&
					(((((*curgene2)->lnk)->in_node)->node_id)==((((chosengene)->lnk)->out_node)->node_id))&&
					(!((((*curgene2)->lnk)->is_recurrent)))&&
					(!((((chosengene)->lnk)->is_recurrent)))     ))
				{
					skip=true;

				}
				++curgene2;
			}

			if (!skip) {

				//Now add the chosengene to the baby

				//First, get the trait pointer
				if ((((chosengene->lnk)->linktrait))==0) traitnum=(*(traits.begin()))->trait_id - 1;
				else
					traitnum=(((chosengene->lnk)->linktrait)->trait_id)-(*(traits.begin()))->trait_id;  //The subtracted number normalizes depending on whether traits start counting at 1 or 0

				//Next check for the nodes, add them if not in the baby Genome already
				inode=(chosengene->lnk)->in_node;
				onode=(chosengene->lnk)->out_node;

				//Check for inode in the newnodes list
				if (inode->node_id<onode->node_id) {

					//Checking for inode's existence
					curnode=newnodes.begin();
					while((curnode!=newnodes.end())&&
						((*curnode)->node_id!=inode->node_id))
						++curnode;

					if (curnode==newnodes.end()) {
						//Here we know the node doesn't exist so we have to add it
						//normalized trait number for new NNode

						if (!(inode->nodetrait)) nodetraitnum=0;
						else
							nodetraitnum=((inode->nodetrait)->trait_id)-((*(traits.begin()))->trait_id);

						new_inode=new NNode(inode,newtraits[nodetraitnum]);

						node_insert(newnodes,new_inode);
					}
					else {
						new_inode=(*curnode);

					}

					//Checking for onode's existence
					curnode=newnodes.begin();
					while((curnode!=newnodes.end())&&
						((*curnode)->node_id!=onode->node_id))
						++curnode;
					if (curnode==newnodes.end()) {
						//Here we know the node doesn't exist so we have to add it
						//normalized trait number for new NNode

						if (!(onode->nodetrait)) nodetraitnum=0;
						else
							nodetraitnum=((onode->nodetrait)->trait_id)-(*(traits.begin()))->trait_id;
						new_onode=new NNode(onode,newtraits[nodetraitnum]);

						node_insert(newnodes,new_onode);
					}
					else {
						new_onode=(*curnode);
					}
				}
				//If the onode has a higher id than the inode we want to add it first
				else {
					//Checking for onode's existence
					curnode=newnodes.begin();
					while((curnode!=newnodes.end())&&
						((*curnode)->node_id!=onode->node_id))
						++curnode;
					if (curnode==newnodes.end()) {
						//Here we know the node doesn't exist so we have to add it
						//normalized trait number for new NNode
						if (!(onode->nodetrait)) nodetraitnum=0;
						else
							nodetraitnum=((onode->nodetrait)->trait_id)-(*(traits.begin()))->trait_id;

						new_onode=new NNode(onode,newtraits[nodetraitnum]);

						node_insert(newnodes,new_onode);
					}
					else {
						new_onode=(*curnode);
					}

					//Checking for inode's existence
					curnode=newnodes.begin();
					while((curnode!=newnodes.end())&&
						((*curnode)->node_id!=inode->node_id))
						++curnode;
					if (curnode==newnodes.end()) {
						//Here we know the node doesn't exist so we have to add it
						//normalized trait number for new NNode
						if (!(inode->nodetrait)) nodetraitnum=0;
						else
							nodetraitnum=((inode->nodetrait)->trait_id)-(*(traits.begin()))->trait_id;

						new_inode=new NNode(inode,newtraits[nodetraitnum]);

						node_insert(newnodes,new_inode);
					}
					else {
						new_inode=(*curnode);

					}

				} //End NNode checking section- NNodes are now in new Genome

				//Add the Gene
				newgene=new Gene(chosengene,newtraits[traitnum],new_inode,new_onode);

				newgenes.push_back(newgene);

			}  //End if which checked for link duplicationb

		}

		delete avgene;  //Clean up used object

		//Return the baby Genome
		return (new Genome(genomeid,newtraits,newnodes,newgenes));

}

Genome *Genome::mate_singlepoint(Genome *g,int genomeid) {
	//The baby Genome will contain these new Traits, NNodes, and Genes
	std::vector<Trait*> newtraits;
	std::vector<NNode*> newnodes;
	std::vector<Gene*> newgenes;

	//iterators for moving through the two parents' traits
	std::vector<Trait*>::iterator p1trait;
	std::vector<Trait*>::iterator p2trait;
	Trait *newtrait;

	std::vector<Gene*>::iterator curgene2;  //Check for link duplication

	//iterators for moving through the two parents' genes
	std::vector<Gene*>::iterator p1gene;
	std::vector<Gene*>::iterator p2gene;
	std::vector<Gene*>::iterator stopper;  //To tell when finished
	std::vector<Gene*>::iterator p2stop;
	std::vector<Gene*>::iterator p1stop;
	double p1innov;  //Innovation numbers for genes inside parents' Genomes
	double p2innov;
	Gene *chosengene;  //Gene chosen for baby to inherit
	int traitnum;  //Number of trait new gene points to
	NNode *inode;  //NNodes connected to the chosen Gene
	NNode *onode;
	NNode *new_inode;
	NNode *new_onode;
	std::vector<NNode*>::iterator curnode;  //For checking if NNodes exist already
	int nodetraitnum;  //Trait number for a NNode

	//This Gene is used to hold the average of the two genes to be averaged
	Gene *avgene;

	int crosspoint; //The point in the Genome to cross at
	int genecounter; //Counts up to the crosspoint
	bool skip; //Used for skipping unwanted genes

	//First, average the Traits from the 2 parents to form the baby's Traits
	//It is assumed that trait lists are the same length
	p2trait=(g->traits).begin();
	for(p1trait=traits.begin();p1trait!=traits.end();++p1trait) {
		newtrait=new Trait(*p1trait,*p2trait);  //Construct by averaging
		newtraits.push_back(newtrait);
		++p2trait;
	}

	//Set up the avgene
	avgene=new Gene(0,0,0,0,0,0,0);

	//Decide where to cross  (p1gene will always be in smaller Genome)
	if (genes.size()<(g->genes).size()) {
		crosspoint=randint(0,(genes.size())-1);
		p1gene=genes.begin();
		p2gene=(g->genes).begin();
		stopper=(g->genes).end();
		p1stop=genes.end();
		p2stop=(g->genes).end();
	}
	else {
		crosspoint=randint(0,((g->genes).size())-1);
		p2gene=genes.begin();
		p1gene=(g->genes).begin();
		stopper=genes.end();
		p1stop=(g->genes.end());
		p2stop=genes.end();
	}

	genecounter=0;  //Ready to count to crosspoint

	skip=false;  //Default to not skip a Gene
	//Note that we skip when we are on the wrong Genome before
	//crossing

	//Now move through the Genes of each parent until both genomes end
	while(p2gene!=stopper) {

		avgene->enable=true;  //Default to true

		if (p1gene==p1stop) {
			chosengene=*p2gene;
			++p2gene;
		}
		else if (p2gene==p2stop) {
			chosengene=*p1gene;
			++p1gene;
		}
		else {
			//Extract current innovation numbers

			//if (p1gene==g->genes.end()) cout<<"WARNING p1"<<std::endl;
			//if (p2gene==g->genes.end()) cout<<"WARNING p2"<<std::endl;

			p1innov=(*p1gene)->innovation_num;
			p2innov=(*p2gene)->innovation_num;

			if (p1innov==p2innov) {

				//Pick the chosengene depending on whether we've crossed yet
				if (genecounter<crosspoint) {
					chosengene=*p1gene;
				}
				else if (genecounter>crosspoint) {
					chosengene=*p2gene;
				}
				//We are at the crosspoint here
				else {

					//Average them into the avgene
					if (randfloat()>0.5) (avgene->lnk)->linktrait=((*p1gene)->lnk)->linktrait;
					else (avgene->lnk)->linktrait=((*p2gene)->lnk)->linktrait;

					//WEIGHTS AVERAGED HERE
					(avgene->lnk)->weight=(((*p1gene)->lnk)->weight+((*p2gene)->lnk)->weight)/2.0;


					if (randfloat()>0.5) (avgene->lnk)->in_node=((*p1gene)->lnk)->in_node;
					else (avgene->lnk)->in_node=((*p2gene)->lnk)->in_node;

					if (randfloat()>0.5) (avgene->lnk)->out_node=((*p1gene)->lnk)->out_node;
					else (avgene->lnk)->out_node=((*p2gene)->lnk)->out_node;

					if (randfloat()>0.5) (avgene->lnk)->is_recurrent=((*p1gene)->lnk)->is_recurrent;
					else (avgene->lnk)->is_recurrent=((*p2gene)->lnk)->is_recurrent;

					avgene->innovation_num=(*p1gene)->innovation_num;
					avgene->mutation_num=((*p1gene)->mutation_num+(*p2gene)->mutation_num)/2.0;

					if ((((*p1gene)->enable)==false)||
						(((*p2gene)->enable)==false))
						avgene->enable=false;

					chosengene=avgene;
				}

				++p1gene;
				++p2gene;
				++genecounter;
			}
			else if (p1innov<p2innov) {
				if (genecounter<crosspoint) {
					chosengene=*p1gene;
					++p1gene;
					++genecounter;
				}
				else {
					chosengene=*p2gene;
					++p2gene;
				}
			}
			else if (p2innov<p1innov) {
				++p2gene;
				skip=true;  //Special case: we need to skip to the next iteration
				//becase this Gene is before the crosspoint on the wrong Genome
			}
		}

		//Check to see if the chosengene conflicts with an already chosen gene
		//i.e. do they represent the same link
		curgene2=newgenes.begin();

		while ((curgene2!=newgenes.end())&&
			(!((((((*curgene2)->lnk)->in_node)->node_id)==((((chosengene)->lnk)->in_node)->node_id))&&
			(((((*curgene2)->lnk)->out_node)->node_id)==((((chosengene)->lnk)->out_node)->node_id))&&((((*curgene2)->lnk)->is_recurrent)== (((chosengene)->lnk)->is_recurrent)) ))&&
			(!((((((*curgene2)->lnk)->in_node)->node_id)==((((chosengene)->lnk)->out_node)->node_id))&&
			(((((*curgene2)->lnk)->out_node)->node_id)==((((chosengene)->lnk)->in_node)->node_id))&&
			(!((((*curgene2)->lnk)->is_recurrent)))&&
			(!((((chosengene)->lnk)->is_recurrent))) )))
		{

			++curgene2;
		}


		if (curgene2!=newgenes.end()) skip=true;  //Link is a duplicate

		if (!skip) {
			//Now add the chosengene to the baby

			//First, get the trait pointer
			if ((((chosengene->lnk)->linktrait))==0) traitnum=(*(traits.begin()))->trait_id - 1;
			else
				traitnum=(((chosengene->lnk)->linktrait)->trait_id)-(*(traits.begin()))->trait_id;  //The subtracted number normalizes depending on whether traits start counting at 1 or 0

			//Next check for the nodes, add them if not in the baby Genome already
			inode=(chosengene->lnk)->in_node;
			onode=(chosengene->lnk)->out_node;

			//Check for inode in the newnodes list
			if (inode->node_id<onode->node_id) {
				//cout<<"inode before onode"<<std::endl;
				//Checking for inode's existence
				curnode=newnodes.begin();
				while((curnode!=newnodes.end())&&
					((*curnode)->node_id!=inode->node_id))
					++curnode;

				if (curnode==newnodes.end()) {
					//Here we know the node doesn't exist so we have to add it
					//normalized trait number for new NNode

					if (!(inode->nodetrait)) nodetraitnum=0;
					else
						nodetraitnum=((inode->nodetrait)->trait_id)-((*(traits.begin()))->trait_id);

					new_inode=new NNode(inode,newtraits[nodetraitnum]);

					node_insert(newnodes,new_inode);
				}
				else {
					new_inode=(*curnode);
				}

				//Checking for onode's existence
				curnode=newnodes.begin();
				while((curnode!=newnodes.end())&&
					((*curnode)->node_id!=onode->node_id))
					++curnode;
				if (curnode==newnodes.end()) {
					//Here we know the node doesn't exist so we have to add it
					//normalized trait number for new NNode

					if (!(onode->nodetrait)) nodetraitnum=0;
					else
						nodetraitnum=((onode->nodetrait)->trait_id)-(*(traits.begin()))->trait_id;

					new_onode=new NNode(onode,newtraits[nodetraitnum]);
					node_insert(newnodes,new_onode);

				}
				else {
					new_onode=(*curnode);
				}
			}
			//If the onode has a higher id than the inode we want to add it first
			else {
				//Checking for onode's existence
				curnode=newnodes.begin();
				while((curnode!=newnodes.end())&&
					((*curnode)->node_id!=onode->node_id))
					++curnode;
				if (curnode==newnodes.end()) {
					//Here we know the node doesn't exist so we have to add it
					//normalized trait number for new NNode
					if (!(onode->nodetrait)) nodetraitnum=0;
					else
						nodetraitnum=((onode->nodetrait)->trait_id)-(*(traits.begin()))->trait_id;

					new_onode=new NNode(onode,newtraits[nodetraitnum]);
					node_insert(newnodes,new_onode);
				}
				else {
					new_onode=(*curnode);
				}

				//Checking for inode's existence
				curnode=newnodes.begin();

				while((curnode!=newnodes.end())&&
					((*curnode)->node_id!=inode->node_id))
					++curnode;
				if (curnode==newnodes.end()) {
					//Here we know the node doesn't exist so we have to add it
					//normalized trait number for new NNode
					if (!(inode->nodetrait)) nodetraitnum=0;
					else
						nodetraitnum=((inode->nodetrait)->trait_id)-(*(traits.begin()))->trait_id;

					new_inode=new NNode(inode,newtraits[nodetraitnum]);
					//newnodes.push_back(new_inode);
					node_insert(newnodes,new_inode);
				}
				else {
					new_inode=(*curnode);
				}

			} //End NNode checking section- NNodes are now in new Genome

			//Add the Gene
			newgenes.push_back(new Gene(chosengene,newtraits[traitnum],new_inode,new_onode));

		}  //End of if (!skip)

		skip=false;

	}


	delete avgene;  //Clean up used object

	//Return the baby Genome
	return (new Genome(genomeid,newtraits,newnodes,newgenes));

}

double Genome::compatibility(Genome *g) {

	//iterators for moving through the two potential parents' Genes
	std::vector<Gene*>::iterator p1gene;
	std::vector<Gene*>::iterator p2gene;

	//Innovation numbers
	double p1innov;
	double p2innov;

	//Intermediate value
	double mut_diff;

	//Set up the counters
	double num_disjoint=0.0;
	double num_excess=0.0;
	double mut_diff_total=0.0;
	double num_matching=0.0;  //Used to normalize mutation_num differences

	double max_genome_size; //Size of larger Genome

	//Get the length of the longest Genome for percentage computations
	if (genes.size()<(g->genes).size())
		max_genome_size=(g->genes).size();
	else max_genome_size=genes.size();

	//Now move through the Genes of each potential parent
	//until both Genomes end
	p1gene=genes.begin();
	p2gene=(g->genes).begin();
	while(!((p1gene==genes.end())&&
		(p2gene==(g->genes).end()))) {

			if (p1gene==genes.end()) {
				++p2gene;
				num_excess+=1.0;
			}
			else if (p2gene==(g->genes).end()) {
				++p1gene;
				num_excess+=1.0;
			}
			else {
				//Extract current innovation numbers
				p1innov=(*p1gene)->innovation_num;
				p2innov=(*p2gene)->innovation_num;

				if (p1innov==p2innov) {
					num_matching+=1.0;
					mut_diff=((*p1gene)->mutation_num)-((*p2gene)->mutation_num);
					if (mut_diff<0.0) mut_diff=0.0-mut_diff;
					//mut_diff+=trait_compare((*p1gene)->lnk->linktrait,(*p2gene)->lnk->linktrait); //CONSIDER TRAIT DIFFERENCES
					mut_diff_total+=mut_diff;

					++p1gene;
					++p2gene;
				}
				else if (p1innov<p2innov) {
					++p1gene;
					num_disjoint+=1.0;
				}
				else if (p2innov<p1innov) {
					++p2gene;
					num_disjoint+=1.0;
				}
			}
		} //End while

		//Return the compatibility number using compatibility formula
		//Note that mut_diff_total/num_matching gives the AVERAGE
		//difference between mutation_nums for any two matching Genes
		//in the Genome

		//Normalizing for genome size
		//return (disjoint_coeff*(num_disjoint/max_genome_size)+
		//  excess_coeff*(num_excess/max_genome_size)+
		//  mutdiff_coeff*(mut_diff_total/num_matching));


		//Look at disjointedness and excess in the absolute (ignoring size)

		//cout<<"COMPAT: size = "<<max_genome_size<<" disjoint = "<<num_disjoint<<" excess = "<<num_excess<<" diff = "<<mut_diff_total<<"  TOTAL = "<<(disjoint_coeff*(num_disjoint/1.0)+excess_coeff*(num_excess/1.0)+mutdiff_coeff*(mut_diff_total/num_matching))<<std::endl;

		return (NEAT::disjoint_coeff*(num_disjoint/1.0)+
			NEAT::excess_coeff*(num_excess/1.0)+
			NEAT::mutdiff_coeff*(mut_diff_total/num_matching));
}

double Genome::trait_compare(Trait *t1,Trait *t2) {

	int id1=t1->trait_id;
	int id2=t2->trait_id;
	int count;
	double params_diff=0.0; //Measures parameter difference

	//See if traits represent different fundamental types of connections
	if ((id1==1)&&(id2>=2)) {
		return 0.5;
	}
	else if ((id2==1)&&(id1>=2)) {
		return 0.5;
	}
	//Otherwise, when types are same, compare the actual parameters
	else {
		if (id1>=2) {
			for (count=0;count<=2;count++) {
				params_diff += fabs(t1->params[count]-t2->params[count]);
			}
			return params_diff/4.0;
		}
		else return 0.0; //For type 1, params are not applicable
	}

}

int Genome::extrons() {
	std::vector<Gene*>::iterator curgene;
	int total=0;

	for(curgene=genes.begin();curgene!=genes.end();curgene++) {
		if ((*curgene)->enable) ++total;
	}

	return total;
}

void Genome::randomize_traits() {

	int numtraits=traits.size();
	int traitnum; //number of selected random trait
	std::vector<NNode*>::iterator curnode;
	std::vector<Gene*>::iterator curgene;
	std::vector<Trait*>::iterator curtrait;

	//Go through all nodes and randomize their trait pointers
	for(curnode=nodes.begin();curnode!=nodes.end();++curnode) {
		traitnum=randint(1,numtraits); //randomize trait
		(*curnode)->trait_id=traitnum;

		curtrait=traits.begin();
		while(((*curtrait)->trait_id)!=traitnum)
			++curtrait;
		(*curnode)->nodetrait=(*curtrait);

		//if ((*curtrait)==0) cout<<"ERROR: Random trait empty"<<std::endl;

	}

	//Go through all connections and randomize their trait pointers
	for(curgene=genes.begin();curgene!=genes.end();++curgene) {
		traitnum=randint(1,numtraits); //randomize trait
		(*curgene)->lnk->trait_id=traitnum;

		curtrait=traits.begin();
		while(((*curtrait)->trait_id)!=traitnum)
			++curtrait;
		(*curgene)->lnk->linktrait=(*curtrait);

		//if ((*curtrait)==0) cout<<"ERROR: Random trait empty"<<std::endl;
	}

}

//Calls special constructor that creates a Genome of 3 possible types:
//0 - Fully linked, no hidden nodes
//1 - Fully linked, one hidden node splitting each link
//2 - Fully connected with a hidden layer
//num_hidden is only used in type 2
//Saves to filename argument
Genome* NEAT::new_Genome_auto(int num_in,int num_out,int num_hidden,int type, const char *filename) {
	Genome *g=new Genome(num_in,num_out,num_hidden,type);

	//print_Genome_tofile(g,"auto_genome");
	print_Genome_tofile(g, filename);

	return g;
}


void NEAT::print_Genome_tofile(Genome *g,const char *filename) {

	//ofstream oFile(filename,ios::out);

    std::string file = "nero/data/neat/";
    file += filename;
    //strcpyl(file, 100, "nero/data/neat/", filename, 0);
	std::ofstream oFile(file.c_str());
//	oFile.open(file, std::ostream::Write);

	//Make sure	it worked
	//if (!oFile)	{
	//	cerr<<"Can't open "<<filename<<" for output"<<std::endl;
	//	return 0;
	//}
	g->print_to_file(oFile);

	oFile.close();
}
