# Supplementary material for: Automatic modular design of robot swarms using behavior trees as a control architecture
Source: PeerJ Comput Sci. 2020 Nov 9;6:e314. doi: 10.7717/peerj-cs.314 (PMC7924474; doi:10.7717/peerj-cs.314)
Supplement: Supplemental Information 3 [file peerj-cs-06-314-s003.zip › NEAT-private-master/src/NEAT/neat.cpp]

/*
 Copyright 2001 The University of Texas at Austin

   Licensed under the Apache License, Version 2.0 (the "License");
   you may not use this file except in compliance with the License.
   You may obtain a copy of the License at

       http://www.apache.org/licenses/LICENSE-2.0

   Unless required by applicable law or agreed to in writing, software
   distributed under the License is distributed on an "AS IS" BASIS,
   WITHOUT WARRANTIES OR CONDITIONS OF ANY KIND, either express or implied.
   See the License for the specific language governing permissions and
   limitations under the License.
*/
#include "neat.h"

#include <fstream>
#include <cmath>
#include <cstring>

double NEAT::trait_param_mut_prob = 0;
double NEAT::trait_mutation_power = 0; // Power of mutation on a signle trait param
double NEAT::linktrait_mut_sig = 0; // Amount that mutation_num changes for a trait change inside a link
double NEAT::nodetrait_mut_sig = 0; // Amount a mutation_num changes on a link connecting a node that changed its trait
double NEAT::weight_mut_power = 0; // The power of a linkweight mutation
double NEAT::recur_prob = 0; // Prob. that a link mutation which doesn't have to be recurrent will be made recurrent
double NEAT::disjoint_coeff = 0;
double NEAT::excess_coeff = 0;
double NEAT::mutdiff_coeff = 0;
double NEAT::compat_threshold = 0;
double NEAT::age_significance = 0; // How much does age matter?
double NEAT::survival_thresh = 0; // Percent of ave fitness for survival
double NEAT::mutate_only_prob = 0; // Prob. of a non-mating reproduction
double NEAT::mutate_random_trait_prob = 0;
double NEAT::mutate_link_trait_prob = 0;
double NEAT::mutate_node_trait_prob = 0;
double NEAT::mutate_link_weights_prob = 0;
double NEAT::mutate_toggle_enable_prob = 0;
double NEAT::mutate_gene_reenable_prob = 0;
double NEAT::mutate_add_node_prob = 0;
double NEAT::mutate_add_sensor_prob = 0.0; // NEW
double NEAT::mutate_add_link_prob = 0;
double NEAT::interspecies_mate_rate = 0; // Prob. of a mate being outside species
double NEAT::mate_multipoint_prob = 0;
double NEAT::mate_multipoint_avg_prob = 0;
double NEAT::mate_singlepoint_prob = 0;
double NEAT::mate_only_prob = 0; // Prob. of mating without mutation
double NEAT::recur_only_prob = 0;  // Probability of forcing selection of ONLY links that are naturally recurrent
int NEAT::pop_size = 0;  // Size of population
int NEAT::dropoff_age = 0;  // Age where Species starts to be penalized
int NEAT::newlink_tries = 0;  // Number of tries mutate_add_link will attempt to find an open link
int NEAT::print_every = 0; // Tells to print population to file every n generations
int NEAT::babies_stolen = 0; // The number of babies to siphen off to the champions
int NEAT::num_runs = 0;

/* New Parameters */
unsigned int NEAT::num_gens = 0;
unsigned int NEAT::num_runs_per_gen = 1;
unsigned int NEAT::num_runs_post_eval = 0;
double NEAT::weight_lower_bound = -8.0; // initial value that was in the original code in Genome::mutate_link_weights(...).
double NEAT::weight_upper_bound = 8.0; // initial value that was in the original code in Genome::mutate_link_weights(...).
double NEAT::elitism_percentage = 0.0;
bool NEAT::all_inputs_disconnected = true;


int NEAT::getUnitCount(const char *string, const char *set)
{
	int count = 0;
	short last = 0;
	while(*string)
	{
		last = *string++;

		for(int i =0; set[i]; i++)
		{
			if(last == set[i])
			{
				count++;
				last = 0;
				break;
			}
		}
	}
	if(last)
		count++;
	return count;
}

bool NEAT::load_neat_params(const char *filename, bool output) {

    std::ifstream paramFile(filename);

	if(!paramFile) {
		return false;
	}
	char curword[128];

	// **********LOAD IN PARAMETERS*************** //
   if(output)
      printf("NEAT READING IN %s \n", filename);

      paramFile>>curword;
      paramFile>>NEAT::trait_param_mut_prob;

      paramFile>>curword;
      paramFile>>NEAT::trait_mutation_power;

      paramFile>>curword;
      paramFile>>NEAT::linktrait_mut_sig;

      paramFile>>curword;
      paramFile>>NEAT::nodetrait_mut_sig;

      paramFile>>curword;
      paramFile>>NEAT::weight_mut_power;

      paramFile>>curword;
      paramFile>>NEAT::recur_prob;

      paramFile>>curword;
      paramFile>>NEAT::disjoint_coeff;

      paramFile>>curword;
      paramFile>>NEAT::excess_coeff;

      paramFile>>curword;
      paramFile>>NEAT::mutdiff_coeff;

      paramFile>>curword;
      paramFile>>NEAT::compat_threshold;

      paramFile>>curword;
      paramFile>>NEAT::age_significance;

      paramFile>>curword;
      paramFile>>NEAT::survival_thresh;

      paramFile>>curword;
      paramFile>>NEAT::mutate_only_prob;

      paramFile>>curword;
      paramFile>>NEAT::mutate_random_trait_prob;

      paramFile>>curword;
      paramFile>>NEAT::mutate_link_trait_prob;

      paramFile>>curword;
      paramFile>>NEAT::mutate_node_trait_prob;

      paramFile>>curword;
      paramFile>>NEAT::mutate_link_weights_prob;

      paramFile>>curword;
      paramFile>>NEAT::mutate_toggle_enable_prob;

      paramFile>>curword;
      paramFile>>NEAT::mutate_gene_reenable_prob;

      paramFile>>curword;
      paramFile>>NEAT::mutate_add_node_prob;

      /*paramFile >> curword;
      paramFile >> NEAT::mutate_add_sensor_prob;*/

      paramFile>>curword;
      paramFile>>NEAT::mutate_add_link_prob;

      paramFile>>curword;
      paramFile>>NEAT::interspecies_mate_rate;

      paramFile>>curword;
      paramFile>>NEAT::mate_multipoint_prob;

      paramFile>>curword;
      paramFile>>NEAT::mate_multipoint_avg_prob;

      paramFile>>curword;
      paramFile>>NEAT::mate_singlepoint_prob;

      paramFile>>curword;
      paramFile>>NEAT::mate_only_prob;

      paramFile>>curword;
      paramFile>>NEAT::recur_only_prob;

      paramFile>>curword;
      paramFile>>NEAT::pop_size;

      paramFile>>curword;
      paramFile>>NEAT::dropoff_age;

      paramFile>>curword;
      paramFile>>NEAT::newlink_tries;

      paramFile>>curword;
      paramFile>>NEAT::print_every;

      paramFile>>curword;
      paramFile>>NEAT::babies_stolen;

      paramFile>>curword;
      paramFile>>NEAT::num_runs;

      paramFile >> curword;
      paramFile >> NEAT::num_gens;

      paramFile >> curword;
      paramFile >> NEAT::num_runs_per_gen;

      paramFile >> curword;
      paramFile >> NEAT::num_runs_post_eval;

      paramFile >> curword;
      paramFile >> NEAT::weight_lower_bound;

      paramFile >> curword;
      paramFile >> NEAT::weight_upper_bound;

      paramFile >> curword;
      paramFile >> NEAT::elitism_percentage;


    if(output) {
	    printf("trait_param_mut_prob=%f\n",trait_param_mut_prob);
	    printf("trait_mutation_power=%f\n",trait_mutation_power);
	    printf("linktrait_mut_sig=%f\n",linktrait_mut_sig);
	    printf("nodetrait_mut_sig=%f\n",nodetrait_mut_sig);
	    printf("weight_mut_power=%f\n",weight_mut_power);
	    printf("recur_prob=%f\n",recur_prob);
	    printf("disjoint_coeff=%f\n",disjoint_coeff);
	    printf("excess_coeff=%f\n",excess_coeff);
	    printf("mutdiff_coeff=%f\n",mutdiff_coeff);
	    printf("compat_threshold=%f\n",compat_threshold);
	    printf("age_significance=%f\n",age_significance);
	    printf("survival_thresh=%f\n",survival_thresh);
	    printf("mutate_only_prob=%f\n",mutate_only_prob);
	    printf("mutate_random_trait_prob=%f\n",mutate_random_trait_prob);
	    printf("mutate_link_trait_prob=%f\n",mutate_link_trait_prob);
	    printf("mutate_node_trait_prob=%f\n",mutate_node_trait_prob);
	    printf("mutate_link_weights_prob=%f\n",mutate_link_weights_prob);
	    printf("mutate_toggle_enable_prob=%f\n",mutate_toggle_enable_prob);
	    printf("mutate_gene_reenable_prob=%f\n",mutate_gene_reenable_prob);
	    printf("mutate_add_node_prob=%f\n",mutate_add_node_prob);
	    //printf("mutate_add_sensor_prob=%f\n",weight_upper_bound);
	    printf("mutate_add_link_prob=%f\n",mutate_add_link_prob);
	    printf("interspecies_mate_rate=%f\n",interspecies_mate_rate);
	    printf("mate_multipoint_prob=%f\n",mate_multipoint_prob);
	    printf("mate_multipoint_avg_prob=%f\n",mate_multipoint_avg_prob);
	    printf("mate_singlepoint_prob=%f\n",mate_singlepoint_prob);
	    printf("mate_only_prob=%f\n",mate_only_prob);
	    printf("recur_only_prob=%f\n",recur_only_prob);
	    printf("pop_size=%d\n",pop_size);
	    printf("dropoff_age=%d\n",dropoff_age);
	    printf("newlink_tries=%d\n",newlink_tries);
	    printf("print_every=%d\n",print_every);
	    printf("babies_stolen=%d\n",babies_stolen);
	    printf("num_runs=%d\n",num_runs);
	    printf("num_gens=%d\n",num_gens);
	    printf("num_runs_per_gen=%d\n",num_runs_per_gen);
	    printf("num_runs_post_eval=%d\n",num_runs_post_eval);
	    printf("weight_lower_bound=%f\n",weight_lower_bound);
	    printf("weight_upper_bound=%f\n",weight_upper_bound);
	    printf("elitism_percentage=%f\n",elitism_percentage);
    }

	paramFile.close();
	return true;
}

double NEAT::gaussrand() {
	static int iset=0;
	static double gset;
	double fac,rsq,v1,v2;

	if (iset==0) {
		do {
			v1=2.0*(randfloat())-1.0;
			v2=2.0*(randfloat())-1.0;
			rsq=v1*v1+v2*v2;
		} while (rsq>=1.0 || rsq==0.0);
		fac=sqrt(-2.0*log(rsq)/rsq);
		gset=v1*fac;
		iset=1;
		return v2*fac;
	}
	else {
		iset=0;
		return gset;
	}
}

double NEAT::fsigmoid(double activesum,double slope,double constant) {
	//NON-SHIFTED STEEPENED
	return (1/(1+(exp(-(slope*activesum))))); //Compressed
}

double NEAT::oldhebbian(double weight, double maxweight, double active_in, double active_out, double hebb_rate, double pre_rate, double post_rate) {

	bool neg=false;
	double delta;

	if (maxweight<5.0) maxweight=5.0;

	if (weight>maxweight) weight=maxweight;

	if (weight<-maxweight) weight=-maxweight;

	if (weight<0) {
		neg=true;
		weight=-weight;
	}

	if (!(neg)) {
		//if (true) {
		delta=
			hebb_rate*(maxweight-weight)*active_in*active_out+
			pre_rate*(weight)*active_in*(active_out-1.0)+
			post_rate*(weight)*(active_in-1.0)*active_out;

		//delta=delta-hebb_rate/2; //decay

		//delta=delta+randposneg()*randfloat()*0.01; //noise

		//cout<<"delta: "<<delta<<endl;

		if (weight+delta>0)
			return weight+delta;
		//else return 0.01;

		//return weight+delta;

	}
	else {
		//In the inhibatory case, we strengthen the synapse when output is low and
		//input is high
		delta=
			hebb_rate*(maxweight-weight)*active_in*(1.0-active_out)+ //"unhebb"
			//hebb_rate*(maxweight-weight)*(1.0-active_in)*(active_out)+
			-5*hebb_rate*(weight)*active_in*active_out+ //anti-hebbian
			//hebb_rate*(maxweight-weight)*active_in*active_out+
			//pre_rate*weight*active_in*(active_out-1.0)+
			//post_rate*weight*(active_in-1.0)*active_out;
			0;

		//delta=delta-hebb_rate; //decay

		//delta=delta+randposneg()*randfloat()*0.01; //noise

		if (-(weight+delta)<0)
			return -(weight+delta);
		else return -0.01;

		return -(weight+delta);

	}

	return 0;

}

double NEAT::hebbian(double weight, double maxweight, double active_in, double active_out, double hebb_rate, double pre_rate, double post_rate) {

	bool neg=false;
	double delta;

	//double weight_mag;

	double topweight;

	if (maxweight<5.0) maxweight=5.0;

	if (weight>maxweight) weight=maxweight;

	if (weight<-maxweight) weight=-maxweight;

	if (weight<0) {
		neg=true;
		weight=-weight;
	}


	//if (weight<0) {
	//  weight_mag=-weight;
	//}
	//else weight_mag=weight;


	topweight=weight+2.0;
	if (topweight>maxweight) topweight=maxweight;

	if (!(neg)) {
		//if (true) {
		delta=
			hebb_rate*(maxweight-weight)*active_in*active_out+
			pre_rate*(topweight)*active_in*(active_out-1.0);
		//post_rate*(weight+1.0)*(active_in-1.0)*active_out;

		//delta=delta-hebb_rate/2; //decay

		//delta=delta+randposneg()*randfloat()*0.01; //noise

		//cout<<"delta: "<<delta<<endl;

		//if (weight+delta>0)
		//  return weight+delta;
		//else return 0.01;

		return weight+delta;

	}
	else {
		//In the inhibatory case, we strengthen the synapse when output is low and
		//input is high
		delta=
			pre_rate*(maxweight-weight)*active_in*(1.0-active_out)+ //"unhebb"
			//hebb_rate*(maxweight-weight)*(1.0-active_in)*(active_out)+
			-hebb_rate*(topweight+2.0)*active_in*active_out+ //anti-hebbian
			//hebb_rate*(maxweight-weight)*active_in*active_out+
			//pre_rate*weight*active_in*(active_out-1.0)+
			//post_rate*weight*(active_in-1.0)*active_out;
			0;

		//delta=delta-hebb_rate; //decay

		//delta=delta+randposneg()*randfloat()*0.01; //noise

		//if (-(weight+delta)<0)
		//  return -(weight+delta);
		//  else return -0.01;

		return -(weight+delta);

	}

}
