# Supplementary material for: Automatic modular design of robot swarms using behavior trees as a control architecture
Source: PeerJ Comput Sci. 2020 Nov 9;6:e314. doi: 10.7717/peerj-cs.314 (PMC7924474; doi:10.7717/peerj-cs.314)
Supplement: Supplemental Information 3 [file peerj-cs-06-314-s003.zip › NEAT-private-master/src/NEAT/organism.cpp]

/*
 Copyright 2001 The University of Texas at Austin

   Licensed under the Apache License, Version 2.0 (the "License");
   you may not use this file except in compliance with the License.
   You may obtain a copy of the License at

       http://www.apache.org/licenses/LICENSE-2.0

   Unless required by applicable law or agreed to in writing, software
   distributed under the License is distributed on an "AS IS" BASIS,
   WITHOUT WARRANTIES OR CONDITIONS OF ANY KIND, either express or implied.
   See the License for the specific language governing permissions and
   limitations under the License.
*/
#include "organism.h"

using namespace NEAT;

Organism::Organism(double fit, Genome *g,int gen, const char* md) {
	fitness=fit;
	orig_fitness=fitness;
	gnome=g;
	net=gnome->genesis(gnome->genome_id);
	species=0;  //Start it in no Species
	expected_offspring=0;
	generation=gen;
	eliminate=false;
	error=0;
	winner=false;
	champion=false;
	super_champ_offspring=0;

	// If md is null, then we don't have metadata, otherwise we do have metadata so copy it over
	if(md == 0) {
		strcpy(metadata, "");
	} else {
		strncpy(metadata, md, 128);
	}

	time_alive=0;

	//DEBUG vars
	pop_champ=false;
	pop_champ_child=false;
	high_fit=0;
	mut_struct_baby=0;
	mate_baby=0;

	modified = true;
}

Organism::Organism(const Organism& org)
{
	fitness = org.fitness;
	orig_fitness = org.orig_fitness;
	gnome = new Genome(*(org.gnome));	// Associative relationship
	//gnome = org.gnome->duplicate(org.gnome->genome_id);
	net = new Network(*(org.net)); // Associative relationship
	species = org.species;	// Delegation relationship
	expected_offspring = org.expected_offspring;
	generation = org.generation;
	eliminate = org.eliminate;
	error = org.error;
	winner = org.winner;
	champion = org.champion;
	super_champ_offspring = org.super_champ_offspring;

	strcpy(metadata, org.metadata);
	//printf("copying %s did it work? %s", org.metadata, metadata);

	time_alive = org.time_alive;
	pop_champ = org.pop_champ;
	pop_champ_child = org.pop_champ_child;
	high_fit = org.high_fit;
	mut_struct_baby = org.mut_struct_baby;
	mate_baby = org.mate_baby;

	modified = false;
}

Organism::~Organism() {
	delete net;
	delete gnome;
}

void Organism::update_phenotype() {

	//First, delete the old phenotype (net)
	delete net;

	//Now, recreate the phenotype off the new genotype
	net=gnome->genesis(gnome->genome_id);

	modified = true;
}

bool Organism::print_to_file(char *filename) {
	
	std::ofstream oFile(filename);

	return write_to_file(oFile);
}

bool Organism::write_to_file(std::ostream &outFile) {
	
	char tempbuf2[1024];
	if(modified == true) {
		sprintf(tempbuf2, "/* Organism #%d Fitness: %f Time: %d */\n", (gnome)->genome_id, fitness, time_alive);
	} else {
		sprintf(tempbuf2, "/* %s */\n", metadata);
	}
	outFile << tempbuf2;
	gnome->print_to_file(outFile);
	return 1;
}

//// Print the Organism's genome to a file preceded by a comment             
////   detailing the organism's species, number, and fitness
//bool Organism::print_to_file(char *filename) {
//
//ofstream oFile(filename,ios::out);
//
//cout<<"FILENAME: "<<filename<<endl;
//
////Make sure it worked
//if (!oFile) {
//cerr<<"Can't open "<<filename<<" for output"<<endl;
//return 0;
//}
//
////Put the fitness and other information for each organism in a comment
//oFile<<endl<<"/* Organism #"<<gnome->genome_id<<" Fitness: "<<fitness<<" *///"<<endl;
//
//gnome->print_to_file(oFile);
//
//return 1;
//}

bool NEAT::order_orgs(Organism *x, Organism *y) {
	return (x)->fitness > (y)->fitness;
}

bool NEAT::order_orgs_by_adjusted_fit(Organism *x, Organism *y) {
	return (x)->fitness / (x->species)->organisms.size()  > (y)->fitness / (y->species)->organisms.size();
}
