# Supplementary material for: Automatic modular design of robot swarms using behavior trees as a control architecture
Source: PeerJ Comput Sci. 2020 Nov 9;6:e314. doi: 10.7717/peerj-cs.314 (PMC7924474; doi:10.7717/peerj-cs.314)
Supplement: Supplemental Information 3 [file peerj-cs-06-314-s003.zip › NEAT-private-master/src/NEAT/organism.h]

/*
 Copyright 2001 The University of Texas at Austin

   Licensed under the Apache License, Version 2.0 (the "License");
   you may not use this file except in compliance with the License.
   You may obtain a copy of the License at

       http://www.apache.org/licenses/LICENSE-2.0

   Unless required by applicable law or agreed to in writing, software
   distributed under the License is distributed on an "AS IS" BASIS,
   WITHOUT WARRANTIES OR CONDITIONS OF ANY KIND, either express or implied.
   See the License for the specific language governing permissions and
   limitations under the License.
*/
#ifndef _ORGANISM_H_
#define _ORGANISM_H_

#include "genome.h"
#include "species.h"

namespace NEAT {

	class Species;
	class Population;

	// ---------------------------------------------  
	// ORGANISM CLASS:
	//   Organisms are Genomes and Networks with fitness
	//   information 
	//   i.e. The genotype and phenotype together
	// ---------------------------------------------  
	class Organism {

	public:
		double fitness;  //A measure of fitness for the Organism
		double orig_fitness;  //A fitness measure that won't change during adjustments
		double error;  //Used just for reporting purposes
		bool winner;  //Win marker (if needed for a particular task)
		Network *net;  //The Organism's phenotype
		Genome *gnome; //The Organism's genotype 
		Species *species;  //The Organism's Species 
		double expected_offspring; //Number of children this Organism may have
		int generation;  //Tells which generation this Organism is from
		bool eliminate;  //Marker for destruction of inferior Organisms
		bool champion; //Marks the species champ
		int super_champ_offspring;  //Number of reserved offspring for a population leader
		bool pop_champ;  //Marks the best in population
		bool pop_champ_child; //Marks the duplicate child of a champion (for tracking purposes)
		double high_fit; //DEBUG variable- high fitness of champ
		int time_alive; //When playing in real-time allows knowing the maturity of an individual

		// Track its origin- for debugging or analysis- we can tell how the organism was born
		bool mut_struct_baby;
		bool mate_baby;

		// MetaData for the object
		char metadata[128];
		bool modified;

		// Regenerate the network based on a change in the genotype 
		void update_phenotype();

		// Print the Organism's genome to a file preceded by a comment detailing the organism's species, number, and fitness 
		bool print_to_file(char *filename);   
		bool write_to_file(std::ostream &outFile);

		Organism(double fit, Genome *g, int gen, const char* md = 0);
		Organism(const Organism& org);	// Copy Constructor
		~Organism();

	};

	// This is used for list sorting of Organisms by fitness..highest fitness first
	bool order_orgs(Organism *x, Organism *y);

	bool order_orgs_by_adjusted_fit(Organism *x, Organism *y);

} // namespace NEAT

#endif
