# Supplementary material for: Automatic modular design of robot swarms using behavior trees as a control architecture
Source: PeerJ Comput Sci. 2020 Nov 9;6:e314. doi: 10.7717/peerj-cs.314 (PMC7924474; doi:10.7717/peerj-cs.314)
Supplement: Supplemental Information 4 [file peerj-cs-06-314-s004.zip]

Archive with 951 entries (908 files):
- AutoMoDe-private-BehaviorTree/
- AutoMoDe-private-BehaviorTree/.gitignore
- AutoMoDe-private-BehaviorTree/CMakeLists.txt
- AutoMoDe-private-BehaviorTree/Experiments/
- AutoMoDe-private-BehaviorTree/Experiments/Controllers/
- AutoMoDe-private-BehaviorTree/Experiments/Controllers/BT-10k/
- AutoMoDe-private-BehaviorTree/Experiments/Controllers/BT-10k/bt-1cnd-choco-agg2-120s-10k.txt
- AutoMoDe-private-BehaviorTree/Experiments/Controllers/BT-10k/bt-1cnd-choco-forag-120s-10k.txt
- AutoMoDe-private-BehaviorTree/Experiments/Controllers/BT-200k/
- AutoMoDe-private-BehaviorTree/Experiments/Controllers/BT-200k/bt-1cnd-choco-agg2-120s-200k.txt
- AutoMoDe-private-BehaviorTree/Experiments/Controllers/BT-200k/bt-1cnd-choco-forag-120s-200k.txt
- AutoMoDe-private-BehaviorTree/Experiments/Controllers/BT-50k/
- AutoMoDe-private-BehaviorTree/Experiments/Controllers/BT-50k/250s/
- AutoMoDe-private-BehaviorTree/Experiments/Controllers/BT-50k/250s/bt-choco-1cnd-agg2-50k.txt
- AutoMoDe-private-BehaviorTree/Experiments/Controllers/BT-50k/250s/bt-choco-1cnd-forag-50k.txt
- AutoMoDe-private-BehaviorTree/Experiments/Controllers/BT-50k/250s/bt-choco-2cnd-agg2-50k.txt
- AutoMoDe-private-BehaviorTree/Experiments/Controllers/BT-50k/250s/bt-choco-2cnd-forag-50k.txt
- AutoMoDe-private-BehaviorTree/Experiments/Controllers/BT-50k/250s/bt-vani-1cnd-agg2-50k.txt
- AutoMoDe-private-BehaviorTree/Experiments/Controllers/BT-50k/250s/bt-vani-1cnd-forag-50k.txt
- AutoMoDe-private-BehaviorTree/Experiments/Controllers/BT-50k/bt-1cnd-choco-agg2-120s-50k.txt
- AutoMoDe-private-BehaviorTree/Experiments/Controllers/BT-50k/bt-1cnd-choco-forag-120s-50k.txt
- AutoMoDe-private-BehaviorTree/Experiments/Controllers/EVO-50k/
- AutoMoDe-private-BehaviorTree/Experiments/Controllers/EVO-50k/genomes-evo-agg-rang10-50k/
- AutoMoDe-private-BehaviorTree/Experiments/Controllers/EVO-50k/genomes-evo-agg-rang10-50k/gen_champ_0
- AutoMoDe-private-BehaviorTree/Experiments/Controllers/EVO-50k/genomes-evo-agg-rang10-50k/gen_champ_1
- AutoMoDe-private-BehaviorTree/Experiments/Controllers/EVO-50k/genomes-evo-agg-rang10-50k/gen_champ_2
- AutoMoDe-private-BehaviorTree/Experiments/Controllers/EVO-50k/genomes-evo-agg-rang10-50k/gen_champ_3
- AutoMoDe-private-BehaviorTree/Experiments/Controllers/EVO-50k/genomes-evo-agg-rang10-50k/gen_champ_4
- AutoMoDe-private-BehaviorTree/Experiments/Controllers/EVO-50k/genomes-evo-agg-rang10-50k/gen_champ_5
- AutoMoDe-private-BehaviorTree/Experiments/Controllers/EVO-50k/genomes-evo-agg-rang10-50k/gen_champ_6
- AutoMoDe-private-BehaviorTree/Experiments/Controllers/EVO-50k/genomes-evo-agg-rang10-50k/gen_champ_7
- AutoMoDe-private-BehaviorTree/Experiments/Controllers/EVO-50k/genomes-evo-agg-rang10-50k/gen_champ_8
- AutoMoDe-private-BehaviorTree/Experiments/Controllers/EVO-50k/genomes-evo-agg-rang10-50k/gen_champ_9
- AutoMoDe-private-BehaviorTree/Experiments/Controllers/EVO-50k/genomes-evo-forag-range10-50k/
- AutoMoDe-private-BehaviorTree/Experiments/Controllers/EVO-50k/genomes-evo-forag-range10-50k/gen_champ_0
- AutoMoDe-private-BehaviorTree/Experiments/Controllers/EVO-50k/genomes-evo-forag-range10-50k/gen_champ_1
- AutoMoDe-private-BehaviorTree/Experiments/Controllers/EVO-50k/genomes-evo-forag-range10-50k/gen_champ_2
- AutoMoDe-private-BehaviorTree/Experiments/Controllers/EVO-50k/genomes-evo-forag-range10-50k/gen_champ_3
- AutoMoDe-private-BehaviorTree/Experiments/Controllers/EVO-50k/genomes-evo-forag-range10-50k/gen_champ_4
- AutoMoDe-private-BehaviorTree/Experiments/Controllers/EVO-50k/genomes-evo-forag-range10-50k/gen_champ_5
- AutoMoDe-private-BehaviorTree/Experiments/Controllers/EVO-50k/genomes-evo-forag-range10-50k/gen_champ_6
- AutoMoDe-private-BehaviorTree/Experiments/Controllers/EVO-50k/genomes-evo-forag-range10-50k/gen_champ_7
- AutoMoDe-private-BehaviorTree/Experiments/Controllers/EVO-50k/genomes-evo-forag-range10-50k/gen_champ_8
- AutoMoDe-private-BehaviorTree/Experiments/Controllers/EVO-50k/genomes-evo-forag-range10-50k/gen_champ_9
- AutoMoDe-private-BehaviorTree/Experiments/Controllers/FSM-10k/
- AutoMoDe-private-BehaviorTree/Experiments/Controllers/FSM-10k/fsm-choco-forag-120s-10k.txt
- AutoMoDe-private-BehaviorTree/Experiments/Controllers/FSM-50k/
- AutoMoDe-private-BehaviorTree/Experiments/Controllers/FSM-50k/250s/
- AutoMoDe-private-BehaviorTree/Experiments/Controllers/FSM-50k/250s/fsm-choco-agg2-50k.txt
- AutoMoDe-private-BehaviorTree/Experiments/Controllers/FSM-50k/250s/fsm-choco-forag-50k.txt
- AutoMoDe-private-BehaviorTree/Experiments/Controllers/FSM-50k/fsm-choco-agg2-120s-50k.txt
- AutoMoDe-private-BehaviorTree/Experiments/Controllers/FSM-50k/fsm-choco-forag-120s-50k.txt
- AutoMoDe-private-BehaviorTree/Experiments/Controllers/FSM-50k/fsm-choco-old-noise-agg2-120s-50k.txt
- AutoMoDe-private-BehaviorTree/Experiments/Figures/
- AutoMoDe-private-BehaviorTree/Experiments/Figures/Run_Foraging.bmp
- AutoMoDe-private-BehaviorTree/Experiments/Figures/agg2-one-eval.pdf
- AutoMoDe-private-BehaviorTree/Experiments/Figures/forag-one-eval.pdf
- AutoMoDe-private-BehaviorTree/Experiments/Results/
- AutoMoDe-private-BehaviorTree/Experiments/Results/BT-10k/
- AutoMoDe-private-BehaviorTree/Experiments/Results/BT-10k/bt-choco-1cnd-agg2-0.txt
- AutoMoDe-private-BehaviorTree/Experiments/Results/BT-10k/bt-choco-1cnd-agg2-1.txt
- AutoMoDe-private-BehaviorTree/Experiments/Results/BT-10k/bt-choco-1cnd-agg2-10.txt
- AutoMoDe-private-BehaviorTree/Experiments/Results/BT-10k/bt-choco-1cnd-agg2-11.txt
- AutoMoDe-private-BehaviorTree/Experiments/Results/BT-10k/bt-choco-1cnd-agg2-12.txt
- AutoMoDe-private-BehaviorTree/Experiments/Results/BT-10k/bt-choco-1cnd-agg2-13.txt
- AutoMoDe-private-BehaviorTree/Experiments/Results/BT-10k/bt-choco-1cnd-agg2-14.txt
- AutoMoDe-private-BehaviorTree/Experiments/Results/BT-10k/bt-choco-1cnd-agg2-15.txt
- AutoMoDe-private-BehaviorTree/Experiments/Results/BT-10k/bt-choco-1cnd-agg2-16.txt
- AutoMoDe-private-BehaviorTree/Experiments/Results/BT-10k/bt-choco-1cnd-agg2-17.txt
- AutoMoDe-private-BehaviorTree/Experiments/Results/BT-10k/bt-choco-1cnd-agg2-18.txt
- AutoMoDe-private-BehaviorTree/Experiments/Results/BT-10k/bt-choco-1cnd-agg2-19.txt
- AutoMoDe-private-BehaviorTree/Experiments/Results/BT-10k/bt-choco-1cnd-agg2-2.txt
- AutoMoDe-private-BehaviorTree/Experiments/Results/BT-10k/bt-choco-1cnd-agg2-3.txt
- AutoMoDe-private-BehaviorTree/Experiments/Results/BT-10k/bt-choco-1cnd-agg2-4.txt
- AutoMoDe-private-BehaviorTree/Experiments/Results/BT-10k/bt-choco-1cnd-agg2-5.txt
- AutoMoDe-private-BehaviorTree/Experiments/Results/BT-10k/bt-choco-1cnd-agg2-6.txt
- AutoMoDe-private-BehaviorTree/Experiments/Results/BT-10k/bt-choco-1cnd-agg2-7.txt
- AutoMoDe-private-BehaviorTree/Experiments/Results/BT-10k/bt-choco-1cnd-agg2-8.txt
- AutoMoDe-private-BehaviorTree/Experiments/Results/BT-10k/bt-choco-1cnd-agg2-9.txt
- AutoMoDe-private-BehaviorTree/Experiments/Results/BT-10k/bt-choco-1cnd-forag-0.txt
- AutoMoDe-private-BehaviorTree/Experiments/Results/BT-10k/bt-choco-1cnd-forag-1.txt
- AutoMoDe-private-BehaviorTree/Experiments/Results/BT-10k/bt-choco-1cnd-forag-10.txt
- AutoMoDe-private-BehaviorTree/Experiments/Results/BT-10k/bt-choco-1cnd-forag-11.txt
- AutoMoDe-private-BehaviorTree/Experiments/Results/BT-10k/bt-choco-1cnd-forag-12.txt
- AutoMoDe-private-BehaviorTree/Experiments/Results/BT-10k/bt-choco-1cnd-forag-13.txt
- AutoMoDe-private-BehaviorTree/Experiments/Results/BT-10k/bt-choco-1cnd-forag-14.txt
- AutoMoDe-private-BehaviorTree/Experiments/Results/BT-10k/bt-choco-1cnd-forag-15.txt
- AutoMoDe-private-BehaviorTree/Experiments/Results/BT-10k/bt-choco-1cnd-forag-16.txt
- AutoMoDe-private-BehaviorTree/Experiments/Results/BT-10k/bt-choco-1cnd-forag-17.txt
- AutoMoDe-private-BehaviorTree/Experiments/Results/BT-10k/bt-choco-1cnd-forag-18.txt
- AutoMoDe-private-BehaviorTree/Experiments/Results/BT-10k/bt-choco-1cnd-forag-19.txt
- AutoMoDe-private-BehaviorTree/Experiments/Results/BT-10k/bt-choco-1cnd-forag-2.txt
- AutoMoDe-private-BehaviorTree/Experiments/Results/BT-10k/bt-choco-1cnd-forag-3.txt
- AutoMoDe-private-BehaviorTree/Experiments/Results/BT-10k/bt-choco-1cnd-forag-4.txt
- AutoMoDe-private-BehaviorTree/Experiments/Results/BT-10k/bt-choco-1cnd-forag-5.txt
- AutoMoDe-private-BehaviorTree/Experiments/Results/BT-10k/bt-choco-1cnd-forag-6.txt
- AutoMoDe-private-BehaviorTree/Experiments/Results/BT-10k/bt-choco-1cnd-forag-7.txt
- AutoMoDe-private-BehaviorTree/Experiments/Results/BT-10k/bt-choco-1cnd-forag-8.txt
- AutoMoDe-private-BehaviorTree/Experiments/Results/BT-10k/bt-choco-1cnd-forag-9.txt
- AutoMoDe-private-BehaviorTree/Experiments/Results/BT-200k/
- AutoMoDe-private-BehaviorTree/Experiments/Results/BT-200k/bt-choco-1cnd-agg2-0.txt
- AutoMoDe-private-BehaviorTree/Experiments/Results/BT-200k/bt-choco-1cnd-agg2-1.txt
- AutoMoDe-private-BehaviorTree/Experiments/Results/BT-200k/bt-choco-1cnd-agg2-10.txt
- AutoMoDe-private-BehaviorTree/Experiments/Results/BT-200k/bt-choco-1cnd-agg2-11.txt
- AutoMoDe-private-BehaviorTree/Experiments/Results/BT-200k/bt-choco-1cnd-agg2-12.txt
- AutoMoDe-private-BehaviorTree/Experiments/Results/BT-200k/bt-choco-1cnd-agg2-13.txt
- AutoMoDe-private-BehaviorTree/Experiments/Results/BT-200k/bt-choco-1cnd-agg2-14.txt
- AutoMoDe-private-BehaviorTree/Experiments/Results/BT-200k/bt-choco-1cnd-agg2-15.txt
- AutoMoDe-private-BehaviorTree/Experiments/Results/BT-200k/bt-choco-1cnd-agg2-16.txt
- AutoMoDe-private-BehaviorTree/Experiments/Results/BT-200k/bt-choco-1cnd-agg2-17.txt
- AutoMoDe-private-BehaviorTree/Experiments/Results/BT-200k/bt-choco-1cnd-agg2-18.txt
- AutoMoDe-private-BehaviorTree/Experiments/Results/BT-200k/bt-choco-1cnd-agg2-19.txt
- AutoMoDe-private-BehaviorTree/Experiments/Results/BT-200k/bt-choco-1cnd-agg2-2.txt
- AutoMoDe-private-BehaviorTree/Experiments/Results/BT-200k/bt-choco-1cnd-agg2-3.txt
- AutoMoDe-private-BehaviorTree/Experiments/Results/BT-200k/bt-choco-1cnd-agg2-4.txt
- AutoMoDe-private-BehaviorTree/Experiments/Results/BT-200k/bt-choco-1cnd-agg2-5.txt
- AutoMoDe-private-BehaviorTree/Experiments/Results/BT-200k/bt-choco-1cnd-agg2-6.txt
- AutoMoDe-private-BehaviorTree/Experiments/Results/BT-200k/bt-choco-1cnd-agg2-7.txt
- AutoMoDe-private-BehaviorTree/Experiments/Results/BT-200k/bt-choco-1cnd-agg2-8.txt
- AutoMoDe-private-BehaviorTree/Experiments/Results/BT-200k/bt-choco-1cnd-agg2-9.txt
- AutoMoDe-private-BehaviorTree/Experiments/Results/BT-200k/bt-choco-1cnd-forag-0.txt
- AutoMoDe-private-BehaviorTree/Experiments/Results/BT-200k/bt-choco-1cnd-forag-1.txt
- AutoMoDe-private-BehaviorTree/Experiments/Results/BT-200k/bt-choco-1cnd-forag-10.txt
- AutoMoDe-private-BehaviorTree/Experiments/Results/BT-200k/bt-choco-1cnd-forag-11.txt
- AutoMoDe-private-BehaviorTree/Experiments/Results/BT-200k/bt-choco-1cnd-forag-12.txt
- AutoMoDe-private-BehaviorTree/Experiments/Results/BT-200k/bt-choco-1cnd-forag-13.txt
- AutoMoDe-private-BehaviorTree/Experiments/Results/BT-200k/bt-choco-1cnd-forag-14.txt
- AutoMoDe-private-BehaviorTree/Experiments/Results/BT-200k/bt-choco-1cnd-forag-15.txt
- AutoMoDe-private-BehaviorTree/Experiments/Results/BT-200k/bt-choco-1cnd-forag-16.txt
- AutoMoDe-private-BehaviorTree/Experiments/Results/BT-200k/bt-choco-1cnd-forag-17.txt
- AutoMoDe-private-BehaviorTree/Experiments/Results/BT-200k/bt-choco-1cnd-forag-18.txt
- AutoMoDe-private-BehaviorTree/Experiments/Results/BT-200k/bt-choco-1cnd-forag-19.txt
- AutoMoDe-private-BehaviorTree/Experiments/Results/BT-200k/bt-choco-1cnd-forag-2.txt
- AutoMoDe-private-BehaviorTree/Experiments/Results/BT-200k/bt-choco-1cnd-forag-3.txt
- AutoMoDe-private-BehaviorTree/Experiments/Results/BT-200k/bt-choco-1cnd-forag-4.txt
- AutoMoDe-private-BehaviorTree/Experiments/Results/BT-200k/bt-choco-1cnd-forag-5.txt
- AutoMoDe-private-BehaviorTree/Experiments/Results/BT-200k/bt-choco-1cnd-forag-6.txt
- AutoMoDe-private-BehaviorTree/Experiments/Results/BT-200k/bt-choco-1cnd-forag-7.txt
- AutoMoDe-private-BehaviorTree/Experiments/Results/BT-200k/bt-choco-1cnd-forag-8.txt
- AutoMoDe-private-BehaviorTree/Experiments/Results/BT-200k/bt-choco-1cnd-forag-9.txt
- AutoMoDe-private-BehaviorTree/Experiments/Results/BT-50k/
- AutoMoDe-private-BehaviorTree/Experiments/Results/BT-50k/250s/
- AutoMoDe-private-BehaviorTree/Experiments/Results/BT-50k/250s/bt-choco-1cnd-agg2-0.txt
- AutoMoDe-private-BehaviorTree/Experiments/Results/BT-50k/250s/bt-choco-1cnd-agg2-1.txt
- AutoMoDe-private-BehaviorTree/Experiments/Results/BT-50k/250s/bt-choco-1cnd-agg2-10.txt
- AutoMoDe-private-BehaviorTree/Experiments/Results/BT-50k/250s/bt-choco-1cnd-agg2-11.txt
- AutoMoDe-private-BehaviorTree/Experiments/Results/BT-50k/250s/bt-choco-1cnd-agg2-12.txt
- AutoMoDe-private-BehaviorTree/Experiments/Results/BT-50k/250s/bt-choco-1cnd-agg2-13.txt
- AutoMoDe-private-BehaviorTree/Experiments/Results/BT-50k/250s/bt-choco-1cnd-agg2-14.txt
- AutoMoDe-private-BehaviorTree/Experiments/Results/BT-50k/250s/bt-choco-1cnd-agg2-15.txt
- AutoMoDe-private-BehaviorTree/Experiments/Results/BT-50k/250s/bt-choco-1cnd-agg2-16.txt
- AutoMoDe-private-BehaviorTree/Experiments/Results/BT-50k/250s/bt-choco-1cnd-agg2-17.txt
- AutoMoDe-private-BehaviorTree/Experiments/Results/BT-50k/250s/bt-choco-1cnd-agg2-18.txt
- AutoMoDe-private-BehaviorTree/Experiments/Results/BT-50k/250s/bt-choco-1cnd-agg2-19.txt
- AutoMoDe-private-BehaviorTree/Experiments/Results/BT-50k/250s/bt-choco-1cnd-agg2-2.txt
- AutoMoDe-private-BehaviorTree/Experiments/Results/BT-50k/250s/bt-choco-1cnd-agg2-3.txt
- AutoMoDe-private-BehaviorTree/Experiments/Results/BT-50k/250s/bt-choco-1cnd-agg2-4.txt
- AutoMoDe-private-BehaviorTree/Experiments/Results/BT-50k/250s/bt-choco-1cnd-agg2-5.txt
- AutoMoDe-private-BehaviorTree/Experiments/Results/BT-50k/250s/bt-choco-1cnd-agg2-6.txt
- AutoMoDe-private-BehaviorTree/Experiments/Results/BT-50k/250s/bt-choco-1cnd-agg2-7.txt
- AutoMoDe-private-BehaviorTree/Experiments/Results/BT-50k/250s/bt-choco-1cnd-agg2-8.txt
- AutoMoDe-private-BehaviorTree/Experiments/Results/BT-50k/250s/bt-choco-1cnd-agg2-9.txt
- AutoMoDe-private-BehaviorTree/Experiments/Results/BT-50k/250s/bt-choco-1cnd-forag-0.txt
- AutoMoDe-private-BehaviorTree/Experiments/Results/BT-50k/250s/bt-choco-1cnd-forag-1.txt
- AutoMoDe-private-BehaviorTree/Experiments/Results/BT-50k/250s/bt-choco-1cnd-forag-10.txt
- AutoMoDe-private-BehaviorTree/Experiments/Results/BT-50k/250s/bt-choco-1cnd-forag-11.txt
- AutoMoDe-private-BehaviorTree/Experiments/Results/BT-50k/250s/bt-choco-1cnd-forag-12.txt
- AutoMoDe-private-BehaviorTree/Experiments/Results/BT-50k/250s/bt-choco-1cnd-forag-13.txt
- AutoMoDe-private-BehaviorTree/Experiments/Results/BT-50k/250s/bt-choco-1cnd-forag-14.txt
- AutoMoDe-private-BehaviorTree/Experiments/Results/BT-50k/250s/bt-choco-1cnd-forag-15.txt
- AutoMoDe-private-BehaviorTree/Experiments/Results/BT-50k/250s/bt-choco-1cnd-forag-16.txt
- AutoMoDe-private-BehaviorTree/Experiments/Results/BT-50k/250s/bt-choco-1cnd-forag-17.txt
- AutoMoDe-private-BehaviorTree/Experiments/Results/BT-50k/250s/bt-choco-1cnd-forag-18.txt
- AutoMoDe-private-BehaviorTree/Experiments/Results/BT-50k/250s/bt-choco-1cnd-forag-19.txt
- AutoMoDe-private-BehaviorTree/Experiments/Results/BT-50k/250s/bt-choco-1cnd-forag-2.txt
- AutoMoDe-private-BehaviorTree/Experiments/Results/BT-50k/250s/bt-choco-1cnd-forag-3.txt
- AutoMoDe-private-BehaviorTree/Experiments/Results/BT-50k/250s/bt-choco-1cnd-forag-4.txt
- AutoMoDe-private-BehaviorTree/Experiments/Results/BT-50k/250s/bt-choco-1cnd-forag-5.txt
- AutoMoDe-private-BehaviorTree/Experiments/Results/BT-50k/250s/bt-choco-1cnd-forag-6.txt
- AutoMoDe-private-BehaviorTree/Experiments/Results/BT-50k/250s/bt-choco-1cnd-forag-7.txt
- AutoMoDe-private-BehaviorTree/Experiments/Results/BT-50k/250s/bt-choco-1cnd-forag-8.txt
- AutoMoDe-private-BehaviorTree/Experiments/Results/BT-50k/250s/bt-choco-1cnd-forag-9.txt
- AutoMoDe-private-BehaviorTree/Experiments/Results/BT-50k/250s/bt-choco-2cnd-agg2-0.txt
- AutoMoDe-private-BehaviorTree/Experiments/Results/BT-50k/250s/bt-choco-2cnd-agg2-1.txt
- AutoMoDe-private-BehaviorTree/Experiments/Results/BT-50k/250s/bt-choco-2cnd-agg2-10.txt
- AutoMoDe-private-BehaviorTree/Experiments/Results/BT-50k/250s/bt-choco-2cnd-agg2-11.txt
- AutoMoDe-private-BehaviorTree/Experiments/Results/BT-50k/250s/bt-choco-2cnd-agg2-12.txt
- AutoMoDe-private-BehaviorTree/Experiments/Results/BT-50k/250s/bt-choco-2cnd-agg2-13.txt
- AutoMoDe-private-BehaviorTree/Experiments/Results/BT-50k/250s/bt-choco-2cnd-agg2-14.txt
- AutoMoDe-private-BehaviorTree/Experiments/Results/BT-50k/250s/bt-choco-2cnd-agg2-15.txt
- AutoMoDe-private-BehaviorTree/Experiments/Results/BT-50k/250s/bt-choco-2cnd-agg2-16.txt
- AutoMoDe-private-BehaviorTree/Experiments/Results/BT-50k/250s/bt-choco-2cnd-agg2-17.txt
- AutoMoDe-private-BehaviorTree/Experiments/Results/BT-50k/250s/bt-choco-2cnd-agg2-18.txt
- AutoMoDe-private-BehaviorTree/Experiments/Results/BT-50k/250s/bt-choco-2cnd-agg2-19.txt
- AutoMoDe-private-BehaviorTree/Experiments/Results/BT-50k/250s/bt-choco-2cnd-agg2-2.txt
- AutoMoDe-private-BehaviorTree/Experiments/Results/BT-50k/250s/bt-choco-2cnd-agg2-3.txt
- AutoMoDe-private-BehaviorTree/Experiments/Results/BT-50k/250s/bt-choco-2cnd-agg2-4.txt
- AutoMoDe-private-BehaviorTree/Experiments/Results/BT-50k/250s/bt-choco-2cnd-agg2-5.txt
- AutoMoDe-private-BehaviorTree/Experiments/Results/BT-50k/250s/bt-choco-2cnd-agg2-6.txt
- AutoMoDe-private-BehaviorTree/Experiments/Results/BT-50k/250s/bt-choco-2cnd-agg2-7.txt
- AutoMoDe-private-BehaviorTree/Experiments/Results/BT-50k/250s/bt-choco-2cnd-agg2-8.txt
- AutoMoDe-private-BehaviorTree/Experiments/Results/BT-50k/250s/bt-choco-2cnd-agg2-9.txt
- AutoMoDe-private-BehaviorTree/Experiments/Results/BT-50k/250s/bt-choco-2cnd-forag-0.txt
- AutoMoDe-private-BehaviorTree/Experiments/Results/BT-50k/250s/bt-choco-2cnd-forag-1.txt
- AutoMoDe-private-BehaviorTree/Experiments/Results/BT-50k/250s/bt-choco-2cnd-forag-10.txt
- AutoMoDe-private-BehaviorTree/Experiments/Results/BT-50k/250s/bt-choco-2cnd-forag-11.txt
- AutoMoDe-private-BehaviorTree/Experiments/Results/BT-50k/250s/bt-choco-2cnd-forag-12.txt
- AutoMoDe-private-BehaviorTree/Experiments/Results/BT-50k/250s/bt-choco-2cnd-forag-13.txt
- AutoMoDe-private-BehaviorTree/Experiments/Results/BT-50k/250s/bt-choco-2cnd-forag-14.txt
- AutoMoDe-private-BehaviorTree/Experiments/Results/BT-50k/250s/bt-choco-2cnd-forag-15.txt
- AutoMoDe-private-BehaviorTree/Experiments/Results/BT-50k/250s/bt-choco-2cnd-forag-16.txt
- AutoMoDe-private-BehaviorTree/Experiments/Results/BT-50k/250s/bt-choco-2cnd-forag-17.txt
- AutoMoDe-private-BehaviorTree/Experiments/Results/BT-50k/250s/bt-choco-2cnd-forag-18.txt
- AutoMoDe-private-BehaviorTree/Experiments/Results/BT-50k/250s/bt-choco-2cnd-forag-19.txt
- AutoMoDe-private-BehaviorTree/Experiments/Results/BT-50k/250s/bt-choco-2cnd-forag-2.txt
- AutoMoDe-private-BehaviorTree/Experiments/Results/BT-50k/250s/bt-choco-2cnd-forag-3.txt
- AutoMoDe-private-BehaviorTree/Experiments/Results/BT-50k/250s/bt-choco-2cnd-forag-4.txt
- AutoMoDe-private-BehaviorTree/Experiments/Results/BT-50k/250s/bt-choco-2cnd-forag-5.txt
- AutoMoDe-private-BehaviorTree/Experiments/Results/BT-50k/250s/bt-choco-2cnd-forag-6.txt
- AutoMoDe-private-BehaviorTree/Experiments/Results/BT-50k/250s/bt-choco-2cnd-forag-7.txt
- AutoMoDe-private-BehaviorTree/Experiments/Results/BT-50k/250s/bt-choco-2cnd-forag-8.txt
- AutoMoDe-private-BehaviorTree/Experiments/Results/BT-50k/250s/bt-choco-2cnd-forag-9.txt
- AutoMoDe-private-BehaviorTree/Experiments/Results/BT-50k/250s/bt-vani-1cnd-agg2-0.txt
- AutoMoDe-private-BehaviorTree/Experiments/Results/BT-50k/250s/bt-vani-1cnd-agg2-1.txt
- AutoMoDe-private-BehaviorTree/Experiments/Results/BT-50k/250s/bt-vani-1cnd-agg2-10.txt
- AutoMoDe-private-BehaviorTree/Experiments/Results/BT-50k/250s/bt-vani-1cnd-agg2-11.txt
- AutoMoDe-private-BehaviorTree/Experiments/Results/BT-50k/250s/bt-vani-1cnd-agg2-12.txt
- AutoMoDe-private-BehaviorTree/Experiments/Results/BT-50k/250s/bt-vani-1cnd-agg2-13.txt
- AutoMoDe-private-BehaviorTree/Experiments/Results/BT-50k/250s/bt-vani-1cnd-agg2-14.txt
- AutoMoDe-private-BehaviorTree/Experiments/Results/BT-50k/250s/bt-vani-1cnd-agg2-15.txt
- AutoMoDe-private-BehaviorTree/Experiments/Results/BT-50k/250s/bt-vani-1cnd-agg2-16.txt
- AutoMoDe-private-BehaviorTree/Experiments/Results/BT-50k/250s/bt-vani-1cnd-agg2-17.txt
- AutoMoDe-private-BehaviorTree/Experiments/Results/BT-50k/250s/bt-vani-1cnd-agg2-18.txt
- AutoMoDe-private-BehaviorTree/Experiments/Results/BT-50k/250s/bt-vani-1cnd-agg2-19.txt
- AutoMoDe-private-BehaviorTree/Experiments/Results/BT-50k/250s/bt-vani-1cnd-agg2-2.txt
- AutoMoDe-private-BehaviorTree/Experiments/Results/BT-50k/250s/bt-vani-1cnd-agg2-3.txt
- AutoMoDe-private-BehaviorTree/Experiments/Results/BT-50k/250s/bt-vani-1cnd-agg2-4.txt
- AutoMoDe-private-BehaviorTree/Experiments/Results/BT-50k/250s/bt-vani-1cnd-agg2-5.txt
- AutoMoDe-private-BehaviorTree/Experiments/Results/BT-50k/250s/bt-vani-1cnd-agg2-6.txt
- AutoMoDe-private-BehaviorTree/Experiments/Results/BT-50k/250s/bt-vani-1cnd-agg2-7.txt
- AutoMoDe-private-BehaviorTree/Experiments/Results/BT-50k/250s/bt-vani-1cnd-agg2-8.txt
- AutoMoDe-private-BehaviorTree/Experiments/Results/BT-50k/250s/bt-vani-1cnd-agg2-9.txt
- AutoMoDe-private-BehaviorTree/Experiments/Results/BT-50k/250s/bt-vani-1cnd-forag-0.txt
- AutoMoDe-private-BehaviorTree/Experiments/Results/BT-50k/250s/bt-vani-1cnd-forag-1.txt
- AutoMoDe-private-BehaviorTree/Experiments/Results/BT-50k/250s/bt-vani-1cnd-forag-10.txt
- AutoMoDe-private-BehaviorTree/Experiments/Results/BT-50k/250s/bt-vani-1cnd-forag-11.txt
- AutoMoDe-private-BehaviorTree/Experiments/Results/BT-50k/250s/bt-vani-1cnd-forag-12.txt
- AutoMoDe-private-BehaviorTree/Experiments/Results/BT-50k/250s/bt-vani-1cnd-forag-13.txt
- AutoMoDe-private-BehaviorTree/Experiments/Results/BT-50k/250s/bt-vani-1cnd-forag-14.txt
- AutoMoDe-private-BehaviorTree/Experiments/Results/BT-50k/250s/bt-vani-1cnd-forag-15.txt
- AutoMoDe-private-BehaviorTree/Experiments/Results/BT-50k/250s/bt-vani-1cnd-forag-16.txt
- AutoMoDe-private-BehaviorTree/Experiments/Results/BT-50k/250s/bt-vani-1cnd-forag-17.txt
- AutoMoDe-private-BehaviorTree/Experiments/Results/BT-50k/250s/bt-vani-1cnd-forag-18.txt
- AutoMoDe-private-BehaviorTree/Experiments/Results/BT-50k/250s/bt-vani-1cnd-forag-19.txt
- AutoMoDe-private-BehaviorTree/Experiments/Results/BT-50k/250s/bt-vani-1cnd-forag-2.txt
- AutoMoDe-private-BehaviorTree/Experiments/Results/BT-50k/250s/bt-vani-1cnd-forag-3.txt
- AutoMoDe-private-BehaviorTree/Experiments/Results/BT-50k/250s/bt-vani-1cnd-forag-4.txt
- AutoMoDe-private-BehaviorTree/Experiments/Results/BT-50k/250s/bt-vani-1cnd-forag-5.txt
- AutoMoDe-private-BehaviorTree/Experiments/Results/BT-50k/250s/bt-vani-1cnd-forag-6.txt
- AutoMoDe-private-BehaviorTree/Experiments/Results/BT-50k/250s/bt-vani-1cnd-forag-7.txt
- AutoMoDe-private-BehaviorTree/Experiments/Results/BT-50k/250s/bt-vani-1cnd-forag-8.txt
- AutoMoDe-private-BehaviorTree/Experiments/Results/BT-50k/250s/bt-vani-1cnd-forag-9.txt
- AutoMoDe-private-BehaviorTree/Experiments/Results/BT-50k/250s/bt-vani-2cnd-agg2-0.txt
- AutoMoDe-private-BehaviorTree/Experiments/Results/BT-50k/250s/bt-vani-2cnd-agg2-1.txt
- AutoMoDe-private-BehaviorTree/Experiments/Results/BT-50k/250s/bt-vani-2cnd-agg2-10.txt
- AutoMoDe-private-BehaviorTree/Experiments/Results/BT-50k/250s/bt-vani-2cnd-agg2-11.txt
- AutoMoDe-private-BehaviorTree/Experiments/Results/BT-50k/250s/bt-vani-2cnd-agg2-12.txt
- AutoMoDe-private-BehaviorTree/Experiments/Results/BT-50k/250s/bt-vani-2cnd-agg2-13.txt
- AutoMoDe-private-BehaviorTree/Experiments/Results/BT-50k/250s/bt-vani-2cnd-agg2-14.txt
- AutoMoDe-private-BehaviorTree/Experiments/Results/BT-50k/250s/bt-vani-2cnd-agg2-15.txt
- AutoMoDe-private-BehaviorTree/Experiments/Results/BT-50k/250s/bt-vani-2cnd-agg2-16.txt
- AutoMoDe-private-BehaviorTree/Experiments/Results/BT-50k/250s/bt-vani-2cnd-agg2-17.txt
- AutoMoDe-private-BehaviorTree/Experiments/Results/BT-50k/250s/bt-vani-2cnd-agg2-18.txt
- AutoMoDe-private-BehaviorTree/Experiments/Results/BT-50k/250s/bt-vani-2cnd-agg2-19.txt
- AutoMoDe-private-BehaviorTree/Experiments/Results/BT-50k/250s/bt-vani-2cnd-agg2-2.txt
- AutoMoDe-private-BehaviorTree/Experiments/Results/BT-50k/250s/bt-vani-2cnd-agg2-3.txt
- AutoMoDe-private-BehaviorTree/Experiments/Results/BT-50k/250s/bt-vani-2cnd-agg2-4.txt
- AutoMoDe-private-BehaviorTree/Experiments/Results/BT-50k/250s/bt-vani-2cnd-agg2-5.txt
- AutoMoDe-private-BehaviorTree/Experiments/Results/BT-50k/250s/bt-vani-2cnd-agg2-6.txt
- AutoMoDe-private-BehaviorTree/Experiments/Results/BT-50k/250s/bt-vani-2cnd-agg2-7.txt
- AutoMoDe-private-BehaviorTree/Experiments/Results/BT-50k/250s/bt-vani-2cnd-agg2-8.txt
- AutoMoDe-private-BehaviorTree/Experiments/Results/BT-50k/250s/bt-vani-2cnd-agg2-9.txt
- AutoMoDe-private-BehaviorTree/Experiments/Results/BT-50k/250s/bt-vani-2cnd-forag-0.txt
- AutoMoDe-private-BehaviorTree/Experiments/Results/BT-50k/250s/bt-vani-2cnd-forag-1.txt
- AutoMoDe-private-BehaviorTree/Experiments/Results/BT-50k/250s/bt-vani-2cnd-forag-10.txt
- AutoMoDe-private-BehaviorTree/Experiments/Results/BT-50k/250s/bt-vani-2cnd-forag-11.txt
- AutoMoDe-private-BehaviorTree/Experiments/Results/BT-50k/250s/bt-vani-2cnd-forag-12.txt
- AutoMoDe-private-BehaviorTree/Experiments/Results/BT-50k/250s/bt-vani-2cnd-forag-13.txt
- AutoMoDe-private-BehaviorTree/Experiments/Results/BT-50k/250s/bt-vani-2cnd-forag-14.txt
- AutoMoDe-private-BehaviorTree/Experiments/Results/BT-50k/250s/bt-vani-2cnd-forag-15.txt
- AutoMoDe-private-BehaviorTree/Experiments/Results/BT-50k/250s/bt-vani-2cnd-forag-16.txt
- AutoMoDe-private-BehaviorTree/Experiments/Results/BT-50k/250s/bt-vani-2cnd-forag-17.txt
- AutoMoDe-private-BehaviorTree/Experiments/Results/BT-50k/250s/bt-vani-2cnd-forag-18.txt
- AutoMoDe-private-BehaviorTree/Experiments/Results/BT-50k/250s/bt-vani-2cnd-forag-19.txt
- AutoMoDe-private-BehaviorTree/Experiments/Results/BT-50k/250s/bt-vani-2cnd-forag-2.txt
- AutoMoDe-private-BehaviorTree/Experiments/Results/BT-50k/250s/bt-vani-2cnd-forag-3.txt
- AutoMoDe-private-BehaviorTree/Experiments/Results/BT-50k/250s/bt-vani-2cnd-forag-4.txt
- AutoMoDe-private-BehaviorTree/Experiments/Results/BT-50k/250s/bt-vani-2cnd-forag-5.txt
- AutoMoDe-private-BehaviorTree/Experiments/Results/BT-50k/250s/bt-vani-2cnd-forag-6.txt
- AutoMoDe-private-BehaviorTree/Experiments/Results/BT-50k/250s/bt-vani-2cnd-forag-7.txt
[truncated: 651 more entries]
