# Supplementary material for: Automatic modular design of robot swarms using behavior trees as a control architecture
Source: PeerJ Comput Sci. 2020 Nov 9;6:e314. doi: 10.7717/peerj-cs.314 (PMC7924474; doi:10.7717/peerj-cs.314)
Supplement: Supplemental Information 4 [file peerj-cs-06-314-s004.zip › AutoMoDe-private-BehaviorTree/Experiments/Controllers/EVO-50k/genomes-evo-agg-rang10-50k/gen_champ_0]

/* Organism #8 Fitness: 0.698500 Time: 0 */
genomestart 8
trait 1 0.100000 0.000000 0.000000 0.000000 0.000000 0.000000 0.000000 0.000000 
node 1 1 1 1
node 2 1 1 1
node 3 1 1 1
node 4 1 1 1
node 5 1 1 1
node 6 1 1 1
node 7 1 1 1
node 8 1 1 1
node 9 1 1 1
node 10 1 1 1
node 11 1 1 1
node 12 1 1 1
node 13 1 1 1
node 14 1 1 1
node 15 1 1 1
node 16 1 1 1
node 17 1 1 1
node 18 1 1 1
node 19 1 1 1
node 20 1 1 1
node 21 1 1 1
node 22 1 1 1
node 23 1 1 1
node 24 1 1 1
node 25 1 1 3
node 26 1 0 2
node 27 1 0 2
gene 1 1 26 -2.51975 0 1 -2.51975 1
gene 1 1 27 -2.31984 0 2 -2.31984 1
gene 1 2 26 -0.0385794 0 3 -0.0385794 1
gene 1 2 27 -0.841688 0 4 -0.841688 1
gene 1 3 26 1.03726 0 5 1.03726 1
gene 1 3 27 -1.15643 0 6 -1.15643 1
gene 1 4 26 0.507804 0 7 0.507804 1
gene 1 4 27 -0.35195 0 8 -0.35195 1
gene 1 5 26 0.527359 0 9 0.527359 1
gene 1 5 27 -1.87636 0 10 -1.87636 1
gene 1 6 26 1.56209 0 11 1.56209 1
gene 1 6 27 0.436623 0 12 0.436623 1
gene 1 7 26 0.783357 0 13 0.783357 1
gene 1 7 27 -0.211149 0 14 -0.211149 1
gene 1 8 26 1.6562 0 15 1.6562 1
gene 1 8 27 -1.14139 0 16 -1.14139 1
gene 1 9 26 0.604397 0 17 0.604397 1
gene 1 9 27 -1.23896 0 18 -1.23896 1
gene 1 10 26 -2.91988 0 19 -2.91988 1
gene 1 10 27 0.482863 0 20 0.482863 1
gene 1 11 26 -0.316595 0 21 -0.316595 1
gene 1 11 27 -2.87083 0 22 -2.87083 1
gene 1 12 26 -0.606857 0 23 -0.606857 1
gene 1 12 27 0.837172 0 24 0.837172 1
gene 1 13 26 -0.152506 0 25 -0.152506 1
gene 1 13 27 -3.10023 0 26 -3.10023 1
gene 1 14 26 0.39371 0 27 0.39371 1
gene 1 14 27 0.76538 0 28 0.76538 1
gene 1 15 26 0.0949534 0 29 0.0949534 1
gene 1 15 27 0.845545 0 30 0.845545 1
gene 1 16 26 0.824472 0 31 0.824472 1
gene 1 16 27 1.82585 0 32 1.82585 1
gene 1 17 26 -0.489295 0 33 -0.489295 1
gene 1 17 27 2.65017 0 34 2.65017 1
gene 1 18 26 -1.09965 0 35 -1.09965 1
gene 1 18 27 -1.33443 0 36 -1.33443 1
gene 1 19 26 -2.39112 0 37 -2.39112 1
gene 1 19 27 -1.87981 0 38 -1.87981 1
gene 1 20 26 1.95984 0 39 1.95984 1
gene 1 20 27 -1.83368 0 40 -1.83368 1
gene 1 21 26 1.33334 0 41 1.33334 1
gene 1 21 27 0.0574524 0 42 0.0574524 1
gene 1 22 26 0.767518 0 43 0.767518 1
gene 1 22 27 0.425283 0 44 0.425283 1
gene 1 23 26 -1.62238 0 45 -1.62238 1
gene 1 23 27 -0.716469 0 46 -0.716469 1
gene 1 24 26 0.437753 0 47 0.437753 1
gene 1 24 27 -0.731399 0 48 -0.731399 1
gene 1 25 26 -1.49106 0 49 -1.49106 1
gene 1 25 27 -2.02662 0 50 -2.02662 1
genomeend 8
