# Supplementary material for: Automatic modular design of robot swarms using behavior trees as a control architecture
Source: PeerJ Comput Sci. 2020 Nov 9;6:e314. doi: 10.7717/peerj-cs.314 (PMC7924474; doi:10.7717/peerj-cs.314)
Supplement: Supplemental Information 4 [file peerj-cs-06-314-s004.zip › AutoMoDe-private-BehaviorTree/Experiments/Controllers/EVO-50k/genomes-evo-agg-rang10-50k/gen_champ_1]

/* Organism #3 Fitness: 0.767500 Time: 0 */
genomestart 3
trait 1 0.100000 0.000000 0.000000 0.000000 0.000000 0.000000 0.000000 0.000000 
node 1 1 1 1
node 2 1 1 1
node 3 1 1 1
node 4 1 1 1
node 5 1 1 1
node 6 1 1 1
node 7 1 1 1
node 8 1 1 1
node 9 1 1 1
node 10 1 1 1
node 11 1 1 1
node 12 1 1 1
node 13 1 1 1
node 14 1 1 1
node 15 1 1 1
node 16 1 1 1
node 17 1 1 1
node 18 1 1 1
node 19 1 1 1
node 20 1 1 1
node 21 1 1 1
node 22 1 1 1
node 23 1 1 1
node 24 1 1 1
node 25 1 1 3
node 26 1 0 2
node 27 1 0 2
gene 1 1 26 0.35928 0 1 0.35928 1
gene 1 1 27 -0.737235 0 2 -0.737235 1
gene 1 2 26 1.21546 0 3 1.21546 1
gene 1 2 27 -0.72652 0 4 -0.72652 1
gene 1 3 26 -2.5124 0 5 -2.5124 1
gene 1 3 27 1.33489 0 6 1.33489 1
gene 1 4 26 -0.556339 0 7 -0.556339 1
gene 1 4 27 0.416094 0 8 0.416094 1
gene 1 5 26 2.29725 0 9 2.29725 1
gene 1 5 27 2.50541 0 10 2.50541 1
gene 1 6 26 0.000805948 0 11 0.000805948 1
gene 1 6 27 -0.78133 0 12 -0.78133 1
gene 1 7 26 0.339479 0 13 0.339479 1
gene 1 7 27 -0.292297 0 14 -0.292297 1
gene 1 8 26 0.510394 0 15 0.510394 1
gene 1 8 27 -0.372709 0 16 -0.372709 1
gene 1 9 26 0.170313 0 17 0.170313 1
gene 1 9 27 -0.905831 0 18 -0.905831 1
gene 1 10 26 0.441194 0 19 0.441194 1
gene 1 10 27 -1.01394 0 20 -1.01394 1
gene 1 11 26 -3.42449 0 21 -3.42449 1
gene 1 11 27 -0.344979 0 22 -0.344979 1
gene 1 12 26 -0.945477 0 23 -0.945477 1
gene 1 12 27 0.806121 0 24 0.806121 1
gene 1 13 26 -1.3045 0 25 -1.3045 1
gene 1 13 27 -4.66867 0 26 -4.66867 1
gene 1 14 26 0.0516075 0 27 0.0516075 1
gene 1 14 27 0.229702 0 28 0.229702 1
gene 1 15 26 1.39442 0 29 1.39442 1
gene 1 15 27 -0.288214 0 30 -0.288214 1
gene 1 16 26 -2.34286 0 31 -2.34286 1
gene 1 16 27 -0.00869658 0 32 -0.00869658 1
gene 1 17 26 -2.68831 0 33 -2.68831 1
gene 1 17 27 -1.25561 0 34 -1.25561 1
gene 1 18 26 -0.812908 0 35 -0.812908 1
gene 1 18 27 -2.32535 0 36 -2.32535 1
gene 1 19 26 0.361701 0 37 0.361701 1
gene 1 19 27 1.69068 0 38 1.69068 1
gene 1 20 26 -3.52174 0 39 -3.52174 1
gene 1 20 27 1.10502 0 40 1.10502 1
gene 1 21 26 0.623486 0 41 0.623486 1
gene 1 21 27 -0.861024 0 42 -0.861024 1
gene 1 22 26 0.173225 0 43 0.173225 1
gene 1 22 27 0.559878 0 44 0.559878 1
gene 1 23 26 -1.33678 0 45 -1.33678 1
gene 1 23 27 -0.246398 0 46 -0.246398 1
gene 1 24 26 -1.71497 0 47 -1.71497 1
gene 1 24 27 3.61652 0 48 3.61652 1
gene 1 25 26 -0.48662 0 49 -0.48662 1
gene 1 25 27 -0.769284 0 50 -0.769284 1
genomeend 3
