# Supplementary material for: Automatic modular design of robot swarms using behavior trees as a control architecture
Source: PeerJ Comput Sci. 2020 Nov 9;6:e314. doi: 10.7717/peerj-cs.314 (PMC7924474; doi:10.7717/peerj-cs.314)
Supplement: Supplemental Information 4 [file peerj-cs-06-314-s004.zip › AutoMoDe-private-BehaviorTree/Experiments/Controllers/EVO-50k/genomes-evo-agg-rang10-50k/gen_champ_2]

/* Organism #72 Fitness: 0.735000 Time: 0 */
genomestart 72
trait 1 0.100000 0.000000 0.000000 0.000000 0.000000 0.000000 0.000000 0.000000 
node 1 1 1 1
node 2 1 1 1
node 3 1 1 1
node 4 1 1 1
node 5 1 1 1
node 6 1 1 1
node 7 1 1 1
node 8 1 1 1
node 9 1 1 1
node 10 1 1 1
node 11 1 1 1
node 12 1 1 1
node 13 1 1 1
node 14 1 1 1
node 15 1 1 1
node 16 1 1 1
node 17 1 1 1
node 18 1 1 1
node 19 1 1 1
node 20 1 1 1
node 21 1 1 1
node 22 1 1 1
node 23 1 1 1
node 24 1 1 1
node 25 1 1 3
node 26 1 0 2
node 27 1 0 2
gene 1 1 26 -4.90161 0 1 -4.90161 1
gene 1 1 27 0.51304 0 2 0.51304 1
gene 1 2 26 -0.043462 0 3 -0.043462 1
gene 1 2 27 -0.286715 0 4 -0.286715 1
gene 1 3 26 1.13941 0 5 1.13941 1
gene 1 3 27 -0.622367 0 6 -0.622367 1
gene 1 4 26 4.27765 0 7 4.27765 1
gene 1 4 27 0.183088 0 8 0.183088 1
gene 1 5 26 0.381389 0 9 0.381389 1
gene 1 5 27 -3.36007 0 10 -3.36007 1
gene 1 6 26 1.3488 0 11 1.3488 1
gene 1 6 27 -0.251132 0 12 -0.251132 1
gene 1 7 26 4.11845 0 13 4.11845 1
gene 1 7 27 0.533996 0 14 0.533996 1
gene 1 8 26 0.702745 0 15 0.702745 1
gene 1 8 27 -2.72805 0 16 -2.72805 1
gene 1 9 26 -2.46032 0 17 -2.46032 1
gene 1 9 27 1.46933 0 18 1.46933 1
gene 1 10 26 2.35021 0 19 2.35021 1
gene 1 10 27 -0.195831 0 20 -0.195831 1
gene 1 11 26 0.220751 0 21 0.220751 1
gene 1 11 27 -1.1875 0 22 -1.1875 1
gene 1 12 26 0.285624 0 23 0.285624 1
gene 1 12 27 -0.914907 0 24 -0.914907 1
gene 1 13 26 0.705437 0 25 0.705437 1
gene 1 13 27 1.09869 0 26 1.09869 1
gene 1 14 26 0.0689763 0 27 0.0689763 1
gene 1 14 27 3.33524 0 28 3.33524 1
gene 1 15 26 -2.36168 0 29 -2.36168 1
gene 1 15 27 -0.0888513 0 30 -0.0888513 1
gene 1 16 26 1.86914 0 31 1.86914 1
gene 1 16 27 -1.68425 0 32 -1.68425 1
gene 1 17 26 -0.454081 0 33 -0.454081 1
gene 1 17 27 -3.80215 0 34 -3.80215 1
gene 1 18 26 -2.61862 0 35 -2.61862 1
gene 1 18 27 -1.48526 0 36 -1.48526 1
gene 1 19 26 0.186077 0 37 0.186077 1
gene 1 19 27 -2.22016 0 38 -2.22016 1
gene 1 20 26 3.55921 0 39 3.55921 1
gene 1 20 27 -5 0 40 -5 1
gene 1 21 26 3.04305 0 41 3.04305 1
gene 1 21 27 -1.8345 0 42 -1.8345 1
gene 1 22 26 1.44522 0 43 1.44522 1
gene 1 22 27 -1.03754 0 44 -1.03754 1
gene 1 23 26 0.409821 0 45 0.409821 1
gene 1 23 27 1.36097 0 46 1.36097 1
gene 1 24 26 -0.533048 0 47 -0.533048 1
gene 1 24 27 -0.710035 0 48 -0.710035 1
gene 1 25 26 -3.38589 0 49 -3.38589 1
gene 1 25 27 -1.13234 0 50 -1.13234 1
genomeend 72
