# Supplementary material for: Automatic modular design of robot swarms using behavior trees as a control architecture
Source: PeerJ Comput Sci. 2020 Nov 9;6:e314. doi: 10.7717/peerj-cs.314 (PMC7924474; doi:10.7717/peerj-cs.314)
Supplement: Supplemental Information 4 [file peerj-cs-06-314-s004.zip › AutoMoDe-private-BehaviorTree/Experiments/Controllers/EVO-50k/genomes-evo-agg-rang10-50k/gen_champ_3]

/* Organism #8 Fitness: 0.868500 Time: 0 */
genomestart 8
trait 1 0.000000 0.000000 0.000000 0.701658 0.000000 0.000000 0.971718 0.648276 
node 1 1 1 1
node 2 1 1 1
node 3 1 1 1
node 4 1 1 1
node 5 1 1 1
node 6 1 1 1
node 7 1 1 1
node 8 1 1 1
node 9 1 1 1
node 10 1 1 1
node 11 1 1 1
node 12 1 1 1
node 13 1 1 1
node 14 1 1 1
node 15 1 1 1
node 16 1 1 1
node 17 1 1 1
node 18 1 1 1
node 19 1 1 1
node 20 1 1 1
node 21 1 1 1
node 22 1 1 1
node 23 1 1 1
node 24 1 1 1
node 25 1 1 3
node 26 1 0 2
node 27 1 0 2
gene 1 1 26 -4.95064 0 1 -4.95064 1
gene 1 1 27 0.957194 0 2 0.957194 1
gene 1 2 26 1.84472 0 3 1.84472 1
gene 1 2 27 -0.2976 0 4 -0.2976 1
gene 1 3 26 -1.72788 0 5 -1.72788 1
gene 1 3 27 -0.132321 0 6 -0.132321 1
gene 1 4 26 2.19086 0 7 2.19086 1
gene 1 4 27 0.967617 0 8 0.967617 1
gene 1 5 26 -0.126153 0 9 -0.126153 1
gene 1 5 27 -1.33191 0 10 -1.33191 1
gene 1 6 26 4.0724 0 11 4.0724 1
gene 1 6 27 -2.18606 0 12 -2.18606 1
gene 1 7 26 4.96749 0 13 4.96749 1
gene 1 7 27 0.713537 0 14 0.713537 1
gene 1 8 26 -5 0 15 -5 1
gene 1 8 27 0.43979 0 16 0.43979 1
gene 1 9 26 0.513353 0 17 0.513353 1
gene 1 9 27 -1.27948 0 18 -1.27948 1
gene 1 10 26 0.0153224 0 19 0.0153224 1
gene 1 10 27 0.638357 0 20 0.638357 1
gene 1 11 26 -3.91296 0 21 -3.91296 1
gene 1 11 27 1.29864 0 22 1.29864 1
gene 1 12 26 -0.429341 0 23 -0.429341 1
gene 1 12 27 0.1086 0 24 0.1086 1
gene 1 13 26 0.215778 0 25 0.215778 1
gene 1 13 27 3.19503 0 26 3.19503 1
gene 1 14 26 3.9642 0 27 3.9642 1
gene 1 14 27 3.33934 0 28 3.33934 1
gene 1 15 26 -2.03211 0 29 -2.03211 1
gene 1 15 27 -0.442137 0 30 -0.442137 1
gene 1 16 26 1.74364 0 31 1.74364 1
gene 1 16 27 -0.206572 0 32 -0.206572 1
gene 1 17 26 -0.00971661 0 33 -0.00971661 1
gene 1 17 27 -0.683315 0 34 -0.683315 1
gene 1 18 26 -1.21483 0 35 -1.21483 1
gene 1 18 27 -1.53552 0 36 -1.53552 1
gene 1 19 26 -1.02027 0 37 -1.02027 1
gene 1 19 27 -0.623022 0 38 -0.623022 1
gene 1 20 26 4.57399 0 39 4.57399 1
gene 1 20 27 -4.43169 0 40 -4.43169 1
gene 1 21 26 4.44564 0 41 4.44564 1
gene 1 21 27 0.161675 0 42 0.161675 1
gene 1 22 26 0.708161 0 43 0.708161 1
gene 1 22 27 1.23286 0 44 1.23286 1
gene 1 23 26 -0.580307 0 45 -0.580307 1
gene 1 23 27 -1.22938 0 46 -1.22938 1
gene 1 24 26 0.869343 0 47 0.869343 1
gene 1 24 27 0.699831 0 48 0.699831 1
gene 1 25 26 -4.20197 0 49 -4.20197 1
gene 1 25 27 -0.908127 0 50 -0.908127 1
genomeend 8
