# Supplementary material for: Automatic modular design of robot swarms using behavior trees as a control architecture
Source: PeerJ Comput Sci. 2020 Nov 9;6:e314. doi: 10.7717/peerj-cs.314 (PMC7924474; doi:10.7717/peerj-cs.314)
Supplement: Supplemental Information 4 [file peerj-cs-06-314-s004.zip › AutoMoDe-private-BehaviorTree/Experiments/Controllers/EVO-50k/genomes-evo-agg-rang10-50k/gen_champ_4]

/* Organism #1 Fitness: 0.663500 Time: 0 */
genomestart 1
trait 1 0.100000 0.000000 0.000000 0.000000 0.000000 0.000000 0.000000 0.000000 
node 1 1 1 1
node 2 1 1 1
node 3 1 1 1
node 4 1 1 1
node 5 1 1 1
node 6 1 1 1
node 7 1 1 1
node 8 1 1 1
node 9 1 1 1
node 10 1 1 1
node 11 1 1 1
node 12 1 1 1
node 13 1 1 1
node 14 1 1 1
node 15 1 1 1
node 16 1 1 1
node 17 1 1 1
node 18 1 1 1
node 19 1 1 1
node 20 1 1 1
node 21 1 1 1
node 22 1 1 1
node 23 1 1 1
node 24 1 1 1
node 25 1 1 3
node 26 1 0 2
node 27 1 0 2
gene 1 1 26 0.802152 0 1 0.802152 1
gene 1 1 27 -2.64153 0 2 -2.64153 1
gene 1 2 26 0.596384 0 3 0.596384 1
gene 1 2 27 -1.47377 0 4 -1.47377 1
gene 1 3 26 -3.49512 0 5 -3.49512 1
gene 1 3 27 2.33556 0 6 2.33556 1
gene 1 4 26 0.767856 0 7 0.767856 1
gene 1 4 27 0.659922 0 8 0.659922 1
gene 1 5 26 -0.700457 0 9 -0.700457 1
gene 1 5 27 0.498804 0 10 0.498804 1
gene 1 6 26 -1.0612 0 11 -1.0612 1
gene 1 6 27 -0.0780258 0 12 -0.0780258 1
gene 1 7 26 -1.03288 0 13 -1.03288 1
gene 1 7 27 -0.40602 0 14 -0.40602 1
gene 1 8 26 1.21906 0 15 1.21906 1
gene 1 8 27 1.71795 0 16 1.71795 1
gene 1 9 26 -0.347346 0 17 -0.347346 1
gene 1 9 27 -0.295613 0 18 -0.295613 1
gene 1 10 26 -0.7485 0 19 -0.7485 1
gene 1 10 27 0.0760564 0 20 0.0760564 1
gene 1 11 26 0.346262 0 21 0.346262 1
gene 1 11 27 2.09517 0 22 2.09517 1
gene 1 12 26 -0.646226 0 23 -0.646226 1
gene 1 12 27 -0.689021 0 24 -0.689021 1
gene 1 13 26 -0.373234 0 25 -0.373234 1
gene 1 13 27 -0.392317 0 26 -0.392317 1
gene 1 14 26 2.04712 0 27 2.04712 1
gene 1 14 27 1.4813 0 28 1.4813 1
gene 1 15 26 1.88516 0 29 1.88516 1
gene 1 15 27 0.542267 0 30 0.542267 1
gene 1 16 26 -0.0219536 0 31 -0.0219536 1
gene 1 16 27 -1.16192 0 32 -1.16192 1
gene 1 17 26 0.214406 0 33 0.214406 1
gene 1 17 27 -0.138024 0 34 -0.138024 1
gene 1 18 26 0.398866 0 35 0.398866 1
gene 1 18 27 1.13555 0 36 1.13555 1
gene 1 19 26 -1.31248 0 37 -1.31248 1
gene 1 19 27 -3.72738 0 38 -3.72738 1
gene 1 20 26 -1.59356 0 39 -1.59356 1
gene 1 20 27 2.2766 0 40 2.2766 1
gene 1 21 26 0.987285 0 41 0.987285 1
gene 1 21 27 -0.114867 0 42 -0.114867 1
gene 1 22 26 0.398663 0 43 0.398663 1
gene 1 22 27 -4.00968 0 44 -4.00968 1
gene 1 23 26 -1.02758 0 45 -1.02758 1
gene 1 23 27 -2.21779 0 46 -2.21779 1
gene 1 24 26 0.0164517 0 47 0.0164517 1
gene 1 24 27 0.912676 0 48 0.912676 1
gene 1 25 26 -0.4826 0 49 -0.4826 1
gene 1 25 27 -1.04854 0 50 -1.04854 1
genomeend 1
