# Supplementary material for: Automatic modular design of robot swarms using behavior trees as a control architecture
Source: PeerJ Comput Sci. 2020 Nov 9;6:e314. doi: 10.7717/peerj-cs.314 (PMC7924474; doi:10.7717/peerj-cs.314)
Supplement: Supplemental Information 4 [file peerj-cs-06-314-s004.zip › AutoMoDe-private-BehaviorTree/Experiments/Controllers/EVO-50k/genomes-evo-agg-rang10-50k/gen_champ_5]

/* Organism #0 Fitness: 0.754500 Time: 0 */
genomestart 0
trait 1 0.100000 0.908609 0.000000 0.000000 0.329117 0.000000 0.000000 0.000000 
node 1 1 1 1
node 2 1 1 1
node 3 1 1 1
node 4 1 1 1
node 5 1 1 1
node 6 1 1 1
node 7 1 1 1
node 8 1 1 1
node 9 1 1 1
node 10 1 1 1
node 11 1 1 1
node 12 1 1 1
node 13 1 1 1
node 14 1 1 1
node 15 1 1 1
node 16 1 1 1
node 17 1 1 1
node 18 1 1 1
node 19 1 1 1
node 20 1 1 1
node 21 1 1 1
node 22 1 1 1
node 23 1 1 1
node 24 1 1 1
node 25 1 1 3
node 26 1 0 2
node 27 1 0 2
gene 1 1 26 -4.18845 0 1 -4.18845 1
gene 1 1 27 -3.92191 0 2 -3.92191 1
gene 1 2 26 1.85483 0 3 1.85483 1
gene 1 2 27 4.38706 0 4 4.38706 1
gene 1 3 26 0.0734233 0 5 0.0734233 1
gene 1 3 27 1.47677 0 6 1.47677 1
gene 1 4 26 1.25884 0 7 1.25884 1
gene 1 4 27 0.619185 0 8 0.619185 1
gene 1 5 26 2.61871 0 9 2.61871 1
gene 1 5 27 -0.79222 0 10 -0.79222 1
gene 1 6 26 4.87251 0 11 4.87251 1
gene 1 6 27 1.98944 0 12 1.98944 1
gene 1 7 26 -3.44023 0 13 -3.44023 1
gene 1 7 27 -1.16212 0 14 -1.16212 1
gene 1 8 26 0.892203 0 15 0.892203 1
gene 1 8 27 -0.966347 0 16 -0.966347 1
gene 1 9 26 0.557148 0 17 0.557148 1
gene 1 9 27 2.69031 0 18 2.69031 1
gene 1 10 26 -0.0574999 0 19 -0.0574999 1
gene 1 10 27 0.0117435 0 20 0.0117435 1
gene 1 11 26 4.48252 0 21 4.48252 1
gene 1 11 27 -3.69709 0 22 -3.69709 1
gene 1 12 26 4.58344 0 23 4.58344 1
gene 1 12 27 0.00136856 0 24 0.00136856 1
gene 1 13 26 1.94313 0 25 1.94313 1
gene 1 13 27 0.610951 0 26 0.610951 1
gene 1 14 26 2.41283 0 27 2.41283 1
gene 1 14 27 -1.18176 0 28 -1.18176 1
gene 1 15 26 -1.54539 0 29 -1.54539 1
gene 1 15 27 -1.61415 0 30 -1.61415 1
gene 1 16 26 5 0 31 5 1
gene 1 16 27 0.533441 0 32 0.533441 1
gene 1 17 26 -0.582128 0 33 -0.582128 1
gene 1 17 27 -4.65249 0 34 -4.65249 1
gene 1 18 26 -3.12057 0 35 -3.12057 1
gene 1 18 27 1.99095 0 36 1.99095 1
gene 1 19 26 -0.789301 0 37 -0.789301 1
gene 1 19 27 -0.23955 0 38 -0.23955 1
gene 1 20 26 -4.72965 0 39 -4.72965 1
gene 1 20 27 3.60839 0 40 3.60839 1
gene 1 21 26 0.790376 0 41 0.790376 1
gene 1 21 27 -1.87332 0 42 -1.87332 1
gene 1 22 26 1.98472 0 43 1.98472 1
gene 1 22 27 -0.804185 0 44 -0.804185 1
gene 1 23 26 -0.157648 0 45 -0.157648 1
gene 1 23 27 -0.285906 0 46 -0.285906 1
gene 1 24 26 -1.66648 0 47 -1.66648 1
gene 1 24 27 0.784484 0 48 0.784484 1
gene 1 25 26 -0.53553 0 49 -0.53553 1
gene 1 25 27 -2.83036 0 50 -2.83036 1
genomeend 0
