# Supplementary material for: Automatic modular design of robot swarms using behavior trees as a control architecture
Source: PeerJ Comput Sci. 2020 Nov 9;6:e314. doi: 10.7717/peerj-cs.314 (PMC7924474; doi:10.7717/peerj-cs.314)
Supplement: Supplemental Information 4 [file peerj-cs-06-314-s004.zip › AutoMoDe-private-BehaviorTree/Experiments/Controllers/EVO-50k/genomes-evo-agg-rang10-50k/gen_champ_6]

/* Organism #4 Fitness: 0.759500 Time: 0 */
genomestart 4
trait 1 0.000000 0.000000 0.000000 0.354705 0.000000 0.000000 0.000000 0.115062 
node 1 1 1 1
node 2 1 1 1
node 3 1 1 1
node 4 1 1 1
node 5 1 1 1
node 6 1 1 1
node 7 1 1 1
node 8 1 1 1
node 9 1 1 1
node 10 1 1 1
node 11 1 1 1
node 12 1 1 1
node 13 1 1 1
node 14 1 1 1
node 15 1 1 1
node 16 1 1 1
node 17 1 1 1
node 18 1 1 1
node 19 1 1 1
node 20 1 1 1
node 21 1 1 1
node 22 1 1 1
node 23 1 1 1
node 24 1 1 1
node 25 1 1 3
node 26 1 0 2
node 27 1 0 2
gene 1 1 26 -2.02274 0 1 -2.02274 1
gene 1 1 27 -1.83508 0 2 -1.83508 1
gene 1 2 26 -0.311647 0 3 -0.311647 1
gene 1 2 27 5 0 4 5 1
gene 1 3 26 -0.240371 0 5 -0.240371 1
gene 1 3 27 1.98364 0 6 1.98364 1
gene 1 4 26 0.739039 0 7 0.739039 1
gene 1 4 27 -1.5564 0 8 -1.5564 1
gene 1 5 26 -0.106772 0 9 -0.106772 1
gene 1 5 27 3.07878 0 10 3.07878 1
gene 1 6 26 4.08305 0 11 4.08305 1
gene 1 6 27 -0.394751 0 12 -0.394751 1
gene 1 7 26 3.44595 0 13 3.44595 1
gene 1 7 27 -1.54503 0 14 -1.54503 1
gene 1 8 26 2.83043 0 15 2.83043 1
gene 1 8 27 -0.550051 0 16 -0.550051 1
gene 1 9 26 -0.928172 0 17 -0.928172 1
gene 1 9 27 3.09528 0 18 3.09528 1
gene 1 10 26 0.809167 0 19 0.809167 1
gene 1 10 27 2.18659 0 20 2.18659 1
gene 1 11 26 0.636861 0 21 0.636861 1
gene 1 11 27 1.72027 0 22 1.72027 1
gene 1 12 26 3.40848 0 23 3.40848 1
gene 1 12 27 0.697126 0 24 0.697126 1
gene 1 13 26 2.82958 0 25 2.82958 1
gene 1 13 27 0.302357 0 26 0.302357 1
gene 1 14 26 3.01033 0 27 3.01033 1
gene 1 14 27 0.123601 0 28 0.123601 1
gene 1 15 26 -0.156715 0 29 -0.156715 1
gene 1 15 27 1.06505 0 30 1.06505 1
gene 1 16 26 0.555577 0 31 0.555577 1
gene 1 16 27 -1.65847 0 32 -1.65847 1
gene 1 17 26 -0.438343 0 33 -0.438343 1
gene 1 17 27 0.993757 0 34 0.993757 1
gene 1 18 26 0.262762 0 35 0.262762 1
gene 1 18 27 -2.90715 0 36 -2.90715 1
gene 1 19 26 -1.25694 0 37 -1.25694 1
gene 1 19 27 -3.17174 0 38 -3.17174 1
gene 1 20 26 -0.172111 0 39 -0.172111 1
gene 1 20 27 4.19429 0 40 4.19429 1
gene 1 21 26 0.448274 0 41 0.448274 1
gene 1 21 27 -0.139199 0 42 -0.139199 1
gene 1 22 26 -1.6619 0 43 -1.6619 1
gene 1 22 27 0.425877 0 44 0.425877 1
gene 1 23 26 0.550594 0 45 0.550594 1
gene 1 23 27 0.00786682 0 46 0.00786682 1
gene 1 24 26 -0.411607 0 47 -0.411607 1
gene 1 24 27 1.40801 0 48 1.40801 1
gene 1 25 26 -2.55752 0 49 -2.55752 1
gene 1 25 27 -4.0034 0 50 -4.0034 1
genomeend 4
