# Supplementary material for: Automatic modular design of robot swarms using behavior trees as a control architecture
Source: PeerJ Comput Sci. 2020 Nov 9;6:e314. doi: 10.7717/peerj-cs.314 (PMC7924474; doi:10.7717/peerj-cs.314)
Supplement: Supplemental Information 4 [file peerj-cs-06-314-s004.zip › AutoMoDe-private-BehaviorTree/Experiments/Controllers/EVO-50k/genomes-evo-agg-rang10-50k/gen_champ_7]

/* Organism #1 Fitness: 0.786000 Time: 0 */
genomestart 1
trait 1 0.000000 0.607847 0.416488 0.000000 0.000000 0.000000 0.000000 0.000000 
node 1 1 1 1
node 2 1 1 1
node 3 1 1 1
node 4 1 1 1
node 5 1 1 1
node 6 1 1 1
node 7 1 1 1
node 8 1 1 1
node 9 1 1 1
node 10 1 1 1
node 11 1 1 1
node 12 1 1 1
node 13 1 1 1
node 14 1 1 1
node 15 1 1 1
node 16 1 1 1
node 17 1 1 1
node 18 1 1 1
node 19 1 1 1
node 20 1 1 1
node 21 1 1 1
node 22 1 1 1
node 23 1 1 1
node 24 1 1 1
node 25 1 1 3
node 26 1 0 2
node 27 1 0 2
gene 1 1 26 -0.772246 0 1 -0.772246 1
gene 1 1 27 0.158244 0 2 0.158244 1
gene 1 2 26 -3.07538 0 3 -3.07538 1
gene 1 2 27 -0.710126 0 4 -0.710126 1
gene 1 3 26 0.37254 0 5 0.37254 1
gene 1 3 27 0.408681 0 6 0.408681 1
gene 1 4 26 0.409289 0 7 0.409289 1
gene 1 4 27 0.296887 0 8 0.296887 1
gene 1 5 26 0.840341 0 9 0.840341 1
gene 1 5 27 -3.28029 0 10 -3.28029 1
gene 1 6 26 5 0 11 5 1
gene 1 6 27 0.439161 0 12 0.439161 1
gene 1 7 26 -1.47899 0 13 -1.47899 1
gene 1 7 27 -0.786978 0 14 -0.786978 1
gene 1 8 26 0.245272 0 15 0.245272 1
gene 1 8 27 -1.17285 0 16 -1.17285 1
gene 1 9 26 0.822235 0 17 0.822235 1
gene 1 9 27 0.522126 0 18 0.522126 1
gene 1 10 26 1.78178 0 19 1.78178 1
gene 1 10 27 1.62566 0 20 1.62566 1
gene 1 11 26 0.827711 0 21 0.827711 1
gene 1 11 27 0.00909854 0 22 0.00909854 1
gene 1 12 26 -0.0835321 0 23 -0.0835321 1
gene 1 12 27 0.672551 0 24 0.672551 1
gene 1 13 26 0.649652 0 25 0.649652 1
gene 1 13 27 0.103554 0 26 0.103554 1
gene 1 14 26 -0.27706 0 27 -0.27706 1
gene 1 14 27 0.789792 0 28 0.789792 1
gene 1 15 26 -1.80508 0 29 -1.80508 1
gene 1 15 27 0.295847 0 30 0.295847 1
gene 1 16 26 0.247435 0 31 0.247435 1
gene 1 16 27 -2.78699 0 32 -2.78699 1
gene 1 17 26 -0.943515 0 33 -0.943515 1
gene 1 17 27 -3.35122 0 34 -3.35122 1
gene 1 18 26 -0.679011 0 35 -0.679011 1
gene 1 18 27 -0.272911 0 36 -0.272911 1
gene 1 19 26 0.421457 0 37 0.421457 1
gene 1 19 27 -0.293434 0 38 -0.293434 1
gene 1 20 26 1.86873 0 39 1.86873 1
gene 1 20 27 -3.49318 0 40 -3.49318 1
gene 1 21 26 4.02405 0 41 4.02405 1
gene 1 21 27 0.888678 0 42 0.888678 1
gene 1 22 26 -2.25104 0 43 -2.25104 1
gene 1 22 27 -0.0711798 0 44 -0.0711798 1
gene 1 23 26 -0.144124 0 45 -0.144124 1
gene 1 23 27 1.22933 0 46 1.22933 1
gene 1 24 26 0.370034 0 47 0.370034 1
gene 1 24 27 -0.756099 0 48 -0.756099 1
gene 1 25 26 -1.89782 0 49 -1.89782 1
gene 1 25 27 0.0959492 0 50 0.0959492 1
genomeend 1
