# Supplementary material for: Automatic modular design of robot swarms using behavior trees as a control architecture
Source: PeerJ Comput Sci. 2020 Nov 9;6:e314. doi: 10.7717/peerj-cs.314 (PMC7924474; doi:10.7717/peerj-cs.314)
Supplement: Supplemental Information 4 [file peerj-cs-06-314-s004.zip › AutoMoDe-private-BehaviorTree/Experiments/Controllers/EVO-50k/genomes-evo-agg-rang10-50k/gen_champ_8]

/* Organism #0 Fitness: 0.886000 Time: 0 */
genomestart 0
trait 1 0.747443 0.000000 0.709537 0.092547 0.000000 0.879105 0.611630 0.000000 
node 1 1 1 1
node 2 1 1 1
node 3 1 1 1
node 4 1 1 1
node 5 1 1 1
node 6 1 1 1
node 7 1 1 1
node 8 1 1 1
node 9 1 1 1
node 10 1 1 1
node 11 1 1 1
node 12 1 1 1
node 13 1 1 1
node 14 1 1 1
node 15 1 1 1
node 16 1 1 1
node 17 1 1 1
node 18 1 1 1
node 19 1 1 1
node 20 1 1 1
node 21 1 1 1
node 22 1 1 1
node 23 1 1 1
node 24 1 1 1
node 25 1 1 3
node 26 1 0 2
node 27 1 0 2
gene 1 1 26 -2.42851 0 1 -2.42851 1
gene 1 1 27 -2.72371 0 2 -2.72371 1
gene 1 2 26 -3.10085 0 3 -3.10085 1
gene 1 2 27 -0.795866 0 4 -0.795866 1
gene 1 3 26 1.11501 0 5 1.11501 1
gene 1 3 27 -0.0146274 0 6 -0.0146274 1
gene 1 4 26 -0.598618 0 7 -0.598618 1
gene 1 4 27 3.41268 0 8 3.41268 1
gene 1 5 26 2.29809 0 9 2.29809 1
gene 1 5 27 1.1798 0 10 1.1798 1
gene 1 6 26 2.13524 0 11 2.13524 1
gene 1 6 27 -5 0 12 -5 1
gene 1 7 26 -0.0444634 0 13 -0.0444634 1
gene 1 7 27 -2.70389 0 14 -2.70389 1
gene 1 8 26 0.501634 0 15 0.501634 1
gene 1 8 27 0.835222 0 16 0.835222 1
gene 1 9 26 0.144179 0 17 0.144179 1
gene 1 9 27 -1.55179 0 18 -1.55179 1
gene 1 10 26 -1.49739 0 19 -1.49739 1
gene 1 10 27 -1.94559 0 20 -1.94559 1
gene 1 11 26 0.970238 0 21 0.970238 1
gene 1 11 27 0.18366 0 22 0.18366 1
gene 1 12 26 -0.416432 0 23 -0.416432 1
gene 1 12 27 -2.20678 0 24 -2.20678 1
gene 1 13 26 1.02845 0 25 1.02845 1
gene 1 13 27 0.0947642 0 26 0.0947642 1
gene 1 14 26 2.99773 0 27 2.99773 1
gene 1 14 27 -2.98107 0 28 -2.98107 1
gene 1 15 26 -0.867312 0 29 -0.867312 1
gene 1 15 27 -3.02661 0 30 -3.02661 1
gene 1 16 26 -0.039393 0 31 -0.039393 1
gene 1 16 27 -2.86341 0 32 -2.86341 1
gene 1 17 26 -0.909123 0 33 -0.909123 1
gene 1 17 27 -1.45679 0 34 -1.45679 1
gene 1 18 26 -2.35606 0 35 -2.35606 1
gene 1 18 27 -1.98757 0 36 -1.98757 1
gene 1 19 26 1.40191 0 37 1.40191 1
gene 1 19 27 2.95051 0 38 2.95051 1
gene 1 20 26 2.02407 0 39 2.02407 1
gene 1 20 27 -3.52578 0 40 -3.52578 1
gene 1 21 26 5 0 41 5 1
gene 1 21 27 -1.19161 0 42 -1.19161 1
gene 1 22 26 0.517297 0 43 0.517297 1
gene 1 22 27 0.787454 0 44 0.787454 1
gene 1 23 26 -0.0685999 0 45 -0.0685999 1
gene 1 23 27 0.617755 0 46 0.617755 1
gene 1 24 26 0.264624 0 47 0.264624 1
gene 1 24 27 0.454506 0 48 0.454506 1
gene 1 25 26 -1.92914 0 49 -1.92914 1
gene 1 25 27 -0.361349 0 50 -0.361349 1
genomeend 0
