# Supplementary material for: Automatic modular design of robot swarms using behavior trees as a control architecture
Source: PeerJ Comput Sci. 2020 Nov 9;6:e314. doi: 10.7717/peerj-cs.314 (PMC7924474; doi:10.7717/peerj-cs.314)
Supplement: Supplemental Information 4 [file peerj-cs-06-314-s004.zip › AutoMoDe-private-BehaviorTree/Experiments/Controllers/EVO-50k/genomes-evo-agg-rang10-50k/gen_champ_9]

/* Organism #0 Fitness: 0.870000 Time: 0 */
genomestart 0
trait 1 0.100000 0.000000 0.000000 0.000000 0.000000 0.000000 0.000000 0.000000 
node 1 1 1 1
node 2 1 1 1
node 3 1 1 1
node 4 1 1 1
node 5 1 1 1
node 6 1 1 1
node 7 1 1 1
node 8 1 1 1
node 9 1 1 1
node 10 1 1 1
node 11 1 1 1
node 12 1 1 1
node 13 1 1 1
node 14 1 1 1
node 15 1 1 1
node 16 1 1 1
node 17 1 1 1
node 18 1 1 1
node 19 1 1 1
node 20 1 1 1
node 21 1 1 1
node 22 1 1 1
node 23 1 1 1
node 24 1 1 1
node 25 1 1 3
node 26 1 0 2
node 27 1 0 2
gene 1 1 26 -0.685799 0 1 -0.685799 1
gene 1 1 27 2.18565 0 2 2.18565 1
gene 1 2 26 -2.76227 0 3 -2.76227 1
gene 1 2 27 0.960306 0 4 0.960306 1
gene 1 3 26 -1.60123 0 5 -1.60123 1
gene 1 3 27 -2.27901 0 6 -2.27901 1
gene 1 4 26 0.0575719 0 7 0.0575719 1
gene 1 4 27 -0.541455 0 8 -0.541455 1
gene 1 5 26 4.67076 0 9 4.67076 1
gene 1 5 27 2.17962 0 10 2.17962 1
gene 1 6 26 0.353253 0 11 0.353253 1
gene 1 6 27 2.46817 0 12 2.46817 1
gene 1 7 26 0.187944 0 13 0.187944 1
gene 1 7 27 -1.81319 0 14 -1.81319 1
gene 1 8 26 -0.471818 0 15 -0.471818 1
gene 1 8 27 0.922533 0 16 0.922533 1
gene 1 9 26 0.120909 0 17 0.120909 1
gene 1 9 27 0.763676 0 18 0.763676 1
gene 1 10 26 -1.19751 0 19 -1.19751 1
gene 1 10 27 0.998303 0 20 0.998303 1
gene 1 11 26 0.171988 0 21 0.171988 1
gene 1 11 27 1.10868 0 22 1.10868 1
gene 1 12 26 0.101464 0 23 0.101464 1
gene 1 12 27 2.51651 0 24 2.51651 1
gene 1 13 26 0.760104 0 25 0.760104 1
gene 1 13 27 0.0950985 0 26 0.0950985 1
gene 1 14 26 0.770278 0 27 0.770278 1
gene 1 14 27 0.444453 0 28 0.444453 1
gene 1 15 26 -1.4167 0 29 -1.4167 1
gene 1 15 27 0.605068 0 30 0.605068 1
gene 1 16 26 0.759264 0 31 0.759264 1
gene 1 16 27 -1.0357 0 32 -1.0357 1
gene 1 17 26 -2.76393 0 33 -2.76393 1
gene 1 17 27 -0.0441989 0 34 -0.0441989 1
gene 1 18 26 -0.865857 0 35 -0.865857 1
gene 1 18 27 0.516913 0 36 0.516913 1
gene 1 19 26 2.19781 0 37 2.19781 1
gene 1 19 27 -5 0 38 -5 1
gene 1 20 26 3.31999 0 39 3.31999 1
gene 1 20 27 -1.27468 0 40 -1.27468 1
gene 1 21 26 3.99133 0 41 3.99133 1
gene 1 21 27 2.19081 0 42 2.19081 1
gene 1 22 26 0.4363 0 43 0.4363 1
gene 1 22 27 -0.362027 0 44 -0.362027 1
gene 1 23 26 -0.124035 0 45 -0.124035 1
gene 1 23 27 -0.45574 0 46 -0.45574 1
gene 1 24 26 0.477502 0 47 0.477502 1
gene 1 24 27 0.571864 0 48 0.571864 1
gene 1 25 26 -3.3088 0 49 -3.3088 1
gene 1 25 27 -0.564055 0 50 -0.564055 1
genomeend 0
