# Supplementary material for: Automatic modular design of robot swarms using behavior trees as a control architecture
Source: PeerJ Comput Sci. 2020 Nov 9;6:e314. doi: 10.7717/peerj-cs.314 (PMC7924474; doi:10.7717/peerj-cs.314)
Supplement: Supplemental Information 4 [file peerj-cs-06-314-s004.zip › AutoMoDe-private-BehaviorTree/Experiments/Controllers/EVO-50k/genomes-evo-forag-range10-50k/gen_champ_0]

/* Organism #5 Fitness: 28.710000 Time: 0 */
genomestart 5
trait 1 0.100000 0.000000 0.000000 0.000000 0.000000 0.000000 0.000000 0.000000 
node 1 1 1 1
node 2 1 1 1
node 3 1 1 1
node 4 1 1 1
node 5 1 1 1
node 6 1 1 1
node 7 1 1 1
node 8 1 1 1
node 9 1 1 1
node 10 1 1 1
node 11 1 1 1
node 12 1 1 1
node 13 1 1 1
node 14 1 1 1
node 15 1 1 1
node 16 1 1 1
node 17 1 1 1
node 18 1 1 1
node 19 1 1 1
node 20 1 1 1
node 21 1 1 1
node 22 1 1 1
node 23 1 1 1
node 24 1 1 1
node 25 1 1 3
node 26 1 0 2
node 27 1 0 2
gene 1 1 26 1.37069 0 1 1.37069 1
gene 1 1 27 -5 0 2 -5 1
gene 1 2 26 1.33169 0 3 1.33169 1
gene 1 2 27 0.046573 0 4 0.046573 1
gene 1 3 26 3.96507 0 5 3.96507 1
gene 1 3 27 -4.49819 0 6 -4.49819 1
gene 1 4 26 2.2064 0 7 2.2064 1
gene 1 4 27 1.07783 0 8 1.07783 1
gene 1 5 26 0.177683 0 9 0.177683 1
gene 1 5 27 0.501005 0 10 0.501005 1
gene 1 6 26 -3.4315 0 11 -3.4315 1
gene 1 6 27 0.602495 0 12 0.602495 1
gene 1 7 26 -1.44574 0 13 -1.44574 1
gene 1 7 27 0.426141 0 14 0.426141 1
gene 1 8 26 2.87371 0 15 2.87371 1
gene 1 8 27 -5 0 16 -5 1
gene 1 9 26 1.90516 0 17 1.90516 1
gene 1 9 27 3.99023 0 18 3.99023 1
gene 1 10 26 2.02815 0 19 2.02815 1
gene 1 10 27 2.60604 0 20 2.60604 1
gene 1 11 26 -1.57059 0 21 -1.57059 1
gene 1 11 27 -2.31589 0 22 -2.31589 1
gene 1 12 26 1.06157 0 23 1.06157 1
gene 1 12 27 2.15863 0 24 2.15863 1
gene 1 13 26 2.87431 0 25 2.87431 1
gene 1 13 27 0.798321 0 26 0.798321 1
gene 1 14 26 -0.821415 0 27 -0.821415 1
gene 1 14 27 1.46018 0 28 1.46018 1
gene 1 15 26 -0.258056 0 29 -0.258056 1
gene 1 15 27 -0.509032 0 30 -0.509032 1
gene 1 16 26 1.25309 0 31 1.25309 1
gene 1 16 27 -0.960909 0 32 -0.960909 1
gene 1 17 26 0.709754 0 33 0.709754 1
gene 1 17 27 -0.52716 0 34 -0.52716 1
gene 1 18 26 -0.698233 0 35 -0.698233 1
gene 1 18 27 1.29842 0 36 1.29842 1
gene 1 19 26 1.60641 0 37 1.60641 1
gene 1 19 27 4.2704 0 38 4.2704 1
gene 1 20 26 1.86382 0 39 1.86382 1
gene 1 20 27 -0.563796 0 40 -0.563796 1
gene 1 21 26 0.136311 0 41 0.136311 1
gene 1 21 27 2.05759 0 42 2.05759 1
gene 1 22 26 -0.295056 0 43 -0.295056 1
gene 1 22 27 -0.576537 0 44 -0.576537 1
gene 1 23 26 0.0099349 0 45 0.0099349 1
gene 1 23 27 -0.129714 0 46 -0.129714 1
gene 1 24 26 -0.464533 0 47 -0.464533 1
gene 1 24 27 0.78406 0 48 0.78406 1
gene 1 25 26 -0.0419639 0 49 -0.0419639 1
gene 1 25 27 0.0903258 0 50 0.0903258 1
genomeend 5
