# Supplementary material for: Automatic modular design of robot swarms using behavior trees as a control architecture
Source: PeerJ Comput Sci. 2020 Nov 9;6:e314. doi: 10.7717/peerj-cs.314 (PMC7924474; doi:10.7717/peerj-cs.314)
Supplement: Supplemental Information 4 [file peerj-cs-06-314-s004.zip › AutoMoDe-private-BehaviorTree/Experiments/Controllers/EVO-50k/genomes-evo-forag-range10-50k/gen_champ_1]

/* Organism #6 Fitness: 25.650000 Time: 0 */
genomestart 6
trait 1 0.100000 0.000000 0.000000 0.000000 0.000000 0.000000 0.938944 0.000000 
node 1 1 1 1
node 2 1 1 1
node 3 1 1 1
node 4 1 1 1
node 5 1 1 1
node 6 1 1 1
node 7 1 1 1
node 8 1 1 1
node 9 1 1 1
node 10 1 1 1
node 11 1 1 1
node 12 1 1 1
node 13 1 1 1
node 14 1 1 1
node 15 1 1 1
node 16 1 1 1
node 17 1 1 1
node 18 1 1 1
node 19 1 1 1
node 20 1 1 1
node 21 1 1 1
node 22 1 1 1
node 23 1 1 1
node 24 1 1 1
node 25 1 1 3
node 26 1 0 2
node 27 1 0 2
gene 1 1 26 -0.289936 0 1 -0.289936 1
gene 1 1 27 -0.247641 0 2 -0.247641 1
gene 1 2 26 -0.814657 0 3 -0.814657 1
gene 1 2 27 -4.51058 0 4 -4.51058 1
gene 1 3 26 0.263678 0 5 0.263678 1
gene 1 3 27 -0.716119 0 6 -0.716119 1
gene 1 4 26 0.579114 0 7 0.579114 1
gene 1 4 27 -0.559804 0 8 -0.559804 1
gene 1 5 26 -0.108185 0 9 -0.108185 1
gene 1 5 27 1.74008 0 10 1.74008 1
gene 1 6 26 -4.08971 0 11 -4.08971 1
gene 1 6 27 0.0868484 0 12 0.0868484 1
gene 1 7 26 1.07631 0 13 1.07631 1
gene 1 7 27 0.168263 0 14 0.168263 1
gene 1 8 26 0.334876 0 15 0.334876 1
gene 1 8 27 -0.408271 0 16 -0.408271 1
gene 1 9 26 0.432261 0 17 0.432261 1
gene 1 9 27 1.91792 0 18 1.91792 1
gene 1 10 26 0.822884 0 19 0.822884 1
gene 1 10 27 1.3672 0 20 1.3672 1
gene 1 11 26 -0.0144884 0 21 -0.0144884 1
gene 1 11 27 0.849882 0 22 0.849882 1
gene 1 12 26 1.83588 0 23 1.83588 1
gene 1 12 27 0.306806 0 24 0.306806 1
gene 1 13 26 0.176378 0 25 0.176378 1
gene 1 13 27 3.42711 0 26 3.42711 1
gene 1 14 26 -0.137039 0 27 -0.137039 1
gene 1 14 27 0.404663 0 28 0.404663 1
gene 1 15 26 1.47642 0 29 1.47642 1
gene 1 15 27 1.16648 0 30 1.16648 1
gene 1 16 26 0.531674 0 31 0.531674 1
gene 1 16 27 3.88928 0 32 3.88928 1
gene 1 17 26 0.872794 0 33 0.872794 1
gene 1 17 27 -0.118599 0 34 -0.118599 1
gene 1 18 26 -0.118935 0 35 -0.118935 1
gene 1 18 27 1.87558 0 36 1.87558 1
gene 1 19 26 1.91096 0 37 1.91096 1
gene 1 19 27 -0.720441 0 38 -0.720441 1
gene 1 20 26 2.61664 0 39 2.61664 1
gene 1 20 27 0.410804 0 40 0.410804 1
gene 1 21 26 2.1358 0 41 2.1358 1
gene 1 21 27 -0.655024 0 42 -0.655024 1
gene 1 22 26 1.71353 0 43 1.71353 1
gene 1 22 27 -0.498595 0 44 -0.498595 1
gene 1 23 26 -0.040301 0 45 -0.040301 1
gene 1 23 27 0.303345 0 46 0.303345 1
gene 1 24 26 1.4401 0 47 1.4401 1
gene 1 24 27 0.185561 0 48 0.185561 1
gene 1 25 26 0.724056 0 49 0.724056 1
gene 1 25 27 -1.44336 0 50 -1.44336 1
genomeend 6
