# Supplementary material for: Automatic modular design of robot swarms using behavior trees as a control architecture
Source: PeerJ Comput Sci. 2020 Nov 9;6:e314. doi: 10.7717/peerj-cs.314 (PMC7924474; doi:10.7717/peerj-cs.314)
Supplement: Supplemental Information 4 [file peerj-cs-06-314-s004.zip › AutoMoDe-private-BehaviorTree/Experiments/Controllers/EVO-50k/genomes-evo-forag-range10-50k/gen_champ_2]

/* Organism #0 Fitness: 27.590000 Time: 0 */
genomestart 0
trait 1 0.100000 0.000000 0.000000 0.000000 0.000000 0.000000 0.000000 0.000000 
node 1 1 1 1
node 2 1 1 1
node 3 1 1 1
node 4 1 1 1
node 5 1 1 1
node 6 1 1 1
node 7 1 1 1
node 8 1 1 1
node 9 1 1 1
node 10 1 1 1
node 11 1 1 1
node 12 1 1 1
node 13 1 1 1
node 14 1 1 1
node 15 1 1 1
node 16 1 1 1
node 17 1 1 1
node 18 1 1 1
node 19 1 1 1
node 20 1 1 1
node 21 1 1 1
node 22 1 1 1
node 23 1 1 1
node 24 1 1 1
node 25 1 1 3
node 26 1 0 2
node 27 1 0 2
gene 1 1 26 0.347682 0 1 0.347682 1
gene 1 1 27 -1.14074 0 2 -1.14074 1
gene 1 2 26 1.41685 0 3 1.41685 1
gene 1 2 27 -1.5992 0 4 -1.5992 1
gene 1 3 26 -0.0779253 0 5 -0.0779253 1
gene 1 3 27 1.16816 0 6 1.16816 1
gene 1 4 26 -2.01123 0 7 -2.01123 1
gene 1 4 27 0.245931 0 8 0.245931 1
gene 1 5 26 0.867235 0 9 0.867235 1
gene 1 5 27 0.900023 0 10 0.900023 1
gene 1 6 26 -1.49373 0 11 -1.49373 1
gene 1 6 27 -0.0674174 0 12 -0.0674174 1
gene 1 7 26 0.333536 0 13 0.333536 1
gene 1 7 27 -0.0546816 0 14 -0.0546816 1
gene 1 8 26 -0.248631 0 15 -0.248631 1
gene 1 8 27 -0.0224322 0 16 -0.0224322 1
gene 1 9 26 -0.367441 0 17 -0.367441 1
gene 1 9 27 2.61316 0 18 2.61316 1
gene 1 10 26 0.5424 0 19 0.5424 1
gene 1 10 27 -1.58431 0 20 -1.58431 1
gene 1 11 26 0.385972 0 21 0.385972 1
gene 1 11 27 0.641563 0 22 0.641563 1
gene 1 12 26 -1.58818 0 23 -1.58818 1
gene 1 12 27 0.100986 0 24 0.100986 1
gene 1 13 26 -0.691306 0 25 -0.691306 1
gene 1 13 27 0.0980497 0 26 0.0980497 1
gene 1 14 26 2.25472 0 27 2.25472 1
gene 1 14 27 1.19692 0 28 1.19692 1
gene 1 15 26 -0.506106 0 29 -0.506106 1
gene 1 15 27 0.985055 0 30 0.985055 1
gene 1 16 26 -1.23331 0 31 -1.23331 1
gene 1 16 27 -0.652805 0 32 -0.652805 1
gene 1 17 26 -0.543306 0 33 -0.543306 1
gene 1 17 27 0.00832322 0 34 0.00832322 1
gene 1 18 26 0.185506 0 35 0.185506 1
gene 1 18 27 -0.803626 0 36 -0.803626 1
gene 1 19 26 1.2925 0 37 1.2925 1
gene 1 19 27 2.31314 0 38 2.31314 1
gene 1 20 26 -0.0925219 0 39 -0.0925219 1
gene 1 20 27 -0.0945591 0 40 -0.0945591 1
gene 1 21 26 0.307257 0 41 0.307257 1
gene 1 21 27 -0.236228 0 42 -0.236228 1
gene 1 22 26 0.878273 0 43 0.878273 1
gene 1 22 27 -0.152717 0 44 -0.152717 1
gene 1 23 26 0.191009 0 45 0.191009 1
gene 1 23 27 0.554852 0 46 0.554852 1
gene 1 24 26 0.873971 0 47 0.873971 1
gene 1 24 27 1.4591 0 48 1.4591 1
gene 1 25 26 1.60076 0 49 1.60076 1
gene 1 25 27 -0.678562 0 50 -0.678562 1
genomeend 0
