# Supplementary material for: Automatic modular design of robot swarms using behavior trees as a control architecture
Source: PeerJ Comput Sci. 2020 Nov 9;6:e314. doi: 10.7717/peerj-cs.314 (PMC7924474; doi:10.7717/peerj-cs.314)
Supplement: Supplemental Information 4 [file peerj-cs-06-314-s004.zip › AutoMoDe-private-BehaviorTree/Experiments/Controllers/EVO-50k/genomes-evo-forag-range10-50k/gen_champ_3]

/* Organism #1 Fitness: 28.270000 Time: 0 */
genomestart 1
trait 1 0.000000 0.000000 0.026927 0.050685 0.446396 0.000000 0.000000 0.773318 
node 1 1 1 1
node 2 1 1 1
node 3 1 1 1
node 4 1 1 1
node 5 1 1 1
node 6 1 1 1
node 7 1 1 1
node 8 1 1 1
node 9 1 1 1
node 10 1 1 1
node 11 1 1 1
node 12 1 1 1
node 13 1 1 1
node 14 1 1 1
node 15 1 1 1
node 16 1 1 1
node 17 1 1 1
node 18 1 1 1
node 19 1 1 1
node 20 1 1 1
node 21 1 1 1
node 22 1 1 1
node 23 1 1 1
node 24 1 1 1
node 25 1 1 3
node 26 1 0 2
node 27 1 0 2
gene 1 1 26 -2.96305 0 1 -2.96305 1
gene 1 1 27 -1.4006 0 2 -1.4006 1
gene 1 2 26 2.30443 0 3 2.30443 1
gene 1 2 27 1.3812 0 4 1.3812 1
gene 1 3 26 -0.00306534 0 5 -0.00306534 1
gene 1 3 27 4.56309 0 6 4.56309 1
gene 1 4 26 -1.22298 0 7 -1.22298 1
gene 1 4 27 0.417915 0 8 0.417915 1
gene 1 5 26 0.754692 0 9 0.754692 1
gene 1 5 27 5 0 10 5 1
gene 1 6 26 -2.75644 0 11 -2.75644 1
gene 1 6 27 2.49066 0 12 2.49066 1
gene 1 7 26 -0.544613 0 13 -0.544613 1
gene 1 7 27 -1.13074 0 14 -1.13074 1
gene 1 8 26 -1.73223 0 15 -1.73223 1
gene 1 8 27 0.66928 0 16 0.66928 1
gene 1 9 26 -0.0499817 0 17 -0.0499817 1
gene 1 9 27 -1.75981 0 18 -1.75981 1
gene 1 10 26 0.993446 0 19 0.993446 1
gene 1 10 27 1.09952 0 20 1.09952 1
gene 1 11 26 1.79802 0 21 1.79802 1
gene 1 11 27 0.439423 0 22 0.439423 1
gene 1 12 26 -0.675962 0 23 -0.675962 1
gene 1 12 27 -3.53003 0 24 -3.53003 1
gene 1 13 26 -0.982244 0 25 -0.982244 1
gene 1 13 27 -1.07394 0 26 -1.07394 1
gene 1 14 26 -0.214284 0 27 -0.214284 1
gene 1 14 27 -0.464629 0 28 -0.464629 1
gene 1 15 26 0.461727 0 29 0.461727 1
gene 1 15 27 2.17633 0 30 2.17633 1
gene 1 16 26 -1.26709 0 31 -1.26709 1
gene 1 16 27 1.42679 0 32 1.42679 1
gene 1 17 26 -3.40917 0 33 -3.40917 1
gene 1 17 27 2.97088 0 34 2.97088 1
gene 1 18 26 1.24138 0 35 1.24138 1
gene 1 18 27 -3.35179 0 36 -3.35179 1
gene 1 19 26 0.939625 0 37 0.939625 1
gene 1 19 27 -5 0 38 -5 1
gene 1 20 26 -3.11257 0 39 -3.11257 1
gene 1 20 27 -0.620017 0 40 -0.620017 1
gene 1 21 26 0.652134 0 41 0.652134 1
gene 1 21 27 0.833864 0 42 0.833864 1
gene 1 22 26 -0.713674 0 43 -0.713674 1
gene 1 22 27 -0.307855 0 44 -0.307855 1
gene 1 23 26 1.52803 0 45 1.52803 1
gene 1 23 27 -0.973606 0 46 -0.973606 1
gene 1 24 26 -0.105462 0 47 -0.105462 1
gene 1 24 27 -1.32269 0 48 -1.32269 1
gene 1 25 26 0.257036 0 49 0.257036 1
gene 1 25 27 0.747547 0 50 0.747547 1
genomeend 1
