# Supplementary material for: Automatic modular design of robot swarms using behavior trees as a control architecture
Source: PeerJ Comput Sci. 2020 Nov 9;6:e314. doi: 10.7717/peerj-cs.314 (PMC7924474; doi:10.7717/peerj-cs.314)
Supplement: Supplemental Information 4 [file peerj-cs-06-314-s004.zip › AutoMoDe-private-BehaviorTree/Experiments/Controllers/EVO-50k/genomes-evo-forag-range10-50k/gen_champ_4]

/* Organism #1 Fitness: 27.490000 Time: 0 */
genomestart 1
trait 1 0.762135 0.000000 0.263648 0.065695 0.466917 0.000000 0.106205 0.000000 
node 1 1 1 1
node 2 1 1 1
node 3 1 1 1
node 4 1 1 1
node 5 1 1 1
node 6 1 1 1
node 7 1 1 1
node 8 1 1 1
node 9 1 1 1
node 10 1 1 1
node 11 1 1 1
node 12 1 1 1
node 13 1 1 1
node 14 1 1 1
node 15 1 1 1
node 16 1 1 1
node 17 1 1 1
node 18 1 1 1
node 19 1 1 1
node 20 1 1 1
node 21 1 1 1
node 22 1 1 1
node 23 1 1 1
node 24 1 1 1
node 25 1 1 3
node 26 1 0 2
node 27 1 0 2
gene 1 1 26 -2.14489 0 1 -2.14489 1
gene 1 1 27 -3.79287 0 2 -3.79287 1
gene 1 2 26 -1.62998 0 3 -1.62998 1
gene 1 2 27 0.0223669 0 4 0.0223669 1
gene 1 3 26 -0.641666 0 5 -0.641666 1
gene 1 3 27 -4.14078 0 6 -4.14078 1
gene 1 4 26 -0.324613 0 7 -0.324613 1
gene 1 4 27 1.09897 0 8 1.09897 1
gene 1 5 26 -2.34802 0 9 -2.34802 1
gene 1 5 27 2.15125 0 10 2.15125 1
gene 1 6 26 -4.04278 0 11 -4.04278 1
gene 1 6 27 2.24633 0 12 2.24633 1
gene 1 7 26 -0.666049 0 13 -0.666049 1
gene 1 7 27 1.40196 0 14 1.40196 1
gene 1 8 26 0.678809 0 15 0.678809 1
gene 1 8 27 -2.65726 0 16 -2.65726 1
gene 1 9 26 -1.69699 0 17 -1.69699 1
gene 1 9 27 1.61867 0 18 1.61867 1
gene 1 10 26 2.80957 0 19 2.80957 1
gene 1 10 27 -0.151414 0 20 -0.151414 1
gene 1 11 26 2.27144 0 21 2.27144 1
gene 1 11 27 -0.363591 0 22 -0.363591 1
gene 1 12 26 1.71836 0 23 1.71836 1
gene 1 12 27 -3.37547 0 24 -3.37547 1
gene 1 13 26 0.177 0 25 0.177 1
gene 1 13 27 1.31454 0 26 1.31454 1
gene 1 14 26 4.71146 0 27 4.71146 1
gene 1 14 27 -1.94239 0 28 -1.94239 1
gene 1 15 26 -2.47099 0 29 -2.47099 1
gene 1 15 27 0.508574 0 30 0.508574 1
gene 1 16 26 0.375035 0 31 0.375035 1
gene 1 16 27 -0.391646 0 32 -0.391646 1
gene 1 17 26 -0.94987 0 33 -0.94987 1
gene 1 17 27 2.02143 0 34 2.02143 1
gene 1 18 26 2.35556 0 35 2.35556 1
gene 1 18 27 -0.61057 0 36 -0.61057 1
gene 1 19 26 2.40069 0 37 2.40069 1
gene 1 19 27 1.13886 0 38 1.13886 1
gene 1 20 26 2.38796 0 39 2.38796 1
gene 1 20 27 -0.414055 0 40 -0.414055 1
gene 1 21 26 -1.5707 0 41 -1.5707 1
gene 1 21 27 0.643806 0 42 0.643806 1
gene 1 22 26 0.497572 0 43 0.497572 1
gene 1 22 27 -0.14694 0 44 -0.14694 1
gene 1 23 26 -0.288069 0 45 -0.288069 1
gene 1 23 27 0.0708358 0 46 0.0708358 1
gene 1 24 26 -0.189972 0 47 -0.189972 1
gene 1 24 27 -0.00274857 0 48 -0.00274857 1
gene 1 25 26 4.05417 0 49 4.05417 1
gene 1 25 27 1.00235 0 50 1.00235 1
genomeend 1
