# Supplementary material for: Automatic modular design of robot swarms using behavior trees as a control architecture
Source: PeerJ Comput Sci. 2020 Nov 9;6:e314. doi: 10.7717/peerj-cs.314 (PMC7924474; doi:10.7717/peerj-cs.314)
Supplement: Supplemental Information 4 [file peerj-cs-06-314-s004.zip › AutoMoDe-private-BehaviorTree/Experiments/Controllers/EVO-50k/genomes-evo-forag-range10-50k/gen_champ_5]

/* Organism #9 Fitness: 28.580000 Time: 0 */
genomestart 9
trait 1 0.100000 0.931625 0.000000 0.000000 0.000000 0.000000 0.000000 0.610907 
node 1 1 1 1
node 2 1 1 1
node 3 1 1 1
node 4 1 1 1
node 5 1 1 1
node 6 1 1 1
node 7 1 1 1
node 8 1 1 1
node 9 1 1 1
node 10 1 1 1
node 11 1 1 1
node 12 1 1 1
node 13 1 1 1
node 14 1 1 1
node 15 1 1 1
node 16 1 1 1
node 17 1 1 1
node 18 1 1 1
node 19 1 1 1
node 20 1 1 1
node 21 1 1 1
node 22 1 1 1
node 23 1 1 1
node 24 1 1 1
node 25 1 1 3
node 26 1 0 2
node 27 1 0 2
gene 1 1 26 -0.107955 0 1 -0.107955 1
gene 1 1 27 -4.20975 0 2 -4.20975 1
gene 1 2 26 0.436145 0 3 0.436145 1
gene 1 2 27 0.587054 0 4 0.587054 1
gene 1 3 26 -1.69244 0 5 -1.69244 1
gene 1 3 27 -3.90081 0 6 -3.90081 1
gene 1 4 26 1.88814 0 7 1.88814 1
gene 1 4 27 0.942767 0 8 0.942767 1
gene 1 5 26 0.0881806 0 9 0.0881806 1
gene 1 5 27 2.38534 0 10 2.38534 1
gene 1 6 26 -1.12605 0 11 -1.12605 1
gene 1 6 27 0.656775 0 12 0.656775 1
gene 1 7 26 -2.58064 0 13 -2.58064 1
gene 1 7 27 3.4645 0 14 3.4645 1
gene 1 8 26 -0.538975 0 15 -0.538975 1
gene 1 8 27 -4.79763 0 16 -4.79763 1
gene 1 9 26 2.14834 0 17 2.14834 1
gene 1 9 27 1.49453 0 18 1.49453 1
gene 1 10 26 0.167025 0 19 0.167025 1
gene 1 10 27 -0.638458 0 20 -0.638458 1
gene 1 11 26 1.11254 0 21 1.11254 1
gene 1 11 27 1.05287 0 22 1.05287 1
gene 1 12 26 -0.715659 0 23 -0.715659 1
gene 1 12 27 -1.02708 0 24 -1.02708 1
gene 1 13 26 0.4151 0 25 0.4151 1
gene 1 13 27 0.728571 0 26 0.728571 1
gene 1 14 26 1.08905 0 27 1.08905 1
gene 1 14 27 0.385403 0 28 0.385403 1
gene 1 15 26 1.49641 0 29 1.49641 1
gene 1 15 27 -2.24977 0 30 -2.24977 1
gene 1 16 26 -0.383099 0 31 -0.383099 1
gene 1 16 27 1.28675 0 32 1.28675 1
gene 1 17 26 3.86942 0 33 3.86942 1
gene 1 17 27 0.720929 0 34 0.720929 1
gene 1 18 26 2.90698 0 35 2.90698 1
gene 1 18 27 0.973474 0 36 0.973474 1
gene 1 19 26 -3.37005 0 37 -3.37005 1
gene 1 19 27 1.91959 0 38 1.91959 1
gene 1 20 26 1.73538 0 39 1.73538 1
gene 1 20 27 0.96247 0 40 0.96247 1
gene 1 21 26 2.85126 0 41 2.85126 1
gene 1 21 27 -1.11769 0 42 -1.11769 1
gene 1 22 26 -1.05692 0 43 -1.05692 1
gene 1 22 27 2.7899 0 44 2.7899 1
gene 1 23 26 -1.76151 0 45 -1.76151 1
gene 1 23 27 0.841596 0 46 0.841596 1
gene 1 24 26 0.501148 0 47 0.501148 1
gene 1 24 27 1.26475 0 48 1.26475 1
gene 1 25 26 0.211636 0 49 0.211636 1
gene 1 25 27 -0.578078 0 50 -0.578078 1
genomeend 9
