# Supplementary material for: Automatic modular design of robot swarms using behavior trees as a control architecture
Source: PeerJ Comput Sci. 2020 Nov 9;6:e314. doi: 10.7717/peerj-cs.314 (PMC7924474; doi:10.7717/peerj-cs.314)
Supplement: Supplemental Information 4 [file peerj-cs-06-314-s004.zip › AutoMoDe-private-BehaviorTree/Experiments/Controllers/EVO-50k/genomes-evo-forag-range10-50k/gen_champ_6]

/* Organism #0 Fitness: 33.250000 Time: 0 */
genomestart 0
trait 1 0.100000 0.252696 0.000000 0.000000 0.000000 0.250554 0.000000 0.426263 
node 1 1 1 1
node 2 1 1 1
node 3 1 1 1
node 4 1 1 1
node 5 1 1 1
node 6 1 1 1
node 7 1 1 1
node 8 1 1 1
node 9 1 1 1
node 10 1 1 1
node 11 1 1 1
node 12 1 1 1
node 13 1 1 1
node 14 1 1 1
node 15 1 1 1
node 16 1 1 1
node 17 1 1 1
node 18 1 1 1
node 19 1 1 1
node 20 1 1 1
node 21 1 1 1
node 22 1 1 1
node 23 1 1 1
node 24 1 1 1
node 25 1 1 3
node 26 1 0 2
node 27 1 0 2
gene 1 1 26 -1.12738 0 1 -1.12738 1
gene 1 1 27 -0.0830484 0 2 -0.0830484 1
gene 1 2 26 -0.469244 0 3 -0.469244 1
gene 1 2 27 -0.376103 0 4 -0.376103 1
gene 1 3 26 -0.380438 0 5 -0.380438 1
gene 1 3 27 1.38776 0 6 1.38776 1
gene 1 4 26 0.466668 0 7 0.466668 1
gene 1 4 27 0.432491 0 8 0.432491 1
gene 1 5 26 2.82595 0 9 2.82595 1
gene 1 5 27 -0.856773 0 10 -0.856773 1
gene 1 6 26 0.933555 0 11 0.933555 1
gene 1 6 27 -1.68836 0 12 -1.68836 1
gene 1 7 26 -0.0591155 0 13 -0.0591155 1
gene 1 7 27 -1.1553 0 14 -1.1553 1
gene 1 8 26 -0.573286 0 15 -0.573286 1
gene 1 8 27 -0.651056 0 16 -0.651056 1
gene 1 9 26 0.128161 0 17 0.128161 1
gene 1 9 27 -0.119941 0 18 -0.119941 1
gene 1 10 26 0.757901 0 19 0.757901 1
gene 1 10 27 -0.401611 0 20 -0.401611 1
gene 1 11 26 0.0145448 0 21 0.0145448 1
gene 1 11 27 0.752739 0 22 0.752739 1
gene 1 12 26 -2.0507 0 23 -2.0507 1
gene 1 12 27 -0.0777544 0 24 -0.0777544 1
gene 1 13 26 -0.801591 0 25 -0.801591 1
gene 1 13 27 -0.946198 0 26 -0.946198 1
gene 1 14 26 -0.532226 0 27 -0.532226 1
gene 1 14 27 0.421855 0 28 0.421855 1
gene 1 15 26 0.107304 0 29 0.107304 1
gene 1 15 27 -1.53883 0 30 -1.53883 1
gene 1 16 26 0.266275 0 31 0.266275 1
gene 1 16 27 0.492607 0 32 0.492607 1
gene 1 17 26 -1.67823 0 33 -1.67823 1
gene 1 17 27 -3.9252 0 34 -3.9252 1
gene 1 18 26 0.0161525 0 35 0.0161525 1
gene 1 18 27 1.61775 0 36 1.61775 1
gene 1 19 26 -0.827577 0 37 -0.827577 1
gene 1 19 27 0.711867 0 38 0.711867 1
gene 1 20 26 -0.807388 0 39 -0.807388 1
gene 1 20 27 -4.88941 0 40 -4.88941 1
gene 1 21 26 -0.788608 0 41 -0.788608 1
gene 1 21 27 -2.06056 0 42 -2.06056 1
gene 1 22 26 -0.868174 0 43 -0.868174 1
gene 1 22 27 -1.61819 0 44 -1.61819 1
gene 1 23 26 1.45721 0 45 1.45721 1
gene 1 23 27 2.54574 0 46 2.54574 1
gene 1 24 26 1.85265 0 47 1.85265 1
gene 1 24 27 -0.237225 0 48 -0.237225 1
gene 1 25 26 1.05934 0 49 1.05934 1
gene 1 25 27 0.630289 0 50 0.630289 1
genomeend 0
