# Supplementary material for: Automatic modular design of robot swarms using behavior trees as a control architecture
Source: PeerJ Comput Sci. 2020 Nov 9;6:e314. doi: 10.7717/peerj-cs.314 (PMC7924474; doi:10.7717/peerj-cs.314)
Supplement: Supplemental Information 4 [file peerj-cs-06-314-s004.zip › AutoMoDe-private-BehaviorTree/Experiments/Controllers/EVO-50k/genomes-evo-forag-range10-50k/gen_champ_7]

/* Organism #0 Fitness: 31.370000 Time: 0 */
genomestart 0
trait 1 0.100000 0.000000 0.000000 0.000000 0.000000 0.000000 0.000000 0.000000 
node 1 1 1 1
node 2 1 1 1
node 3 1 1 1
node 4 1 1 1
node 5 1 1 1
node 6 1 1 1
node 7 1 1 1
node 8 1 1 1
node 9 1 1 1
node 10 1 1 1
node 11 1 1 1
node 12 1 1 1
node 13 1 1 1
node 14 1 1 1
node 15 1 1 1
node 16 1 1 1
node 17 1 1 1
node 18 1 1 1
node 19 1 1 1
node 20 1 1 1
node 21 1 1 1
node 22 1 1 1
node 23 1 1 1
node 24 1 1 1
node 25 1 1 3
node 26 1 0 2
node 27 1 0 2
gene 1 1 26 -1.4382 0 1 -1.4382 1
gene 1 1 27 1.11257 0 2 1.11257 1
gene 1 2 26 -0.850865 0 3 -0.850865 1
gene 1 2 27 0.718716 0 4 0.718716 1
gene 1 3 26 0.27166 0 5 0.27166 1
gene 1 3 27 -1.38726 0 6 -1.38726 1
gene 1 4 26 0.762488 0 7 0.762488 1
gene 1 4 27 -0.414903 0 8 -0.414903 1
gene 1 5 26 0.710819 0 9 0.710819 1
gene 1 5 27 -0.423457 0 10 -0.423457 1
gene 1 6 26 0.153394 0 11 0.153394 1
gene 1 6 27 0.147461 0 12 0.147461 1
gene 1 7 26 -0.98421 0 13 -0.98421 1
gene 1 7 27 -0.10875 0 14 -0.10875 1
gene 1 8 26 -1.06685 0 15 -1.06685 1
gene 1 8 27 0.18196 0 16 0.18196 1
gene 1 9 26 -0.305783 0 17 -0.305783 1
gene 1 9 27 -0.177377 0 18 -0.177377 1
gene 1 10 26 0.881418 0 19 0.881418 1
gene 1 10 27 0.858528 0 20 0.858528 1
gene 1 11 26 1.26471 0 21 1.26471 1
gene 1 11 27 0.324881 0 22 0.324881 1
gene 1 12 26 0.208598 0 23 0.208598 1
gene 1 12 27 -0.178376 0 24 -0.178376 1
gene 1 13 26 0.330223 0 25 0.330223 1
gene 1 13 27 -0.232988 0 26 -0.232988 1
gene 1 14 26 0.721102 0 27 0.721102 1
gene 1 14 27 -1.71529 0 28 -1.71529 1
gene 1 15 26 -0.387566 0 29 -0.387566 1
gene 1 15 27 0.312295 0 30 0.312295 1
gene 1 16 26 1.56263 0 31 1.56263 1
gene 1 16 27 -0.517303 0 32 -0.517303 1
gene 1 17 26 0.643928 0 33 0.643928 1
gene 1 17 27 2.19587 0 34 2.19587 1
gene 1 18 26 0.483972 0 35 0.483972 1
gene 1 18 27 0.931026 0 36 0.931026 1
gene 1 19 26 -0.0225019 0 37 -0.0225019 1
gene 1 19 27 0.661076 0 38 0.661076 1
gene 1 20 26 -0.197258 0 39 -0.197258 1
gene 1 20 27 0.943661 0 40 0.943661 1
gene 1 21 26 2.3224 0 41 2.3224 1
gene 1 21 27 -0.171852 0 42 -0.171852 1
gene 1 22 26 -0.492261 0 43 -0.492261 1
gene 1 22 27 0.64939 0 44 0.64939 1
gene 1 23 26 0.854463 0 45 0.854463 1
gene 1 23 27 0.914928 0 46 0.914928 1
gene 1 24 26 0.58155 0 47 0.58155 1
gene 1 24 27 0.369924 0 48 0.369924 1
gene 1 25 26 -0.366365 0 49 -0.366365 1
gene 1 25 27 0.895525 0 50 0.895525 1
genomeend 0
