# Supplementary material for: Automatic modular design of robot swarms using behavior trees as a control architecture
Source: PeerJ Comput Sci. 2020 Nov 9;6:e314. doi: 10.7717/peerj-cs.314 (PMC7924474; doi:10.7717/peerj-cs.314)
Supplement: Supplemental Information 4 [file peerj-cs-06-314-s004.zip › AutoMoDe-private-BehaviorTree/Experiments/Controllers/EVO-50k/genomes-evo-forag-range10-50k/gen_champ_8]

/* Organism #8 Fitness: 29.360000 Time: 0 */
genomestart 8
trait 1 0.000000 0.000000 0.000000 0.000000 0.000000 0.233005 0.000000 0.000000 
node 1 1 1 1
node 2 1 1 1
node 3 1 1 1
node 4 1 1 1
node 5 1 1 1
node 6 1 1 1
node 7 1 1 1
node 8 1 1 1
node 9 1 1 1
node 10 1 1 1
node 11 1 1 1
node 12 1 1 1
node 13 1 1 1
node 14 1 1 1
node 15 1 1 1
node 16 1 1 1
node 17 1 1 1
node 18 1 1 1
node 19 1 1 1
node 20 1 1 1
node 21 1 1 1
node 22 1 1 1
node 23 1 1 1
node 24 1 1 1
node 25 1 1 3
node 26 1 0 2
node 27 1 0 2
gene 1 1 26 -4.52573 0 1 -4.52573 1
gene 1 1 27 -3.22597 0 2 -3.22597 1
gene 1 2 26 -0.544905 0 3 -0.544905 1
gene 1 2 27 -1.3149 0 4 -1.3149 1
gene 1 3 26 0.0144533 0 5 0.0144533 1
gene 1 3 27 0.297119 0 6 0.297119 1
gene 1 4 26 1.27843 0 7 1.27843 1
gene 1 4 27 -4.38877 0 8 -4.38877 1
gene 1 5 26 1.82225 0 9 1.82225 1
gene 1 5 27 -2.01714 0 10 -2.01714 1
gene 1 6 26 -1.22235 0 11 -1.22235 1
gene 1 6 27 -2.55922 0 12 -2.55922 1
gene 1 7 26 -2.97414 0 13 -2.97414 1
gene 1 7 27 2.26814 0 14 2.26814 1
gene 1 8 26 -0.0373651 0 15 -0.0373651 1
gene 1 8 27 0.723511 0 16 0.723511 1
gene 1 9 26 3.74367 0 17 3.74367 1
gene 1 9 27 -0.627612 0 18 -0.627612 1
gene 1 10 26 -1.40114 0 19 -1.40114 1
gene 1 10 27 -0.667343 0 20 -0.667343 1
gene 1 11 26 -1.39693 0 21 -1.39693 1
gene 1 11 27 0.514758 0 22 0.514758 1
gene 1 12 26 1.00884 0 23 1.00884 1
gene 1 12 27 2.12017 0 24 2.12017 1
gene 1 13 26 1.08769 0 25 1.08769 1
gene 1 13 27 -0.958206 0 26 -0.958206 1
gene 1 14 26 -0.27167 0 27 -0.27167 1
gene 1 14 27 2.85805 0 28 2.85805 1
gene 1 15 26 -0.0166745 0 29 -0.0166745 1
gene 1 15 27 -0.228818 0 30 -0.228818 1
gene 1 16 26 1.06469 0 31 1.06469 1
gene 1 16 27 1.34583 0 32 1.34583 1
gene 1 17 26 3.16282 0 33 3.16282 1
gene 1 17 27 4.38884 0 34 4.38884 1
gene 1 18 26 1.43502 0 35 1.43502 1
gene 1 18 27 0.570338 0 36 0.570338 1
gene 1 19 26 -2.40747 0 37 -2.40747 1
gene 1 19 27 1.18112 0 38 1.18112 1
gene 1 20 26 0.727133 0 39 0.727133 1
gene 1 20 27 2.55193 0 40 2.55193 1
gene 1 21 26 4.46117 0 41 4.46117 1
gene 1 21 27 0.872564 0 42 0.872564 1
gene 1 22 26 -0.971432 0 43 -0.971432 1
gene 1 22 27 -0.996659 0 44 -0.996659 1
gene 1 23 26 -0.660342 0 45 -0.660342 1
gene 1 23 27 3.2402 0 46 3.2402 1
gene 1 24 26 1.47722 0 47 1.47722 1
gene 1 24 27 -0.457829 0 48 -0.457829 1
gene 1 25 26 -0.14232 0 49 -0.14232 1
gene 1 25 27 2.23551 0 50 2.23551 1
genomeend 8
