# Supplementary material for: Automatic modular design of robot swarms using behavior trees as a control architecture
Source: PeerJ Comput Sci. 2020 Nov 9;6:e314. doi: 10.7717/peerj-cs.314 (PMC7924474; doi:10.7717/peerj-cs.314)
Supplement: Supplemental Information 4 [file peerj-cs-06-314-s004.zip › AutoMoDe-private-BehaviorTree/Experiments/Controllers/EVO-50k/genomes-evo-forag-range10-50k/gen_champ_9]

/* Organism #0 Fitness: 28.970000 Time: 0 */
genomestart 0
trait 1 0.100000 0.000000 0.000000 0.000000 0.000000 0.000000 0.000000 0.000000 
node 1 1 1 1
node 2 1 1 1
node 3 1 1 1
node 4 1 1 1
node 5 1 1 1
node 6 1 1 1
node 7 1 1 1
node 8 1 1 1
node 9 1 1 1
node 10 1 1 1
node 11 1 1 1
node 12 1 1 1
node 13 1 1 1
node 14 1 1 1
node 15 1 1 1
node 16 1 1 1
node 17 1 1 1
node 18 1 1 1
node 19 1 1 1
node 20 1 1 1
node 21 1 1 1
node 22 1 1 1
node 23 1 1 1
node 24 1 1 1
node 25 1 1 3
node 26 1 0 2
node 27 1 0 2
gene 1 1 26 -0.516865 0 1 -0.516865 1
gene 1 1 27 -0.874406 0 2 -0.874406 1
gene 1 2 26 3.59593 0 3 3.59593 1
gene 1 2 27 -2.58762 0 4 -2.58762 1
gene 1 3 26 -3.556 0 5 -3.556 1
gene 1 3 27 -0.951526 0 6 -0.951526 1
gene 1 4 26 1.04677 0 7 1.04677 1
gene 1 4 27 0.0425055 0 8 0.0425055 1
gene 1 5 26 -0.446224 0 9 -0.446224 1
gene 1 5 27 4.62959 0 10 4.62959 1
gene 1 6 26 -3.51833 0 11 -3.51833 1
gene 1 6 27 -0.383638 0 12 -0.383638 1
gene 1 7 26 -1.466 0 13 -1.466 1
gene 1 7 27 0.0332203 0 14 0.0332203 1
gene 1 8 26 0.56929 0 15 0.56929 1
gene 1 8 27 0.24199 0 16 0.24199 1
gene 1 9 26 2.48784 0 17 2.48784 1
gene 1 9 27 1.88655 0 18 1.88655 1
gene 1 10 26 -0.670423 0 19 -0.670423 1
gene 1 10 27 1.47796 0 20 1.47796 1
gene 1 11 26 -1.06178 0 21 -1.06178 1
gene 1 11 27 -0.684255 0 22 -0.684255 1
gene 1 12 26 -0.307814 0 23 -0.307814 1
gene 1 12 27 2.65067 0 24 2.65067 1
gene 1 13 26 1.92254 0 25 1.92254 1
gene 1 13 27 1.52582 0 26 1.52582 1
gene 1 14 26 0.252278 0 27 0.252278 1
gene 1 14 27 2.89631 0 28 2.89631 1
gene 1 15 26 1.89431 0 29 1.89431 1
gene 1 15 27 -0.340131 0 30 -0.340131 1
gene 1 16 26 -0.904138 0 31 -0.904138 1
gene 1 16 27 4.67995 0 32 4.67995 1
gene 1 17 26 1.81673 0 33 1.81673 1
gene 1 17 27 -1.31177 0 34 -1.31177 1
gene 1 18 26 -2.02554 0 35 -2.02554 1
gene 1 18 27 2.41556 0 36 2.41556 1
gene 1 19 26 2.24009 0 37 2.24009 1
gene 1 19 27 0.710895 0 38 0.710895 1
gene 1 20 26 4.48911 0 39 4.48911 1
gene 1 20 27 0.467141 0 40 0.467141 1
gene 1 21 26 2.16866 0 41 2.16866 1
gene 1 21 27 -0.14485 0 42 -0.14485 1
gene 1 22 26 0.114459 0 43 0.114459 1
gene 1 22 27 0.174091 0 44 0.174091 1
gene 1 23 26 -1.60919 0 45 -1.60919 1
gene 1 23 27 1.06727 0 46 1.06727 1
gene 1 24 26 -0.0153315 0 47 -0.0153315 1
gene 1 24 27 0.396766 0 48 0.396766 1
gene 1 25 26 -0.477716 0 49 -0.477716 1
gene 1 25 27 -2.53489 0 50 -2.53489 1
genomeend 0
