# Supplementary material for: Automatic modular design of robot swarms using behavior trees as a control architecture
Source: PeerJ Comput Sci. 2020 Nov 9;6:e314. doi: 10.7717/peerj-cs.314 (PMC7924474; doi:10.7717/peerj-cs.314)
Supplement: Supplemental Information 4 [file peerj-cs-06-314-s004.zip › AutoMoDe-private-BehaviorTree/Experiments/Results/BT-10k/bt-choco-1cnd-agg2-2.txt]

6715	0.4
1877	0.5
7070	0.85
5633	0.65
1526	0.6
1016	0.8
6207	0.6
9646	0.65
763	0.75
2947	0.55
4528	0.1
5718	0
2974	0.8
1997	0.7
9337	0.5
2034	0.85
455	0.45
3510	0.95
9902	0.45
8128	0.7
