# Supplementary material for: Automatic modular design of robot swarms using behavior trees as a control architecture
Source: PeerJ Comput Sci. 2020 Nov 9;6:e314. doi: 10.7717/peerj-cs.314 (PMC7924474; doi:10.7717/peerj-cs.314)
Supplement: Supplemental Information 4 [file peerj-cs-06-314-s004.zip › AutoMoDe-private-BehaviorTree/Experiments/Results/BT-10k/bt-choco-1cnd-agg2-4.txt]

6715	0.45
1877	0.55
7070	0.8
5633	0.65
1526	0.75
1016	0.2
6207	0.8
9646	0.8
763	0.65
2947	0.45
4528	0
5718	0.45
2974	0.55
1997	0.75
9337	0.7
2034	0.4
455	0
3510	0.3
9902	0
8128	0.45
