# Supplementary material for: Automatic modular design of robot swarms using behavior trees as a control architecture
Source: PeerJ Comput Sci. 2020 Nov 9;6:e314. doi: 10.7717/peerj-cs.314 (PMC7924474; doi:10.7717/peerj-cs.314)
Supplement: Supplemental Information 4 [file peerj-cs-06-314-s004.zip › AutoMoDe-private-BehaviorTree/Experiments/Results/BT-10k/bt-choco-1cnd-agg2-5.txt]

6715	0.55
1877	0.75
7070	0.9
5633	0.7
1526	0.1
1016	0
6207	0.6
9646	0.8
763	0.95
2947	0.6
4528	0
5718	0.3
2974	0.65
1997	0.85
9337	0.95
2034	0.5
455	0.7
3510	0.8
9902	0.7
8128	0.25
