# Supplementary material for: Automatic modular design of robot swarms using behavior trees as a control architecture
Source: PeerJ Comput Sci. 2020 Nov 9;6:e314. doi: 10.7717/peerj-cs.314 (PMC7924474; doi:10.7717/peerj-cs.314)
Supplement: Supplemental Information 4 [file peerj-cs-06-314-s004.zip › AutoMoDe-private-BehaviorTree/Experiments/Results/BT-10k/bt-choco-1cnd-agg2-8.txt]

6715	0.4
1877	0.25
7070	0.7
5633	0.45
1526	0
1016	0.75
6207	0.85
9646	0.6
763	0.7
2947	0.65
4528	0.3
5718	0.35
2974	0.5
1997	0.55
9337	0.8
2034	0.65
455	0.65
3510	0.8
9902	0.6
8128	0
