# Supplementary material for: Automatic modular design of robot swarms using behavior trees as a control architecture
Source: PeerJ Comput Sci. 2020 Nov 9;6:e314. doi: 10.7717/peerj-cs.314 (PMC7924474; doi:10.7717/peerj-cs.314)
Supplement: Supplemental Information 4 [file peerj-cs-06-314-s004.zip › AutoMoDe-private-BehaviorTree/Experiments/Results/BT-10k/bt-choco-1cnd-forag-0.txt]

6715	26
1877	27
7070	31
5633	20
1526	31
1016	30
6207	30
9646	27
763	25
2947	21
4528	33
5718	25
2974	22
1997	24
9337	26
2034	24
455	33
3510	32
9902	23
8128	29
