# Supplementary material for: Automatic modular design of robot swarms using behavior trees as a control architecture
Source: PeerJ Comput Sci. 2020 Nov 9;6:e314. doi: 10.7717/peerj-cs.314 (PMC7924474; doi:10.7717/peerj-cs.314)
Supplement: Supplemental Information 4 [file peerj-cs-06-314-s004.zip › AutoMoDe-private-BehaviorTree/Experiments/Results/BT-10k/bt-choco-1cnd-forag-1.txt]

6715	26
1877	28
7070	26
5633	22
1526	23
1016	28
6207	25
9646	20
763	26
2947	26
4528	27
5718	21
2974	25
1997	22
9337	27
2034	32
455	28
3510	27
9902	25
8128	26
