# Supplementary material for: Automatic modular design of robot swarms using behavior trees as a control architecture
Source: PeerJ Comput Sci. 2020 Nov 9;6:e314. doi: 10.7717/peerj-cs.314 (PMC7924474; doi:10.7717/peerj-cs.314)
Supplement: Supplemental Information 4 [file peerj-cs-06-314-s004.zip › AutoMoDe-private-BehaviorTree/Experiments/Results/BT-10k/bt-choco-1cnd-forag-2.txt]

6715	27
1877	19
7070	24
5633	17
1526	26
1016	21
6207	19
9646	26
763	32
2947	26
4528	34
5718	25
2974	22
1997	26
9337	26
2034	27
455	33
3510	24
9902	30
8128	19
