# Supplementary material for: Automatic modular design of robot swarms using behavior trees as a control architecture
Source: PeerJ Comput Sci. 2020 Nov 9;6:e314. doi: 10.7717/peerj-cs.314 (PMC7924474; doi:10.7717/peerj-cs.314)
Supplement: Supplemental Information 4 [file peerj-cs-06-314-s004.zip › AutoMoDe-private-BehaviorTree/Experiments/Results/BT-10k/bt-choco-1cnd-forag-3.txt]

6715	27
1877	30
7070	27
5633	25
1526	28
1016	31
6207	32
9646	27
763	36
2947	27
4528	24
5718	30
2974	19
1997	33
9337	27
2034	33
455	23
3510	26
9902	30
8128	30
