# Supplementary material for: Automatic modular design of robot swarms using behavior trees as a control architecture
Source: PeerJ Comput Sci. 2020 Nov 9;6:e314. doi: 10.7717/peerj-cs.314 (PMC7924474; doi:10.7717/peerj-cs.314)
Supplement: Supplemental Information 4 [file peerj-cs-06-314-s004.zip › AutoMoDe-private-BehaviorTree/Experiments/Results/BT-10k/bt-choco-1cnd-forag-4.txt]

6715	14
1877	19
7070	18
5633	18
1526	17
1016	19
6207	16
9646	19
763	17
2947	21
4528	21
5718	18
2974	18
1997	13
9337	17
2034	24
455	15
3510	16
9902	16
8128	17
