# Supplementary material for: Automatic modular design of robot swarms using behavior trees as a control architecture
Source: PeerJ Comput Sci. 2020 Nov 9;6:e314. doi: 10.7717/peerj-cs.314 (PMC7924474; doi:10.7717/peerj-cs.314)
Supplement: Supplemental Information 4 [file peerj-cs-06-314-s004.zip › AutoMoDe-private-BehaviorTree/Experiments/Results/BT-10k/bt-choco-1cnd-forag-5.txt]

6715	24
1877	25
7070	27
5633	22
1526	20
1016	28
6207	23
9646	23
763	23
2947	19
4528	31
5718	29
2974	28
1997	26
9337	24
2034	23
455	27
3510	31
9902	24
8128	24
