# Supplementary material for: Automatic modular design of robot swarms using behavior trees as a control architecture
Source: PeerJ Comput Sci. 2020 Nov 9;6:e314. doi: 10.7717/peerj-cs.314 (PMC7924474; doi:10.7717/peerj-cs.314)
Supplement: Supplemental Information 4 [file peerj-cs-06-314-s004.zip › AutoMoDe-private-BehaviorTree/Experiments/Results/BT-10k/bt-choco-1cnd-forag-6.txt]

6715	27
1877	15
7070	23
5633	26
1526	28
1016	24
6207	29
9646	21
763	25
2947	21
4528	33
5718	22
2974	24
1997	25
9337	25
2034	27
455	22
3510	18
9902	25
8128	28
