# Supplementary material for: Automatic modular design of robot swarms using behavior trees as a control architecture
Source: PeerJ Comput Sci. 2020 Nov 9;6:e314. doi: 10.7717/peerj-cs.314 (PMC7924474; doi:10.7717/peerj-cs.314)
Supplement: Supplemental Information 4 [file peerj-cs-06-314-s004.zip › AutoMoDe-private-BehaviorTree/Experiments/Results/BT-10k/bt-choco-1cnd-forag-7.txt]

6715	24
1877	20
7070	28
5633	22
1526	19
1016	26
6207	28
9646	14
763	25
2947	20
4528	27
5718	17
2974	29
1997	24
9337	30
2034	28
455	25
3510	29
9902	25
8128	20
