# Supplementary material for: Automatic modular design of robot swarms using behavior trees as a control architecture
Source: PeerJ Comput Sci. 2020 Nov 9;6:e314. doi: 10.7717/peerj-cs.314 (PMC7924474; doi:10.7717/peerj-cs.314)
Supplement: Supplemental Information 4 [file peerj-cs-06-314-s004.zip › AutoMoDe-private-BehaviorTree/Experiments/Results/BT-10k/bt-choco-1cnd-forag-8.txt]

6715	28
1877	32
7070	27
5633	23
1526	21
1016	34
6207	24
9646	28
763	22
2947	30
4528	29
5718	22
2974	30
1997	15
9337	30
2034	19
455	24
3510	25
9902	19
8128	18
