# Supplementary material for: Automatic modular design of robot swarms using behavior trees as a control architecture
Source: PeerJ Comput Sci. 2020 Nov 9;6:e314. doi: 10.7717/peerj-cs.314 (PMC7924474; doi:10.7717/peerj-cs.314)
Supplement: Supplemental Information 4 [file peerj-cs-06-314-s004.zip › AutoMoDe-private-BehaviorTree/Experiments/Results/BT-10k/bt-choco-1cnd-forag-9.txt]

6715	25
1877	27
7070	16
5633	27
1526	30
1016	31
6207	30
9646	26
763	18
2947	23
4528	31
5718	24
2974	35
1997	22
9337	28
2034	20
455	35
3510	27
9902	24
8128	27
