# Supplementary material for: Automatic modular design of robot swarms using behavior trees as a control architecture
Source: PeerJ Comput Sci. 2020 Nov 9;6:e314. doi: 10.7717/peerj-cs.314 (PMC7924474; doi:10.7717/peerj-cs.314)
Supplement: Supplemental Information 4 [file peerj-cs-06-314-s004.zip › AutoMoDe-private-BehaviorTree/Experiments/Results/BT-200k/bt-choco-1cnd-agg2-0.txt]

6715	0.1
1877	0.9
7070	0.6
5633	0.75
1526	0.55
1016	0.85
6207	0.65
9646	0.65
763	0.7
2947	0.7
4528	0.5
5718	0
2974	0.6
1997	0.8
9337	0.8
2034	0.9
455	0.35
3510	0.8
9902	0.3
8128	0.65
