# Supplementary material for: Automatic modular design of robot swarms using behavior trees as a control architecture
Source: PeerJ Comput Sci. 2020 Nov 9;6:e314. doi: 10.7717/peerj-cs.314 (PMC7924474; doi:10.7717/peerj-cs.314)
Supplement: Supplemental Information 4 [file peerj-cs-06-314-s004.zip › AutoMoDe-private-BehaviorTree/Experiments/Results/BT-200k/bt-choco-1cnd-agg2-2.txt]

6715	0.45
1877	0.55
7070	0.65
5633	0.65
1526	0.5
1016	0
6207	0.5
9646	0.85
763	0.65
2947	0.85
4528	0.1
5718	0
2974	0.65
1997	0.55
9337	0.8
2034	0.55
455	0.55
3510	0.85
9902	0.8
8128	0.35
