# Supplementary material for: Automatic modular design of robot swarms using behavior trees as a control architecture
Source: PeerJ Comput Sci. 2020 Nov 9;6:e314. doi: 10.7717/peerj-cs.314 (PMC7924474; doi:10.7717/peerj-cs.314)
Supplement: Supplemental Information 4 [file peerj-cs-06-314-s004.zip › AutoMoDe-private-BehaviorTree/Experiments/Results/BT-200k/bt-choco-1cnd-agg2-5.txt]

6715	0.35
1877	0.55
7070	0.6
5633	0.9
1526	0.55
1016	0
6207	0.75
9646	0.75
763	0.65
2947	0.9
4528	0.9
5718	0
2974	0.7
1997	0.6
9337	0.7
2034	0.6
455	0.55
3510	0.95
9902	0.4
8128	0.55
