# Supplementary material for: Automatic modular design of robot swarms using behavior trees as a control architecture
Source: PeerJ Comput Sci. 2020 Nov 9;6:e314. doi: 10.7717/peerj-cs.314 (PMC7924474; doi:10.7717/peerj-cs.314)
Supplement: Supplemental Information 4 [file peerj-cs-06-314-s004.zip › AutoMoDe-private-BehaviorTree/Experiments/Results/BT-200k/bt-choco-1cnd-agg2-6.txt]

6715	0.7
1877	0.6
7070	0.85
5633	0.9
1526	0.4
1016	0
6207	0.45
9646	0.75
763	0.75
2947	0.75
4528	0.8
5718	0
2974	0.95
1997	0.7
9337	0.75
2034	0.35
455	0.15
3510	0.9
9902	0.25
8128	0.2
