# Supplementary material for: Automatic modular design of robot swarms using behavior trees as a control architecture
Source: PeerJ Comput Sci. 2020 Nov 9;6:e314. doi: 10.7717/peerj-cs.314 (PMC7924474; doi:10.7717/peerj-cs.314)
Supplement: Supplemental Information 4 [file peerj-cs-06-314-s004.zip › AutoMoDe-private-BehaviorTree/Experiments/Results/BT-200k/bt-choco-1cnd-agg2-8.txt]

6715	0.35
1877	0
7070	0.9
5633	0.8
1526	0.6
1016	0.85
6207	0.65
9646	0.75
763	0.75
2947	0.65
4528	0.9
5718	0.05
2974	0.55
1997	0.55
9337	0.55
2034	0.6
455	0.7
3510	1
9902	0.45
8128	0.8
