# Supplementary material for: Automatic modular design of robot swarms using behavior trees as a control architecture
Source: PeerJ Comput Sci. 2020 Nov 9;6:e314. doi: 10.7717/peerj-cs.314 (PMC7924474; doi:10.7717/peerj-cs.314)
Supplement: Supplemental Information 4 [file peerj-cs-06-314-s004.zip › AutoMoDe-private-BehaviorTree/Experiments/Results/BT-200k/bt-choco-1cnd-agg2-9.txt]

6715	0.05
1877	0.55
7070	0.75
5633	0.9
1526	0.6
1016	0
6207	0.7
9646	0.75
763	0.8
2947	0.7
4528	0.85
5718	0
2974	0.65
1997	0.65
9337	0.7
2034	0.5
455	0.1
3510	0.75
9902	0.75
8128	0.55
