# Supplementary material for: Automatic modular design of robot swarms using behavior trees as a control architecture
Source: PeerJ Comput Sci. 2020 Nov 9;6:e314. doi: 10.7717/peerj-cs.314 (PMC7924474; doi:10.7717/peerj-cs.314)
Supplement: Supplemental Information 4 [file peerj-cs-06-314-s004.zip › AutoMoDe-private-BehaviorTree/Experiments/Results/BT-200k/bt-choco-1cnd-forag-0.txt]

6715	28
1877	27
7070	25
5633	24
1526	22
1016	26
6207	35
9646	19
763	24
2947	19
4528	21
5718	23
2974	28
1997	21
9337	29
2034	30
455	29
3510	22
9902	29
8128	27
