# Supplementary material for: Automatic modular design of robot swarms using behavior trees as a control architecture
Source: PeerJ Comput Sci. 2020 Nov 9;6:e314. doi: 10.7717/peerj-cs.314 (PMC7924474; doi:10.7717/peerj-cs.314)
Supplement: Supplemental Information 4 [file peerj-cs-06-314-s004.zip › AutoMoDe-private-BehaviorTree/Experiments/Results/BT-200k/bt-choco-1cnd-forag-1.txt]

6715	27
1877	34
7070	32
5633	20
1526	25
1016	22
6207	28
9646	28
763	29
2947	30
4528	24
5718	28
2974	27
1997	25
9337	29
2034	27
455	33
3510	27
9902	30
8128	22
