# Supplementary material for: Automatic modular design of robot swarms using behavior trees as a control architecture
Source: PeerJ Comput Sci. 2020 Nov 9;6:e314. doi: 10.7717/peerj-cs.314 (PMC7924474; doi:10.7717/peerj-cs.314)
Supplement: Supplemental Information 4 [file peerj-cs-06-314-s004.zip › AutoMoDe-private-BehaviorTree/Experiments/Results/BT-200k/bt-choco-1cnd-forag-2.txt]

6715	29
1877	35
7070	23
5633	26
1526	30
1016	23
6207	33
9646	22
763	27
2947	21
4528	21
5718	23
2974	25
1997	23
9337	30
2034	26
455	28
3510	28
9902	25
8128	27
