# Supplementary material for: Automatic modular design of robot swarms using behavior trees as a control architecture
Source: PeerJ Comput Sci. 2020 Nov 9;6:e314. doi: 10.7717/peerj-cs.314 (PMC7924474; doi:10.7717/peerj-cs.314)
Supplement: Supplemental Information 4 [file peerj-cs-06-314-s004.zip › AutoMoDe-private-BehaviorTree/Experiments/Results/BT-200k/bt-choco-1cnd-forag-3.txt]

6715	30
1877	32
7070	25
5633	31
1526	27
1016	31
6207	27
9646	28
763	24
2947	21
4528	26
5718	26
2974	31
1997	29
9337	28
2034	32
455	31
3510	29
9902	26
8128	27
