# Supplementary material for: Automatic modular design of robot swarms using behavior trees as a control architecture
Source: PeerJ Comput Sci. 2020 Nov 9;6:e314. doi: 10.7717/peerj-cs.314 (PMC7924474; doi:10.7717/peerj-cs.314)
Supplement: Supplemental Information 4 [file peerj-cs-06-314-s004.zip › AutoMoDe-private-BehaviorTree/Experiments/Results/BT-200k/bt-choco-1cnd-forag-4.txt]

6715	27
1877	33
7070	35
5633	23
1526	28
1016	23
6207	25
9646	25
763	34
2947	28
4528	27
5718	28
2974	25
1997	25
9337	25
2034	33
455	25
3510	30
9902	29
8128	31
