# Supplementary material for: Automatic modular design of robot swarms using behavior trees as a control architecture
Source: PeerJ Comput Sci. 2020 Nov 9;6:e314. doi: 10.7717/peerj-cs.314 (PMC7924474; doi:10.7717/peerj-cs.314)
Supplement: Supplemental Information 4 [file peerj-cs-06-314-s004.zip › AutoMoDe-private-BehaviorTree/Experiments/Results/BT-200k/bt-choco-1cnd-forag-5.txt]

6715	20
1877	25
7070	28
5633	29
1526	31
1016	25
6207	25
9646	19
763	33
2947	21
4528	23
5718	24
2974	25
1997	25
9337	27
2034	24
455	33
3510	28
9902	19
8128	33
