# Supplementary material for: Automatic modular design of robot swarms using behavior trees as a control architecture
Source: PeerJ Comput Sci. 2020 Nov 9;6:e314. doi: 10.7717/peerj-cs.314 (PMC7924474; doi:10.7717/peerj-cs.314)
Supplement: Supplemental Information 4 [file peerj-cs-06-314-s004.zip › AutoMoDe-private-BehaviorTree/Experiments/Results/BT-200k/bt-choco-1cnd-forag-6.txt]

6715	31
1877	26
7070	24
5633	23
1526	31
1016	29
6207	30
9646	23
763	30
2947	23
4528	30
5718	22
2974	33
1997	27
9337	27
2034	27
455	34
3510	30
9902	26
8128	25
