# Supplementary material for: Automatic modular design of robot swarms using behavior trees as a control architecture
Source: PeerJ Comput Sci. 2020 Nov 9;6:e314. doi: 10.7717/peerj-cs.314 (PMC7924474; doi:10.7717/peerj-cs.314)
Supplement: Supplemental Information 4 [file peerj-cs-06-314-s004.zip › AutoMoDe-private-BehaviorTree/Experiments/Results/BT-200k/bt-choco-1cnd-forag-7.txt]

6715	19
1877	22
7070	22
5633	29
1526	28
1016	25
6207	28
9646	22
763	24
2947	27
4528	21
5718	24
2974	26
1997	15
9337	27
2034	31
455	26
3510	22
9902	26
8128	20
