# Supplementary material for: Automatic modular design of robot swarms using behavior trees as a control architecture
Source: PeerJ Comput Sci. 2020 Nov 9;6:e314. doi: 10.7717/peerj-cs.314 (PMC7924474; doi:10.7717/peerj-cs.314)
Supplement: Supplemental Information 4 [file peerj-cs-06-314-s004.zip › AutoMoDe-private-BehaviorTree/Experiments/Results/BT-200k/bt-choco-1cnd-forag-8.txt]

6715	27
1877	33
7070	30
5633	29
1526	22
1016	33
6207	30
9646	25
763	21
2947	25
4528	24
5718	30
2974	26
1997	33
9337	35
2034	26
455	32
3510	26
9902	28
8128	30
