# Supplementary material for: Automatic modular design of robot swarms using behavior trees as a control architecture
Source: PeerJ Comput Sci. 2020 Nov 9;6:e314. doi: 10.7717/peerj-cs.314 (PMC7924474; doi:10.7717/peerj-cs.314)
Supplement: Supplemental Information 4 [file peerj-cs-06-314-s004.zip › AutoMoDe-private-BehaviorTree/Experiments/Results/BT-200k/bt-choco-1cnd-forag-9.txt]

6715	24
1877	32
7070	25
5633	18
1526	32
1016	25
6207	29
9646	25
763	29
2947	22
4528	18
5718	32
2974	28
1997	33
9337	29
2034	25
455	26
3510	29
9902	27
8128	30
