# Supplementary material for: Automatic modular design of robot swarms using behavior trees as a control architecture
Source: PeerJ Comput Sci. 2020 Nov 9;6:e314. doi: 10.7717/peerj-cs.314 (PMC7924474; doi:10.7717/peerj-cs.314)
Supplement: Supplemental Information 4 [file peerj-cs-06-314-s004.zip › AutoMoDe-private-BehaviorTree/Experiments/Results/BT-50k/250s/bt-choco-2cnd-agg2-12.txt]

6715	1
1877	0.55
7070	0.95
5633	0.6
1526	1
1016	0.45
6207	1
9646	0.75
763	0.75
2947	0.45
4528	0.9
5718	0.1
2974	0.95
1997	0.8
9337	0.9
2034	0.45
455	0.7
3510	1
9902	0.5
8128	0.55
