# Supplementary material for: Automatic modular design of robot swarms using behavior trees as a control architecture
Source: PeerJ Comput Sci. 2020 Nov 9;6:e314. doi: 10.7717/peerj-cs.314 (PMC7924474; doi:10.7717/peerj-cs.314)
Supplement: Supplemental Information 4 [file peerj-cs-06-314-s004.zip › AutoMoDe-private-BehaviorTree/Experiments/Results/BT-50k/250s/bt-choco-2cnd-agg2-16.txt]

6715	0
1877	0.95
7070	0.6
5633	0.9
1526	0.5
1016	0.8
6207	0.75
9646	0.8
763	0.8
2947	0.6
4528	0.35
5718	0
2974	0.95
1997	0.7
9337	0.9
2034	0.85
455	0.5
3510	0.85
9902	0.7
8128	0.3
