# Supplementary material for: Automatic modular design of robot swarms using behavior trees as a control architecture
Source: PeerJ Comput Sci. 2020 Nov 9;6:e314. doi: 10.7717/peerj-cs.314 (PMC7924474; doi:10.7717/peerj-cs.314)
Supplement: Supplemental Information 4 [file peerj-cs-06-314-s004.zip › AutoMoDe-private-BehaviorTree/Experiments/Results/BT-50k/250s/bt-choco-2cnd-agg2-17.txt]

6715	0.85
1877	0.95
7070	0.9
5633	0.65
1526	1
1016	1
6207	0.7
9646	0.95
763	1
2947	0.7
4528	0.95
5718	0
2974	0.9
1997	0.75
9337	0.85
2034	0.65
455	0.65
3510	0.65
9902	0.5
8128	0.85
