# Supplementary material for: Automatic modular design of robot swarms using behavior trees as a control architecture
Source: PeerJ Comput Sci. 2020 Nov 9;6:e314. doi: 10.7717/peerj-cs.314 (PMC7924474; doi:10.7717/peerj-cs.314)
Supplement: Supplemental Information 4 [file peerj-cs-06-314-s004.zip › AutoMoDe-private-BehaviorTree/Experiments/Results/BT-50k/250s/bt-choco-2cnd-agg2-2.txt]

6715	0.95
1877	0
7070	0.85
5633	0.5
1526	0.95
1016	0.75
6207	0.7
9646	0.95
763	0.8
2947	0.75
4528	0.15
5718	0
2974	0.7
1997	1
9337	0.95
2034	0.75
455	0.95
3510	0.95
9902	0.5
8128	0.95
