# Supplementary material for: Automatic modular design of robot swarms using behavior trees as a control architecture
Source: PeerJ Comput Sci. 2020 Nov 9;6:e314. doi: 10.7717/peerj-cs.314 (PMC7924474; doi:10.7717/peerj-cs.314)
Supplement: Supplemental Information 4 [file peerj-cs-06-314-s004.zip › AutoMoDe-private-BehaviorTree/Experiments/Results/BT-50k/250s/bt-choco-2cnd-agg2-3.txt]

6715	0.35
1877	0.7
7070	0.75
5633	0.95
1526	0.65
1016	0.75
6207	0.9
9646	0.95
763	0.95
2947	0.8
4528	0.9
5718	0
2974	0.95
1997	0.95
9337	1
2034	0.95
455	0.7
3510	1
9902	0.4
8128	0.95
