# Supplementary material for: Automatic modular design of robot swarms using behavior trees as a control architecture
Source: PeerJ Comput Sci. 2020 Nov 9;6:e314. doi: 10.7717/peerj-cs.314 (PMC7924474; doi:10.7717/peerj-cs.314)
Supplement: Supplemental Information 4 [file peerj-cs-06-314-s004.zip › AutoMoDe-private-BehaviorTree/Experiments/Results/BT-50k/250s/bt-choco-2cnd-agg2-4.txt]

6715	0.5
1877	0.7
7070	0.95
5633	0.45
1526	0
1016	0.8
6207	0.95
9646	0.75
763	0.95
2947	0.95
4528	0.95
5718	0.95
2974	0.9
1997	0.65
9337	0.95
2034	0.35
455	1
3510	0.5
9902	0.85
8128	0.1
