# Supplementary material for: Automatic modular design of robot swarms using behavior trees as a control architecture
Source: PeerJ Comput Sci. 2020 Nov 9;6:e314. doi: 10.7717/peerj-cs.314 (PMC7924474; doi:10.7717/peerj-cs.314)
Supplement: Supplemental Information 4 [file peerj-cs-06-314-s004.zip › AutoMoDe-private-BehaviorTree/Experiments/Results/BT-50k/250s/bt-choco-2cnd-agg2-5.txt]

6715	0.95
1877	0.8
7070	0.9
5633	0.6
1526	0
1016	0
6207	0.6
9646	0.55
763	0.95
2947	0.7
4528	0.95
5718	0.9
2974	0.65
1997	0.8
9337	0.55
2034	0.85
455	0.65
3510	0.85
9902	0.8
8128	0
