# Supplementary material for: Automatic modular design of robot swarms using behavior trees as a control architecture
Source: PeerJ Comput Sci. 2020 Nov 9;6:e314. doi: 10.7717/peerj-cs.314 (PMC7924474; doi:10.7717/peerj-cs.314)
Supplement: Supplemental Information 4 [file peerj-cs-06-314-s004.zip › AutoMoDe-private-BehaviorTree/Experiments/Results/BT-50k/250s/bt-choco-2cnd-agg2-9.txt]

6715	0.35
1877	0.75
7070	0.9
5633	0.85
1526	0.65
1016	0.8
6207	0.85
9646	0.9
763	1
2947	0.9
4528	1
5718	0.55
2974	0.65
1997	0
9337	0.7
2034	0.85
455	0
3510	0.8
9902	0.8
8128	1
