# Supplementary material for: Automatic modular design of robot swarms using behavior trees as a control architecture
Source: PeerJ Comput Sci. 2020 Nov 9;6:e314. doi: 10.7717/peerj-cs.314 (PMC7924474; doi:10.7717/peerj-cs.314)
Supplement: Supplemental Information 4 [file peerj-cs-06-314-s004.zip › AutoMoDe-private-BehaviorTree/Experiments/Results/BT-50k/250s/bt-choco-2cnd-forag-0.txt]

6715	63
1877	64
7070	59
5633	52
1526	53
1016	67
6207	67
9646	60
763	60
2947	64
4528	58
5718	50
2974	67
1997	54
9337	54
2034	68
455	60
3510	62
9902	50
8128	62
