# Supplementary material for: Automatic modular design of robot swarms using behavior trees as a control architecture
Source: PeerJ Comput Sci. 2020 Nov 9;6:e314. doi: 10.7717/peerj-cs.314 (PMC7924474; doi:10.7717/peerj-cs.314)
Supplement: Supplemental Information 4 [file peerj-cs-06-314-s004.zip › AutoMoDe-private-BehaviorTree/Experiments/Results/BT-50k/250s/bt-choco-2cnd-forag-1.txt]

6715	58
1877	59
7070	61
5633	52
1526	48
1016	59
6207	57
9646	52
763	63
2947	53
4528	54
5718	50
2974	53
1997	51
9337	61
2034	46
455	56
3510	54
9902	60
8128	62
