# Supplementary material for: Automatic modular design of robot swarms using behavior trees as a control architecture
Source: PeerJ Comput Sci. 2020 Nov 9;6:e314. doi: 10.7717/peerj-cs.314 (PMC7924474; doi:10.7717/peerj-cs.314)
Supplement: Supplemental Information 4 [file peerj-cs-06-314-s004.zip › AutoMoDe-private-BehaviorTree/Experiments/Results/BT-50k/250s/bt-choco-2cnd-forag-10.txt]

6715	50
1877	42
7070	58
5633	58
1526	58
1016	54
6207	58
9646	58
763	54
2947	56
4528	50
5718	56
2974	62
1997	47
9337	56
2034	53
455	55
3510	58
9902	53
8128	57
