# Supplementary material for: Automatic modular design of robot swarms using behavior trees as a control architecture
Source: PeerJ Comput Sci. 2020 Nov 9;6:e314. doi: 10.7717/peerj-cs.314 (PMC7924474; doi:10.7717/peerj-cs.314)
Supplement: Supplemental Information 4 [file peerj-cs-06-314-s004.zip › AutoMoDe-private-BehaviorTree/Experiments/Results/BT-50k/250s/bt-choco-2cnd-forag-11.txt]

6715	83
1877	72
7070	77
5633	72
1526	73
1016	78
6207	80
9646	78
763	76
2947	65
4528	76
5718	75
2974	69
1997	68
9337	84
2034	89
455	77
3510	67
9902	71
8128	74
