# Supplementary material for: Automatic modular design of robot swarms using behavior trees as a control architecture
Source: PeerJ Comput Sci. 2020 Nov 9;6:e314. doi: 10.7717/peerj-cs.314 (PMC7924474; doi:10.7717/peerj-cs.314)
Supplement: Supplemental Information 4 [file peerj-cs-06-314-s004.zip › AutoMoDe-private-BehaviorTree/Experiments/Results/BT-50k/250s/bt-choco-2cnd-forag-12.txt]

6715	57
1877	55
7070	57
5633	49
1526	56
1016	53
6207	57
9646	47
763	56
2947	50
4528	57
5718	54
2974	52
1997	55
9337	51
2034	50
455	64
3510	60
9902	63
8128	46
