# Supplementary material for: Automatic modular design of robot swarms using behavior trees as a control architecture
Source: PeerJ Comput Sci. 2020 Nov 9;6:e314. doi: 10.7717/peerj-cs.314 (PMC7924474; doi:10.7717/peerj-cs.314)
Supplement: Supplemental Information 4 [file peerj-cs-06-314-s004.zip › AutoMoDe-private-BehaviorTree/Experiments/Results/BT-50k/250s/bt-choco-2cnd-forag-13.txt]

6715	58
1877	60
7070	63
5633	54
1526	55
1016	57
6207	64
9646	57
763	62
2947	55
4528	59
5718	54
2974	52
1997	55
9337	59
2034	52
455	59
3510	62
9902	48
8128	57
