# Supplementary material for: Automatic modular design of robot swarms using behavior trees as a control architecture
Source: PeerJ Comput Sci. 2020 Nov 9;6:e314. doi: 10.7717/peerj-cs.314 (PMC7924474; doi:10.7717/peerj-cs.314)
Supplement: Supplemental Information 4 [file peerj-cs-06-314-s004.zip › AutoMoDe-private-BehaviorTree/Experiments/Results/BT-50k/250s/bt-choco-2cnd-forag-14.txt]

6715	37
1877	47
7070	43
5633	39
1526	40
1016	45
6207	42
9646	47
763	40
2947	31
4528	42
5718	45
2974	41
1997	38
9337	42
2034	39
455	35
3510	39
9902	41
8128	39
