# Supplementary material for: Automatic modular design of robot swarms using behavior trees as a control architecture
Source: PeerJ Comput Sci. 2020 Nov 9;6:e314. doi: 10.7717/peerj-cs.314 (PMC7924474; doi:10.7717/peerj-cs.314)
Supplement: Supplemental Information 4 [file peerj-cs-06-314-s004.zip › AutoMoDe-private-BehaviorTree/Experiments/Results/BT-50k/250s/bt-choco-2cnd-forag-15.txt]

6715	58
1877	57
7070	55
5633	54
1526	68
1016	56
6207	65
9646	60
763	64
2947	55
4528	50
5718	46
2974	58
1997	43
9337	55
2034	57
455	67
3510	65
9902	54
8128	57
