# Supplementary material for: Automatic modular design of robot swarms using behavior trees as a control architecture
Source: PeerJ Comput Sci. 2020 Nov 9;6:e314. doi: 10.7717/peerj-cs.314 (PMC7924474; doi:10.7717/peerj-cs.314)
Supplement: Supplemental Information 4 [file peerj-cs-06-314-s004.zip › AutoMoDe-private-BehaviorTree/Experiments/Results/BT-50k/250s/bt-choco-2cnd-forag-16.txt]

6715	52
1877	55
7070	57
5633	59
1526	63
1016	51
6207	54
9646	61
763	54
2947	57
4528	54
5718	61
2974	67
1997	62
9337	55
2034	51
455	56
3510	52
9902	50
8128	59
