# Supplementary material for: Automatic modular design of robot swarms using behavior trees as a control architecture
Source: PeerJ Comput Sci. 2020 Nov 9;6:e314. doi: 10.7717/peerj-cs.314 (PMC7924474; doi:10.7717/peerj-cs.314)
Supplement: Supplemental Information 4 [file peerj-cs-06-314-s004.zip › AutoMoDe-private-BehaviorTree/Experiments/Results/BT-50k/250s/bt-choco-2cnd-forag-17.txt]

6715	57
1877	55
7070	60
5633	59
1526	68
1016	60
6207	49
9646	56
763	56
2947	60
4528	53
5718	47
2974	59
1997	55
9337	63
2034	49
455	52
3510	65
9902	70
8128	66
