# Supplementary material for: Automatic modular design of robot swarms using behavior trees as a control architecture
Source: PeerJ Comput Sci. 2020 Nov 9;6:e314. doi: 10.7717/peerj-cs.314 (PMC7924474; doi:10.7717/peerj-cs.314)
Supplement: Supplemental Information 4 [file peerj-cs-06-314-s004.zip › AutoMoDe-private-BehaviorTree/Experiments/Results/BT-50k/250s/bt-choco-2cnd-forag-18.txt]

6715	46
1877	46
7070	48
5633	42
1526	43
1016	42
6207	42
9646	40
763	45
2947	38
4528	42
5718	47
2974	45
1997	43
9337	41
2034	41
455	51
3510	48
9902	35
8128	51
