# Supplementary material for: Automatic modular design of robot swarms using behavior trees as a control architecture
Source: PeerJ Comput Sci. 2020 Nov 9;6:e314. doi: 10.7717/peerj-cs.314 (PMC7924474; doi:10.7717/peerj-cs.314)
Supplement: Supplemental Information 4 [file peerj-cs-06-314-s004.zip › AutoMoDe-private-BehaviorTree/Experiments/Results/BT-50k/250s/bt-choco-2cnd-forag-19.txt]

6715	52
1877	56
7070	42
5633	49
1526	57
1016	45
6207	62
9646	63
763	52
2947	48
4528	61
5718	54
2974	59
1997	57
9337	58
2034	50
455	63
3510	53
9902	57
8128	51
