# Supplementary material for: Automatic modular design of robot swarms using behavior trees as a control architecture
Source: PeerJ Comput Sci. 2020 Nov 9;6:e314. doi: 10.7717/peerj-cs.314 (PMC7924474; doi:10.7717/peerj-cs.314)
Supplement: Supplemental Information 4 [file peerj-cs-06-314-s004.zip › AutoMoDe-private-BehaviorTree/Experiments/Results/BT-50k/250s/bt-choco-2cnd-forag-2.txt]

6715	65
1877	52
7070	52
5633	57
1526	52
1016	46
6207	63
9646	57
763	58
2947	47
4528	50
5718	58
2974	62
1997	57
9337	54
2034	59
455	56
3510	55
9902	62
8128	49
