# Supplementary material for: Automatic modular design of robot swarms using behavior trees as a control architecture
Source: PeerJ Comput Sci. 2020 Nov 9;6:e314. doi: 10.7717/peerj-cs.314 (PMC7924474; doi:10.7717/peerj-cs.314)
Supplement: Supplemental Information 4 [file peerj-cs-06-314-s004.zip › AutoMoDe-private-BehaviorTree/Experiments/Results/BT-50k/250s/bt-choco-2cnd-forag-3.txt]

6715	53
1877	48
7070	57
5633	53
1526	56
1016	59
6207	54
9646	58
763	60
2947	51
4528	45
5718	59
2974	58
1997	59
9337	58
2034	54
455	59
3510	58
9902	54
8128	57
