# Supplementary material for: Automatic modular design of robot swarms using behavior trees as a control architecture
Source: PeerJ Comput Sci. 2020 Nov 9;6:e314. doi: 10.7717/peerj-cs.314 (PMC7924474; doi:10.7717/peerj-cs.314)
Supplement: Supplemental Information 4 [file peerj-cs-06-314-s004.zip › AutoMoDe-private-BehaviorTree/Experiments/Results/BT-50k/250s/bt-choco-2cnd-forag-4.txt]

6715	46
1877	56
7070	43
5633	56
1526	61
1016	53
6207	49
9646	58
763	50
2947	51
4528	50
5718	58
2974	62
1997	51
9337	54
2034	46
455	60
3510	53
9902	56
8128	68
