# Supplementary material for: Automatic modular design of robot swarms using behavior trees as a control architecture
Source: PeerJ Comput Sci. 2020 Nov 9;6:e314. doi: 10.7717/peerj-cs.314 (PMC7924474; doi:10.7717/peerj-cs.314)
Supplement: Supplemental Information 4 [file peerj-cs-06-314-s004.zip › AutoMoDe-private-BehaviorTree/Experiments/Results/BT-50k/250s/bt-choco-2cnd-forag-5.txt]

6715	71
1877	64
7070	72
5633	75
1526	73
1016	66
6207	62
9646	64
763	63
2947	51
4528	66
5718	72
2974	65
1997	70
9337	55
2034	60
455	66
3510	65
9902	70
8128	60
