# Supplementary material for: Automatic modular design of robot swarms using behavior trees as a control architecture
Source: PeerJ Comput Sci. 2020 Nov 9;6:e314. doi: 10.7717/peerj-cs.314 (PMC7924474; doi:10.7717/peerj-cs.314)
Supplement: Supplemental Information 4 [file peerj-cs-06-314-s004.zip › AutoMoDe-private-BehaviorTree/Experiments/Results/BT-50k/250s/bt-choco-2cnd-forag-6.txt]

6715	60
1877	53
7070	49
5633	52
1526	57
1016	56
6207	47
9646	47
763	64
2947	51
4528	51
5718	55
2974	55
1997	56
9337	55
2034	51
455	53
3510	54
9902	57
8128	55
