# Supplementary material for: Automatic modular design of robot swarms using behavior trees as a control architecture
Source: PeerJ Comput Sci. 2020 Nov 9;6:e314. doi: 10.7717/peerj-cs.314 (PMC7924474; doi:10.7717/peerj-cs.314)
Supplement: Supplemental Information 4 [file peerj-cs-06-314-s004.zip › AutoMoDe-private-BehaviorTree/Experiments/Results/BT-50k/250s/bt-choco-2cnd-forag-7.txt]

6715	54
1877	59
7070	53
5633	58
1526	44
1016	47
6207	60
9646	54
763	71
2947	55
4528	54
5718	61
2974	54
1997	56
9337	56
2034	52
455	52
3510	56
9902	51
8128	55
